# Supplementary material for: Sex differences in sympathetic gene expression and cardiac neurochemistry in Wistar Kyoto rats
Source: PLoS One. 2019 Jun 13;14(6):e0218133. doi: 10.1371/journal.pone.0218133 (PMC6564003; doi:10.1371/journal.pone.0218133)
Supplement: S1 Table — The 100 most highly expressed genes in both sexes listed side by side for comparison. (XLSX) [file pone.0218133.s011.xlsx]

## Sheet: S1 Top 100 F v M
GeneId	GeneName	Male average		GeneId	GeneName	Female average
ENSRNOG00000034234	Mt-co1	8789.78		ENSRNOG00000034234	Mt-co1	9105.75
ENSRNOG00000016311	Slc6a2	7657.29		ENSRNOG00000016311	Slc6a2	7591.7
ENSRNOG00000060728	Tuba1a	7022.39		ENSRNOG00000060728	Tuba1a	6527.47
ENSRNOG00000006641	Dbh	5759.82		ENSRNOG00000006641	Dbh	5313.35
ENSRNOG00000030700	Mt-co3	5174.7		ENSRNOG00000030700	Mt-co3	5094.86
ENSRNOG00000052880	Prph	4686.74		ENSRNOG00000017209	Tubb3	4307.35
ENSRNOG00000053468	Tuba1b	4525.96		ENSRNOG00000053468	Tuba1b	4273.9
ENSRNOG00000017209	Tubb3	4502.35		ENSRNOG00000052880	Prph	4262.36
ENSRNOG00000019834	Hsp90ab1	4486.25		ENSRNOG00000047374	Gnas	4185.75
ENSRNOG00000047374	Gnas	4410.1		ENSRNOG00000019834	Hsp90ab1	4131.02
ENSRNOG00000031979	Mt-atp6	3874.45		ENSRNOG00000031979	Mt-atp6	3837.19
ENSRNOG00000030371	Mt-co2	3702.91		ENSRNOG00000030371	Mt-co2	3547.33
ENSRNOG00000002343	Uchl1	3582.71		ENSRNOG00000006426	Syt1	3286.55
ENSRNOG00000006426	Syt1	3404.48		ENSRNOG00000002343	Uchl1	3193.39
ENSRNOG00000011705	Stmn2	3387.21		ENSRNOG00000061216	Tubb5	3166.4
ENSRNOG00000061216	Tubb5	3306.65		ENSRNOG00000011705	Stmn2	3130.3
ENSRNOG00000030019	Atp1a1	3233.46		ENSRNOG00000030019	Atp1a1	3074.12
ENSRNOG00000018630	LOC108351137	3024.1		ENSRNOG00000031766	Mt-cyb	3047.59
ENSRNOG00000012482	Ndrg4	3009.75		ENSRNOG00000017428	Map1b	2911.99
ENSRNOG00000031766	Mt-cyb	2938.95		ENSRNOG00000012482	Ndrg4	2854.42
ENSRNOG00000013658	Nefl	2892.51		ENSRNOG00000018630	LOC108351137	2789.14
ENSRNOG00000017428	Map1b	2888.02		ENSRNOG00000000571	Psap	2698.74
ENSRNOG00000048682	Zwint	2834.31		ENSRNOG00000006604	Thy1	2697.59
ENSRNOG00000042271	Ubb	2827.14		ENSRNOG00000013658	Nefl	2696.71
ENSRNOG00000006604	Thy1	2802.15		ENSRNOG00000042271	Ubb	2603.77
ENSRNOG00000000571	Psap	2766.76		ENSRNOG00000048682	Zwint	2541.08
ENSRNOG00000007433	Cyb561	2664.77		ENSRNOG00000015713	Parva	2456.74
ENSRNOG00000034066	Hspa8	2576.24		ENSRNOG00000007433	Cyb561	2449.26
ENSRNOG00000017558	Tubb2a	2531.55		ENSRNOG00000034066	Hspa8	2388.99
ENSRNOG00000052802	Aldoa	2503.87		ENSRNOG00000017558	Tubb2a	2360.77
ENSRNOG00000015713	Parva	2475.02		ENSRNOG00000052802	Aldoa	2340.81
ENSRNOG00000015514	Bcat1	2393.54		ENSRNOG00000015514	Bcat1	2246.17
ENSRNOG00000021202	Rtn3	2232.58		ENSRNOG00000009439	Eef1a1	2143.04
ENSRNOG00000009439	Eef1a1	2168.32		ENSRNOG00000018454	Apoe	2118.21
ENSRNOG00000001436	Ywhag	2098.81		ENSRNOG00000001436	Ywhag	2065.42
ENSRNOG00000030644	Mt-nd1	1997.88		ENSRNOG00000030644	Mt-nd1	2046.06
ENSRNOG00000002934	Atp1b1	1986.19		ENSRNOG00000021202	Rtn3	2018.08
ENSRNOG00000017445	Tubb2b	1975.32		ENSRNOG00000002934	Atp1b1	1938.05
ENSRNOG00000006997	App	1961.95		ENSRNOG00000046005	Scd2	1912.22
ENSRNOG00000058006	Sncg	1939.16		ENSRNOG00000006997	App	1902.48
ENSRNOG00000018454	Apoe	1939.01		ENSRNOG00000020410	Th	1879.85
ENSRNOG00000020410	Th	1883.19		ENSRNOG00000017445	Tubb2b	1861.04
ENSRNOG00000046005	Scd2	1855.22		ENSRNOG00000031033	Mt-nd2	1814.6
ENSRNOG00000031033	Mt-nd2	1832.56		ENSRNOG00000058006	Sncg	1799.65
ENSRNOG00000011572	Klc1	1822.26		ENSRNOG00000011572	Klc1	1706.82
ENSRNOG00000042499	Tmsb10	1723.71		ENSRNOG00000015396	Sptan1	1671.68
ENSRNOG00000015396	Sptan1	1706.38		ENSRNOG00000036701	Actg1	1649.29
ENSRNOG00000036701	Actg1	1670.32		ENSRNOG00000020266	Eef2	1642.39
ENSRNOG00000020684	Vat1	1646.71		ENSRNOG00000042499	Tmsb10	1598.87
ENSRNOG00000020266	Eef2	1644.88		ENSRNOG00000004060	Calm1	1580.22
ENSRNOG00000008890	Slc18a2	1619.76		ENSRNOG00000008890	Slc18a2	1561.58
ENSRNOG00000002840	Atp5f1b	1608.76		ENSRNOG00000020684	Vat1	1552.18
ENSRNOG00000016412	Fxyd6	1605.05		ENSRNOG00000016412	Fxyd6	1512.05
ENSRNOG00000016924	Acly	1603.46		ENSRNOG00000004794	Rtn1	1500.66
ENSRNOG00000004060	Calm1	1602.81		ENSRNOG00000016924	Acly	1498.07
ENSRNOG00000004794	Rtn1	1595.79		ENSRNOG00000034254	Actb	1477.73
ENSRNOG00000023150	Gpi	1580.47		ENSRNOG00000002840	Atp5f1b	1473.67
ENSRNOG00000013953	Ntrk1	1523.09		ENSRNOG00000013953	Ntrk1	1462.16
ENSRNOG00000017333	Syt4	1503.75		ENSRNOG00000023150	Gpi	1449.62
ENSRNOG00000005392	Ngfr	1475.28		ENSRNOG00000017333	Syt4	1432.88
ENSRNOG00000055471	Ywhah	1457.75		ENSRNOG00000009198	Rab6b	1416.48
ENSRNOG00000059714	LOC103692716	1448.93		ENSRNOG00000055471	Ywhah	1370.51
ENSRNOG00000009198	Rab6b	1443.26		ENSRNOG00000008195	Ywhaz	1325
ENSRNOG00000034254	Actb	1424.6		ENSRNOG00000059714	LOC103692716	1318.93
ENSRNOG00000046449	Npy	1420.8		ENSRNOG00000036688	Arhgdia	1311.97
ENSRNOG00000009768	LOC100912228	1420.09		ENSRNOG00000008157	Syn2	1307.04
ENSRNOG00000058249	Pgk1	1408.24		ENSRNOG00000010170	Tubb4b	1300.34
ENSRNOG00000020167	Reep5	1408.16		ENSRNOG00000020279	Syt11	1293.42
ENSRNOG00000010170	Tubb4b	1407.92		ENSRNOG00000021259	Prnp	1283.26
ENSRNOG00000008195	Ywhaz	1391.52		ENSRNOG00000029707	Mt-nd4	1283.21
ENSRNOG00000008157	Syn2	1373.58		ENSRNOG00000020167	Reep5	1279.47
ENSRNOG00000020660	Cfl1	1372.73		ENSRNOG00000029971	Mt-nd5	1276.39
ENSRNOG00000036688	Arhgdia	1369.69		ENSRNOG00000005392	Ngfr	1273.64
ENSRNOG00000050419	Avil	1360.56		ENSRNOG00000050419	Avil	1268.92
ENSRNOG00000027864	Ppia	1358.48		ENSRNOG00000022619	Fth1	1267.28
ENSRNOG00000020279	Syt11	1354.73		ENSRNOG00000005133	Mapt	1266.91
ENSRNOG00000022619	Fth1	1347.99		ENSRNOG00000058249	Pgk1	1250.11
ENSRNOG00000004621	Rtn4	1323.54		ENSRNOG00000020660	Cfl1	1245.31
ENSRNOG00000010945	Ywhab	1316.08		ENSRNOG00000058898	Nedd4	1235.08
ENSRNOG00000021259	Prnp	1304.49		ENSRNOG00000005434	Sptbn1	1235.07
ENSRNOG00000007726	Mcam	1282.35		ENSRNOG00000027864	Ppia	1224.68
ENSRNOG00000006542	Atp6v0c	1280.99		ENSRNOG00000004621	Rtn4	1221.62
ENSRNOG00000016890	Tppp3	1270.7		ENSRNOG00000007726	Mcam	1217.51
ENSRNOG00000007219	Hsp90aa1	1265.95		ENSRNOG00000010945	Ywhab	1191.22
ENSRNOG00000053452	LOC100361457	1248.01		ENSRNOG00000006037	Snap25	1184.39
ENSRNOG00000013829	Chrna3	1242.94		ENSRNOG00000005299	Kif5a	1182.89
ENSRNOG00000005133	Mapt	1237.85		ENSRNOG00000006542	Atp6v0c	1177.67
ENSRNOG00000029707	Mt-nd4	1232.4		ENSRNOG00000053452	LOC100361457	1176.38
ENSRNOG00000058898	Nedd4	1229.57		ENSRNOG00000007219	Hsp90aa1	1165.27
ENSRNOG00000011329	Pkm	1228.3		ENSRNOG00000002755	Pafah1b1	1152.96
ENSRNOG00000006037	Snap25	1225.6		ENSRNOG00000013829	Chrna3	1149.62
ENSRNOG00000002755	Pafah1b1	1180.57		ENSRNOG00000016890	Tppp3	1148.35
ENSRNOG00000016552	Hmgcs1	1180.57		ENSRNOG00000046449	Npy	1137.35
ENSRNOG00000005434	Sptbn1	1177.72		ENSRNOG00000009768	LOC100912228	1136.98
ENSRNOG00000005299	Kif5a	1177.14		ENSRNOG00000016552	Hmgcs1	1126.42
ENSRNOG00000000321	Cd24	1159.64		ENSRNOG00000011329	Pkm	1122.11
ENSRNOG00000029971	Mt-nd5	1148.08		ENSRNOG00000000321	Cd24	1104.27
ENSRNOG00000013009	Ldha	1142.63		ENSRNOG00000056870	Gdi1	1096.47
ENSRNOG00000047931	Tmsb4x	1138.02		ENSRNOG00000047931	Tmsb4x	1094.08
ENSRNOG00000056870	Gdi1	1127.78		ENSRNOG00000001528	Gap43	1066.13
