# Supplementary material for: Sex differences in sympathetic gene expression and cardiac neurochemistry in Wistar Kyoto rats
Source: PLoS One. 2019 Jun 13;14(6):e0218133. doi: 10.1371/journal.pone.0218133 (PMC6564003; doi:10.1371/journal.pone.0218133)
Supplement: S2 Table — Contains gene identities, raw count expression data, normalized CPM expression data, and statistics for comparing male and female rats. log2FC is the fold change of gene expression in log2 scale (fold difference) male vs. female rats. For example, log2FC of 1 corresponds to fold difference of 2 (up-regulated) vs. female and log2FC of -1 corresponds to fold difference of 0.5 (down-regulated) vs. female. P-value is the empirical Bayes moderated p-value for that particular contrast. FDR is the false discovery rate adjusted p-value. (XLSX) [file pone.0218133.s012.xlsx]

## Sheet: S2 WKY rat expression data
GeneId	GeneName	Chromosome	log2FC.MvsF	pvalue.MvsF	FDRp.MvsF	cpm_RStMR1	cpm_RStMR2	cpm_RStMR3	cpm_RStMR4	cpm_RStMR5	cpm_RStFR2	cpm_RStFR3	cpm_RStFR4	cpm_RStFR5	cpm_RStFR6	cpm_RStFR7	cpm_RStFR8	Mean CPM	raw_RStMR1	raw_RStMR2	raw_RStMR3	raw_RStMR4	raw_RStMR5	raw_RStFR2	raw_RStFR3	raw_RStFR4	raw_RStFR5	raw_RStFR6	raw_RStFR7	raw_RStFR8		Male average	Female average
ENSRNOG00000060048	Eif2s3y	Y	11.2776	5.45395e-14	4.35689e-10	105.66	115.818	103.586	106.609	99.6271	0	0	0.0357511	0.0359107	0	0.258982	0.0396046	44.3058	2926	3243	3152	3194	2911	0	0	1	1	0	7	1		106.26	0.0528927
ENSRNOG00000060496	Kdm5d	Y	9.84074	3.97577e-14	4.35689e-10	18.1817	24.5529	23.3989	24.3741	23.7517	0	0	0	0.0359107	0	0.0369975	0	9.52768	503.5	687.5	712	730.25	694	0	0	0	1	0	1	0		22.8519	0.0104155
ENSRNOG00000062152	AC239701.4	Y	5.53929	2.24459e-13	1.19539e-09	0.613881	0.749979	0.887317	1.03471	0.889833	0	0	0	0	0	0	0	0.347977	17	21	27	31	26	0	0	0	0	0	0	0		0.835144	0
ENSRNOG00000060617	AC241873.1	Y	8.43774	4.63331e-13	1.85066e-09	8.88322	12.3211	10.4835	11.6488	11.0202	0	0.0351678	0	0	0.0362424	0.0739949	0	4.54186	246	345	319	349	322	0	1	0	0	1	2	0		10.8714	0.0207722
ENSRNOG00000062129	AC239817.3	Y	4.36164	8.96122e-13	2.86347e-09	0.343051	0.374989	0.377931	0.358811	0.325131	0	0	0	0	0	0	0	0.148326	9.5	10.5	11.5	10.75	9.5	0	0	0	0	0	0	0		0.355983	0
ENSRNOG00000057231	Ddx3	Y	11.2405	1.25503e-12	3.34193e-09	69.8741	94.3545	86.1355	99.1988	86.348	0	0	0.0357511	0	0	0.221985	0.0396046	36.3507	1935	2642	2621	2972	2523	0	0	1	0	0	6	1		87.1822	0.0424772
ENSRNOG00000055225	RF02266	X	-7.9805	1.1868e-10	2.70879e-07	0	0	0	0	0	3.02787	4.81798	5.57717	3.05241	4.60278	6.14158	4.11888	2.61156	0	0	0	0	0	88	137	156	85	127	166	104		0	4.47695
ENSRNOG00000060793	Eif2s3	X	-0.560016	1.81616e-10	3.3831e-07	131.461	138.889	136.187	136.599	131.387	196.33	192.93	196.202	212.556	205.549	188.169	201.231	172.291	3640.5	3889	4144	4092.5	3839	5706	5486	5488	5919	5671.5	5086	5081		134.904	198.995
ENSRNOG00000060437	AC239701.1	Y	6.39976	1.90574e-10	3.3831e-07	3.21385	4.39273	5.12672	5.17356	4.58606	0.0688152	0	0.047549	0.0359107	0.181212	0.0369975	0	1.90528	89	123	156	155	134	2	0	1.33	1	5	1	0		4.49858	0.0529263
ENSRNOG00000052721	Kdm6a	X	-0.96229	1.2281e-09	1.96214e-06	13.9026	16.8924	15.7417	17.9906	17.0437	28.3175	32.6005	34.321	29.77	33.5967	34.1487	29.7827	25.3423	385	473	479	539	498	823	927	960	829	927	923	752		16.3142	31.791
ENSRNOG00000051257	AABR07039356.2	X	-9.3983	2.62383e-08	3.81099e-05	0.0361106	0	0	0	0	11.1481	16.6344	25.6335	9.08541	13.7721	16.9078	13.1091	8.86055	1	0	0	0	0	324	473	717	253	380	457	331		0.00722213	15.1844
ENSRNOG00000023383	Ddx3x	X	-0.392928	6.53867e-07	0.000870569	318.857	371.275	343.096	367.189	318.184	420.943	435.887	454.557	447.089	478.019	451.369	467.117	406.132	8830	10396	10440	11001	9297	12234	12394.5	12714.5	12450	13189.5	12200	11794.5		343.72	450.711
ENSRNOG00000023077	Cpne9	4	-0.555496	1.40664e-06	0.00172876	11.5915	15.2853	12.4224	12.7837	12.2523	19.75	16.6344	18.6263	20.8641	18.2662	19.0167	18.8914	16.3654	321	428	378	383	358	574	473	521	581	504	514	477		12.867	18.8641
ENSRNOG00000007142	B3gat1	8	-0.57562	1.53934e-06	0.00175671	22.4608	20.2137	17.9107	22.0627	23.4095	34.0635	30.8773	32.8195	27.9026	29.8275	35.4436	29.8619	27.2378	622	566	545	661	684	990	878	918	777	823	958	754		21.2115	31.5423
ENSRNOG00000008943	Penk	5	0.961634	4.37249e-06	0.00465729	62.1103	51.57	66.4173	49.2656	58.5236	24.9799	30.2443	25.9195	20.505	41.8962	33.7787	33.6243	41.5696	1720	1444	2021	1476	1710	726	860	725	571	1156	913	849		57.5774	30.1354
ENSRNOG00000057706	Kdm5c	X	-0.561414	6.72927e-06	0.00671959	27.9496	35.0586	36.9824	33.8227	39.4152	52.3512	55.7409	55.4499	44.4334	50.1837	53.8561	45.0701	44.1928	774	981.67	1125.33	1013.33	1151.67	1521.5	1585	1551	1237.33	1384.67	1455.67	1138		34.6457	51.0122
ENSRNOG00000001766	Tfrc	11	0.427305	1.09145e-05	0.00968785	163.509	193.387	180.947	194.192	164.482	119.704	130.472	127.846	135.491	158.597	134.375	127.527	152.544	4528	5415	5506	5818	4806	3479	3710	3576	3773	4376	3632	3220		179.303	133.43
ENSRNOG00000010076	Pkp1	13	-0.906992	1.03374e-05	0.00968785	3.35829	2.78563	2.99059	3.83845	2.90907	7.74171	5.66201	6.04193	4.88386	6.59611	6.51155	4.55453	4.82281	93	78	91	115	85	225	161	169	136	182	176	115		3.17641	5.99882
ENSRNOG00000002662	Pbdc1	X	-0.353391	1.4823e-05	0.0116084	28.5516	26.9635	25.4036	24.744	23.0159	32.584	31.862	31.6158	35.2044	34.9134	32.4716	30.8916	29.8518	790.67	755	773	741.33	672.5	947	906	884.33	980.33	963.33	877.67	780		25.7357	32.7918
ENSRNOG00000008100	Rgs20	5	0.461	1.45024e-05	0.0116084	16.5387	19.1066	18.798	17.5567	16.1539	11.3201	12.168	12.0839	14.0411	14.3157	11.8022	14.2181	14.8419	458	535	572	526	472	329	346	338	391	395	319	359		17.6308	12.8499
ENSRNOG00000048358	LOC102553010	17	0.39526	1.52579e-05	0.0116084	12.5123	12.3864	13.2877	11.8491	11.448	9.86914	8.94422	8.93777	10.5578	9.53175	8.52163	9.08253	10.5774	346.5	346.83	404.33	355	334.5	286.83	254.33	250	294	263	230.33	229.33		12.2967	9.34926
ENSRNOG00000000172	Sqor	3	0.270404	2.13199e-05	0.0154831	102.049	101.211	93.6941	94.8263	93.4667	76.5398	77.4394	81.0835	85.9703	78.6822	76.7698	87.0312	87.3969	2826	2834	2851	2841	2731	2224.5	2202	2268	2394	2171	2075	2197.5		97.0494	80.5023
ENSRNOG00000024294	AABR07019083.1	15	-0.594274	2.4516e-05	0.0170301	16.8276	20.9815	23.0374	23.8651	23.1528	40.601	33.9721	28.7975	28.6927	32.2014	30.2084	33.6045	27.9952	466	587.5	701	715	676.5	1180	966	805.5	799	888.5	816.5	848.5		21.5729	32.5825
ENSRNOG00000058646	Zfp36l1	6	-0.405389	2.64635e-05	0.0171268	32.2107	29.6777	32.9868	31.5754	30.8704	47.1384	43.0102	42.3293	34.1511	43.056	43.731	39.3274	37.5054	892	831	1003.75	946	902	1370	1223	1184	951	1188	1182	993		31.4642	41.8205
ENSRNOG00000007545	Angptl4	7	-0.621073	2.67992e-05	0.0171268	4.33328	3.14277	3.02345	3.37116	3.7989	6.43423	4.92349	4.8979	5.17114	5.36387	5.8086	5.22781	4.62472	120	88	92	101	111	187	140	137	144	148	157	132		3.53391	5.40386
ENSRNOG00000011342	Tdh	15	0.488154	3.33246e-05	0.0204779	5.30826	5.24985	4.99526	4.506	4.17537	3.47517	3.79812	3.61086	3.23197	3.29806	3.36677	3.24758	4.02194	147	147	152	135	122	101	108	101	90	91	91	82		4.84695	3.43265
ENSRNOG00000000635	Arid5b	20	-0.661285	3.63267e-05	0.021496	3.21385	4.24988	5.22531	4.73965	5.2021	7.6557	6.92805	7.4541	5.99709	7.90084	7.02952	6.79219	6.03236	89	119	159	142	152	222.5	197	208.5	167	218	190	171.5		4.52616	7.10821
ENSRNOG00000004160	Prps2	X	0.261758	4.55416e-05	0.0259863	45.355	49.3557	49.8048	48.7149	44.7997	37.6247	37.8405	37.5386	40.6869	41.7694	41.7146	40.971	43.0146	1256	1382	1515.5	1459.5	1309	1093.5	1076	1050	1133	1152.5	1127.5	1034.5		47.606	39.7351
ENSRNOG00000034229	Serpinb1b	17	0.368545	4.87896e-05	0.0261638	15.1964	15.3031	15.7719	15.1926	13.6271	12.8798	11.5466	10.9577	13.0895	11.6639	10.4085	10.9178	13.0462	420.83	428.5	479.92	455.17	398.17	374.33	328.33	306.5	364.5	321.83	281.33	275.67		15.0182	11.6377
ENSRNOG00000021663	RGD1561849	5	0.392518	4.96678e-05	0.0261638	14.4804	15.5353	12.9811	13.0173	13.0395	8.91157	10.691	11.4046	10.881	10.2204	10.9513	10.4952	11.884	401	435	395	390	381	259	304	319	303	282	296	265		13.8107	10.5079
ENSRNOG00000023320	Tspan1	5	-0.791873	5.07654e-05	0.0261638	1.98609	1.85709	1.61032	1.502	1.33475	2.99346	2.46174	2.32382	3.12423	2.50072	3.32977	3.4456	2.37247	55	52	49	45	39	87	70	65	87	69	90	87		1.65805	2.88277
ENSRNOG00000005600	Nr4a2	3	-0.762283	5.27026e-05	0.0263134	5.48882	5.85698	5.98117	5.57409	4.65451	10.5975	8.4051	9.43829	7.14624	13.0835	8.06545	9.66353	7.8296	152	164	182	167	136	308	239	264	199	361	218	244		5.51111	9.48566
ENSRNOG00000012991	Adgra2	16	-0.368971	5.88868e-05	0.0285101	12.5665	13.571	14.0656	14.6195	16.2566	17.6167	19.1664	19.6273	16.914	18.2299	19.6827	17.1488	16.6221	348	380	428	438	475	512	545	549	471	503	532	433		14.2158	18.3408
ENSRNOG00000019958	Tmem151b	9	-0.269836	6.50305e-05	0.0289476	52.0715	52.8556	47.3893	56.1414	56.6413	68.9357	62.9151	60.9288	61.0482	65.3088	62.8587	64.8724	59.3306	1442	1480	1442	1682	1655	2003.5	1789	1704.25	1700	1802	1699	1638		53.0198	63.8382
ENSRNOG00000006920	Htr3b	8	0.490809	6.51845e-05	0.0289476	17.1164	17.3566	20.7041	16.9225	18.9945	10.0126	13.3638	11.8336	14.903	13.0473	14.392	13.822	15.2057	474	486	630	507	555	291	380	331	415	360	389	349		18.2188	13.0535
ENSRNOG00000016242	Fzd1	4	-0.403232	6.52259e-05	0.0289476	5.59715	6.39267	6.0469	5.74098	6.7422	8.91157	8.44026	7.54348	7.18215	8.44448	8.10245	7.88132	7.25213	155	179	184	172	197	259	240	211	200	233	219	199		6.10398	8.07224
ENSRNOG00000013162	Zcchc12	X	0.269158	7.55868e-05	0.0326392	178.387	192.602	176.034	176.285	171.635	136.65	136.187	147.044	161.06	155.281	145.289	159.607	161.338	4940	5393	5356.5	5281.5	5015	3971.5	3872.5	4113	4485	4284.5	3927	4030		178.988	148.731
ENSRNOG00000012535	Adgrf4	9	1.00521	9.13442e-05	0.0384054	0.722213	0.785692	0.953044	1.00133	0.924057	0.309669	0.351678	0.607769	0.574572	0.507393	0.406972	0.316837	0.621769	20	22	29	30	27	9	10	17	16	14	11	8		0.877268	0.43927
ENSRNOG00000015581	Dnah6	4	0.360136	9.7909e-05	0.04011	20.6192	18.5709	16.6618	16.4219	19.371	13.0405	13.8561	14.3362	14.4361	15.5842	13.2081	15.2082	15.9428	571	520	507	492	566	379	394	401	402	430	357	384		18.329	14.2385
ENSRNOG00000005561	Brinp1	5	0.523677	0.000101667	0.0406083	18.4525	16.1781	26.028	19.0253	19.1656	13.0061	14.3484	13.0849	13.3588	13.8808	12.1352	15.8022	16.2055	511	453	792	570	560	378	408	366	372	383	328	399		19.7699	13.6595
ENSRNOG00000005697	Slc6a11	4	-0.583463	0.000114812	0.0447404	1.11943	1.21425	1.34741	1.16822	1.19785	1.7892	2.0749	1.85906	1.61598	2.02957	1.81288	1.58418	1.56774	31	34	41	35	35	52	59	52	45	56	49	40		1.20943	1.82368
ENSRNOG00000018358	Nt5dc2	16	0.343167	0.000129153	0.0491303	126.64	119.523	94.3842	113.685	110.339	78.6902	92.9836	87.3399	96.0971	85.3146	88.054	92.5956	98.8039	3507	3346.75	2872	3406	3224	2287	2644	2443	2676	2354	2380	2338		112.914	88.725
ENSRNOG00000020578	Ceacam1	1	-0.343671	0.000144729	0.0536254	14.9137	17.5234	15.0952	16.6555	19.2796	20.6102	19.7175	20.3306	20.2177	21.516	22.4882	23.116	19.2886	413	490.67	459.33	499	563.33	599	560.67	568.67	563	593.67	607.83	583.67		16.6935	21.1423
ENSRNOG00000011992	Slc18a1	16	-0.60571	0.000147682	0.0536254	2.96107	2.89277	4.35442	2.33645	3.11442	4.43858	4.99382	4.71914	4.88386	4.5303	4.97616	4.2773	4.03986	82	81	132.5	70	91	129	142	132	136	125	134.5	108		3.13183	4.68845
ENSRNOG00000003984	Apln	X	-0.551593	0.000162692	0.0577628	16.6831	16.7495	10.352	12.8504	12.7657	22.7778	18.7093	18.4833	19.2482	17.7588	21.3105	21.941	17.4691	462	469	315	385	373	662	532	517	536	490	576	554		13.8802	20.0327
ENSRNOG00000023778	Gcnt2	17	-0.456806	0.000183935	0.0621405	7.00546	9.49973	7.46003	8.31107	8.45341	12.5932	10.6558	11.1901	9.19315	11.1989	12.6901	10.6932	9.91202	194	266	227	249	247	366	303	313	256	309	343	270		8.14594	11.1735
ENSRNOG00000017625	Htr2b	9	-0.77299	0.000184498	0.0621405	4.65827	2.92849	2.5305	3.3044	3.71916	7.50086	4.95866	4.9694	4.65044	6.72296	5.66061	6.13872	4.81187	129	82	77	99	108.67	218	141	139	129.5	185.5	153	155		3.42816	5.80024
ENSRNOG00000061450	Homer2	1	-0.635529	0.00018669	0.0621405	0.974987	1.0714	1.18309	1.26836	0.855609	1.96123	1.54738	1.6088	1.43643	1.70339	1.73888	1.66339	1.41775	27	30	36	38	25	57	44	45	40	47	47	42		1.07069	1.66564
ENSRNOG00000046366	Dmd	X	-0.368431	0.000209806	0.0644628	81.1767	91.4974	103.06	103.338	93.5009	123.386	134.376	137.642	104.5	109.271	125.347	120.279	110.615	2248	2562	3136	3096	2732	3586	3821	3850	2910	3015	3388	3037		94.5146	122.114
ENSRNOG00000015975	LOC497940	10	-0.30344	0.000200335	0.0644628	5.45271	4.92843	4.86381	5.67422	5.39034	6.331	6.57637	6.6497	6.49984	6.45114	6.54855	6.33674	5.97524	151	138	148	170	157.5	184	187	186	181	178	177	160		5.2619	6.48477
ENSRNOG00000050108	LOC100911319	7	-0.652689	0.000205969	0.0644628	3.01524	3.17848	4.45302	3.53805	4.17537	7.31162	5.90818	4.93365	4.54271	5.97999	6.49306	5.38623	4.90963	83.5	89	135.5	106	122	212.5	168	138	126.5	165	175.5	136		3.67203	5.79363
ENSRNOG00000006738	Fbxo32	7	-0.442967	0.000209254	0.0644628	2.0222	2.60707	2.66195	2.63685	2.60105	3.30313	3.76295	3.2891	3.55516	3.22557	3.40377	3.28718	3.02966	56	73	81	79	76	96	107	92	99	89	92	83		2.50582	3.40384
ENSRNOG00000026293	Jun	5	-0.245819	0.000224919	0.0665469	71.2824	71.5694	68.7835	65.3537	65.3685	91.3866	79.5495	77.8659	79.7218	81.1829	73.773	85.4272	75.9387	1974	2004	2093	1958	1910	2656	2262	2178	2220	2240	1994	2157		68.4715	81.2724
ENSRNOG00000002607	Sox9	10	-1.0091	0.000224757	0.0665469	0.866655	1.14282	1.01877	0.9012	0.855609	1.92683	2.1804	1.6803	2.04691	3.26181	1.4059	1.46537	1.56272	24	32	31	27	25	56	62	47	57	90	38	37		0.957012	1.99536
ENSRNOG00000029799	Tomm34	3	0.19969	0.000236442	0.0673862	93.3998	89.0032	86.4036	84.7349	88.2074	73.2191	74.3503	75.113	82.3429	74.7256	76.7143	82.3313	81.7121	2586.49	2492.16	2629.16	2538.66	2577.33	2127.99	2114.16	2101	2292.99	2061.83	2073.5	2078.83		88.3498	76.9709
ENSRNOG00000009331	Hck	3	-0.602512	0.000240409	0.0673862	5.38048	6.35696	5.3239	4.57276	7.05022	10.7352	8.05342	7.75799	7.39761	10.5103	7.69547	8.67341	7.45897	149	178	162	137	206	312	229	217	206	290	208	219		5.73686	8.68905
ENSRNOG00000006979	Hpca	5	0.586141	0.000238344	0.0673862	4.69438	3.74989	4.43658	3.37116	4.31227	1.99564	2.84859	2.60983	3.12423	2.79066	2.58982	3.28718	3.31752	130	105	135	101	126	58	81	73	87	77	70	83		4.11286	2.74942
ENSRNOG00000033090	Ltbp1	6	-0.529342	0.000262423	0.0699157	6.82491	6.1784	6.27694	7.10947	8.72721	10.047	12.3087	11.5119	10.0191	8.19078	10.0633	8.79223	8.83749	189	173	191	213	255	292	350	322	279	226	272	222		7.02339	10.1333
ENSRNOG00000014265	Tnfrsf19	15	-0.466982	0.000260103	0.0699157	4.73049	4.0356	4.17368	4.13885	3.31976	6.50304	6.15436	5.68442	5.09932	5.58133	4.88367	5.42583	4.97753	131	113	127	124	97	189	175	159	142	154	132	137		4.07968	5.61885
ENSRNOG00000016326	Cx3cl1	19	-0.540357	0.000262561	0.0699157	2.3833	2.1428	2.72768	1.66889	2.5326	3.33754	3.09476	3.18185	3.48334	3.47927	3.03379	3.48521	2.87925	66	60	83	50	74	97	88	89	97	96	82	88		2.29105	3.29939
ENSRNOG00000019422	Egr1	18	-1.70602	0.000269408	0.0705628	7.69157	5.21414	16.0046	8.04405	5.44167	48.9276	16.5289	12.6201	23.5574	29.2657	30.7449	32.8322	19.7394	213	146	487	241	159	1422	470	353	656	807.5	831	829		8.4792	27.7824
ENSRNOG00000011659	Alpk3	1	-0.256874	0.000282571	0.0728168	57.5604	60.9983	61.2906	64.3914	60.8509	80.6515	72.5863	69.1426	71.606	67.9182	81.8014	67.7239	68.0435	1594	1708	1865	1929.17	1778	2344	2064	1934	1994	1874	2211	1710		61.0183	73.0614
ENSRNOG00000020105	Klhl30	9	-0.633725	0.00029052	0.0736767	4.29717	3.92846	3.12204	3.83845	2.97752	6.57186	6.82255	4.64764	5.70981	4.2766	5.8456	5.58425	4.80183	119	110	95	115	87	191	194	130	159	118	158	141		3.63273	5.6369
ENSRNOG00000004180	Fam19a2	7	0.54518	0.000306813	0.0765929	8.95544	9.24974	8.80744	7.94391	8.31652	3.95688	6.27745	7.11447	5.49434	5.76254	6.73354	6.8516	7.12199	248	259	268	238	243	115	178.5	199	153	159	182	173		8.65461	6.02726
ENSRNOG00000018898	Mpi	8	0.216559	0.000324112	0.0796668	93.4182	89.6046	82.6519	83.845	86.8956	71.7399	72.9379	74.3623	83.9234	73.7471	71.7381	77.4666	80.1942	2587	2509	2515	2512	2539	2085	2074	2080	2337	2034.83	1939	1956		87.2831	75.1308
ENSRNOG00000023509	Irs2	16	-0.210888	0.0003462	0.0838066	60.702	60.3554	63.1967	61.8157	59.345	72.6001	66.1154	73.7903	64.1007	69.6579	75.7523	73.7438	66.7646	1681	1690	1923	1852	1734	2110	1880	2064	1785	1922	2047.5	1862		61.083	70.8229
ENSRNOG00000009539	Khdrbs3	7	0.218445	0.000355153	0.0846907	36.2912	34.5704	34.7368	33.1441	35.5591	29.4529	31.1586	31.9257	30.7755	26.8919	30.9299	28.6737	32.0092	1005	968	1057	993	1039	856	886	893	857	742	836	724		34.8603	29.9726
ENSRNOG00000054360	Tspan11	4	-0.350263	0.000366058	0.0860074	7.76379	6.71409	7.95299	7.44325	8.17962	10.3911	10.691	9.33103	8.18765	10.1479	9.84133	9.4259	8.83913	215	188	242	223	239	302	304	261	228	280	266	238		7.61075	9.71655
ENSRNOG00000022698	Vsig10	12	-0.285082	0.00037717	0.087334	10.4721	11.214	11.7816	12.8171	11.4309	15.449	13.3286	13.2279	14.5798	13.4459	13.6891	14.8319	13.0223	290	314	358.5	384	334	449	379	370	406	371	370	374.5		11.5431	14.0789
ENSRNOG00000052600	Mboat7l1	1	0.142223	0.000393519	0.0879329	123.792	118.269	119.313	119.008	123.037	109.463	107.904	105.766	114.171	109.054	108.749	110.391	114.076	3428.12	3311.62	3630.56	3565.48	3595.02	3181.35	3068.27	2958.4	3179.31	3009.02	2939.36	2787.32		120.684	109.357
ENSRNOG00000012151	Itpripl1	3	-0.52145	0.000396268	0.0879329	2.63608	3.4999	3.64786	3.20427	3.40532	5.50522	4.60698	5.43417	3.73472	4.20412	4.77267	4.83176	4.12359	73	98	111	96	99.5	160	131	152	104	116	129	122		3.27869	4.72709
ENSRNOG00000038328	Gjc2	10	-1.27456	0.000395927	0.0879329	0.108332	0.321419	0.0985908	0.166889	0.136897	0.378484	0.281342	0.286009	0.466839	0.507393	0.44397	0.435651	0.302651	3	9	3	5	4	11	8	8	13	14	12	11		0.166426	0.399955
ENSRNOG00000029394	Dusp8	1	-0.255265	0.000408952	0.0895044	21.883	27.2492	24.6477	25.05	27.6191	30.4852	29.0134	28.5472	30.9191	30.3349	29.783	31.7629	28.1079	606	763	750	750.5	807	886	825	798.5	861	837	805	802		25.2898	30.1208
ENSRNOG00000003205	Ldb2	14	-0.289915	0.000417424	0.0901241	15.1304	15.6781	17.5163	16.3217	16.7357	22.5714	20.4676	20.4854	18.099	17.8313	19.4607	20.7132	18.4176	419	439	533	489	489	656	582	573	504	492	526	523		16.2764	19.9469
ENSRNOG00000018599	Gga2	1	0.185542	0.000458047	0.095852	139.155	126.086	129.767	122.683	126.291	113.981	108.704	108.272	122.8	111.355	111.961	115.524	119.715	3853.58	3530.5	3948.67	3675.58	3690.08	3312.67	3091	3028.5	3419.58	3072.5	3026.17	2916.92		128.796	113.228
ENSRNOG00000004489	Adgre5	19	-0.247777	0.000462541	0.095852	9.71376	10.4997	9.76048	11.0814	11.1229	12.3867	13.0824	12.4771	12.856	11.9237	11.9872	11.921	11.5677	269	294	297	332	325	360	372	349	358	329	324	301		10.4357	12.3763
ENSRNOG00000000700	Tmem119	12	0.366003	0.00045668	0.095852	6.82491	6.14268	6.70417	7.10947	8.45341	5.26437	5.80268	5.82743	5.53025	5.07393	4.99466	5.62386	6.11265	189	172	204	213	247	153	165	163	154	140	135	142		7.04693	5.44531
ENSRNOG00000009949	Pcdh18	2	-0.931025	0.000467951	0.095852	0.433328	0.464272	0.525817	0.333778	0.581814	1.41071	0.738523	0.929528	0.897768	0.688605	0.776947	0.950511	0.727634	12	13	16	10	17	41	21	26	25	19	21	24		0.467802	0.913228
ENSRNOG00000028641	Brpf3	20	-0.230142	0.000476713	0.0960768	16.2498	16.321	17.4834	16.8558	17.2148	20.2661	19.7643	20.0206	17.6681	18.991	20.4226	21.3271	18.5487	450	457	532	505	503	589	562	560	492	524	552	538.5		16.825	19.78
ENSRNOG00000032720	Rpl10l	6	-1.02167	0.000483634	0.0960768	0.794434	1.42853	0.690135	0.801067	1.02673	2.16768	2.14523	2.64558	2.15464	1.37721	1.22092	1.7426	1.51623	22	40	21	24	30	63	61	74	60	38	33	44		0.948179	1.92198
ENSRNOG00000003453	Lypd1	13	0.638915	0.000487089	0.0960768	2.52774	1.96423	2.72768	2.13618	1.81389	1.13545	1.16054	1.35854	1.50825	1.73963	1.4059	1.7426	1.76839	70	55	83	64	53	33	33	38	42	48	38	44		2.23394	1.43585
ENSRNOG00000039457	Pcdhgb5	18	-0.49823	0.00053729	0.104686	2.1215	3.33026	2.9988	2.86215	2.92618	4.21493	4.34603	4.24544	4.39906	3.73297	3.74599	3.31689	3.52002	58.75	93.25	91.25	85.75	85.5	122.5	123.58	118.75	122.5	103	101.25	83.75		2.84778	4.00019
ENSRNOG00000024923	Nnat	3	0.365652	0.000570138	0.107576	268.23	198.244	213.022	176.836	190.561	160.821	151.854	146.901	169.391	166.135	154.612	177.944	181.213	7428	5551	6482	5298	5568	4674	4318	4109	4717	4584	4179	4493		209.379	161.094
ENSRNOG00000000157	Atg12	18	0.2159	0.000572322	0.107576	135.379	130.603	126.853	125.534	116.089	109.451	104.237	97.1357	114.878	114.236	112.694	112.319	116.617	3749	3657	3860	3761	3392	3181	2964	2717	3199	3152	3046	2836		126.892	109.279
ENSRNOG00000008400	Pml	8	-0.342658	0.000562945	0.107576	7.07768	8.10691	9.53044	7.40987	8.45341	9.53091	10.5503	9.29528	10.8091	10.4378	10.1003	11.2873	9.38245	196	227	290	222	247	277	300	260	301	288	273	285		8.11566	10.2873
ENSRNOG00000049882	Adcyap1	9	0.368818	0.000586517	0.108828	14.8054	15.7496	16.3661	18.6916	17.4544	13.0405	10.9372	13.9072	13.5743	12.5761	11.0992	15.4062	14.4673	410	441	498	560	510	379	311	389	378	347	300	389		16.6134	12.9344
ENSRNOG00000002191	LOC498368	14	-0.295676	0.000592606	0.108828	7.98045	8.49976	7.65722	8.74498	7.7347	10.5631	10.48	10.7968	8.6904	9.35054	9.91532	10.0596	9.20607	221	238	233	262	226	307	298	302	242	258	268	254		8.12342	9.9794
ENSRNOG00000003078	Dcaf6	13	0.142444	0.000636336	0.115203	71.3546	68.4266	73.6802	69.8263	72.8636	64.3767	64.357	62.5644	65.1421	63.5329	65.3375	66.417	67.3232	1976	1916	2242	2092	2129	1871	1830	1750	1814	1753	1766	1677		71.2303	64.5325
ENSRNOG00000008666	Etl4	17	-0.255353	0.000641738	0.115203	26.6135	32.6062	29.9387	32.8104	31.2811	35.4054	37.8053	38.3967	33.397	34.2128	38.4774	38.2977	34.1035	737	913	911	983	914	1029	1075	1074	930	944	1040	967		30.65	36.5703
ENSRNOG00000007808	Nap1l5	4	0.266576	0.000662972	0.117105	388.478	355.704	317.857	314.953	301.551	285.824	250.676	264.022	298.849	277.907	278.036	292.48	302.195	10758	9960	9672	9436	8811	8307	7128	7385	8322	7668	7515	7385		335.709	278.256
ENSRNOG00000014648	Efnb2	16	0.323924	0.000672979	0.117105	20.3664	19.7137	22.4787	24.5327	21.664	14.8985	20.4676	18.7336	16.6626	16.8527	16.4639	17.9013	19.228	564	552	684	735	633	433	582	524	464	465	445	452		21.7511	17.4257
ENSRNOG00000001837	Sst	11	0.463186	0.000674323	0.117105	15.672	17.0352	15.906	11.3484	12.0812	9.4621	12.2032	9.40254	9.76772	11.1264	9.47135	11.0101	12.0405	434	477	484	340	353	275	347	263	272	307	256	278		14.4086	10.3491
ENSRNOG00000005492	Hpcal1	6	0.25326	0.000703443	0.119979	70.7407	65.5338	74.6989	61.9826	69.9546	60.7983	56.1629	53.7339	60.0068	55.1609	52.3144	64.912	62.1667	1959	1835	2273	1857	2044	1767	1597	1503	1671	1522	1414	1639		68.5821	57.5842
ENSRNOG00000018988	Ing5	9	-0.258079	0.00070589	0.119979	9.56932	10.4997	10.3849	12.1495	10.5069	12.7652	12.7659	12.9061	11.6351	12.8298	12.8381	13.1091	11.83	265	294	316	364	307	371	363	361	324	354	347	331		10.6221	12.6928
ENSRNOG00000015669	Kctd11	10	-0.392542	0.000716927	0.120572	5.4166	5.53556	4.92954	5.97462	4.17537	6.91593	6.04886	7.07872	7.11032	6.12496	6.80753	7.60409	6.14351	150	155	150	179	122	201	172	198	198	169	184	192		5.20634	6.81292
ENSRNOG00000003829	Ap3s1	18	0.211875	0.000734657	0.122267	141.644	141.032	130.123	128.104	124.08	123.489	103.446	113.188	123.012	114.961	110.992	114.655	122.394	3922.5	3949	3959.5	3838	3625.5	3589	2941.5	3166	3425.5	3172	3000	2895		132.997	114.821
ENSRNOG00000046327	Rbpj	14	-0.203105	0.000742675	0.122327	28.0219	31.392	30.5575	32.4265	30.0603	34.3158	36.7619	35.9953	32.6967	36.6835	36.0477	33.2152	33.1812	776	879	929.83	971.5	878.33	997.33	1045.33	1006.83	910.5	1012.17	974.33	838.67		30.4916	35.1023
ENSRNOG00000005592	Brinp2	13	0.239137	0.000785203	0.125469	178.856	166.638	178.564	169.726	157.569	126.482	131.633	157.519	147.665	148.086	156.018	144.359	155.26	4953	4666	5433.5	5085	4604	3676	3743	4406	4112	4086	4217	3645		170.271	144.538
ENSRNOG00000054458	Kcnmb4	7	0.197257	0.000804975	0.125469	149.077	129.806	133.292	127.67	119.922	112.651	115.069	113.65	121.594	113.559	111.449	115.725	121.955	4128.33	3634.67	4055.92	3825	3504	3274	3272	3178.92	3386	3133.33	3012.33	2922		131.953	114.814
ENSRNOG00000011521	Filip1	8	-0.224453	0.000795739	0.125469	26.2163	29.2849	25.1406	26.769	25.018	30.6228	29.5937	33.3915	31.781	28.1603	32.3358	30.5748	29.0741	726	820	765	802	731	890	841.5	934	885	777	874	772		26.4858	30.9228
ENSRNOG00000009620	Cybrd1	3	-0.256007	0.000790827	0.125469	14.5887	12.5711	13.8356	12.6502	13.1764	16.6533	16.7399	15.1942	13.9693	16.4178	16.7599	16.0003	14.8797	404	352	421	379	385	484	476	425	389	453	453	404		13.3644	15.9621
ENSRNOG00000009117	Otub2	6	0.251356	0.000844274	0.125469	15.4915	13.7496	14.5257	16.5554	13.9978	11.9739	12.6956	11.5119	12.7483	13.301	11.9502	13.1883	13.4741	429	385	442	496	409	348	361	322	355	367	323	333		14.864	12.4813
ENSRNOG00000059957	AABR07021734.1	13	0.302674	0.000790429	0.125469	9.81595	11.8507	10.0178	11.8434	10.37	8.04003	8.83309	8.66964	9.45063	7.75587	9.20608	9.18154	9.58623	271.83	331.83	304.83	354.83	303	233.67	251.17	242.5	263.17	214	248.83	231.83		10.7796	8.73384
ENSRNOG00000007529	Bmf	3	-0.718646	0.000840095	0.125469	2.13053	2.35708	2.33331	3.40453	2.77217	6.29659	3.72778	3.86112	3.55516	4.71151	3.25578	4.95058	3.61301	59	66	71	102	81	183	106	108	99	130	88	125		2.59952	4.33693
ENSRNOG00000002794	Selp	13	-0.743115	0.000819516	0.125469	1.55276	1.64281	2.169	1.23498	1.4032	3.54399	2.70792	2.53833	2.94468	1.73963	2.51583	2.85153	2.23705	43	46	66	37	41	103	77	71	82	48	68	72		1.60055	2.6917
ENSRNOG00000035576	Mir27b	17	-1.29547	0.000848138	0.125469	0.469438	0.178566	0.328636	0.634178	0.39358	0.791375	1.12537	0.786524	0.790036	1.90273	0.813944	0.732686	0.745588	13	5	10	19	11.5	23	32	22	22	52.5	22	18.5		0.40088	0.991808
ENSRNOG00000019661	Gdf15	16	-1.25708	0.000826949	0.125469	0.216664	0.10714	0.230045	0.233645	0.0684487	0.653745	0.386845	0.393262	0.430929	0.326181	0.332977	0.316837	0.30806	6	3	7	7	2	19	11	11	12	9	9	8		0.171188	0.405825
ENSRNOG00000010238	Chmp4c	2	0.915194	0.00081627	0.125469	0.361106	0.571412	0.427227	0.3004	0.342244	0.172038	0.140671	0.250258	0.251375	0.217454	0.221985	0.158418	0.284549	10	16	13	9	10	5	4	7	7	6	6	4		0.400478	0.201743
ENSRNOG00000039902	Lbh	6	-0.26284	0.000866563	0.127019	11.086	13.6425	13.3755	13.4846	11.7732	15.3802	14.9463	15.2657	14.1129	14.6419	15.5019	16.5151	14.1438	307	382	407	404	344	447	425	427	393	404	419	417		12.6723	15.1949
ENSRNOG00000057703	Cabp7	14	0.375568	0.000874657	0.12704	27.8774	23.1065	23.8918	20.494	22.4169	13.8663	17.7246	20.5926	18.7095	18.7011	18.5727	19.0894	20.4202	772	647	727	614	655	403	504	576	521	516	502	482		23.5573	18.1795
ENSRNOG00000021201	Txnip	2	-0.321417	0.00091308	0.127188	90.8544	83.6762	91.6565	93.8917	84.3459	128.272	124.388	110.971	94.4093	121.738	107.552	94.2986	102.171	2516	2343	2789	2813	2464.5	3728	3537	3104	2629	3359	2907	2381		88.8849	111.661
ENSRNOG00000001455	Kif13a	17	-0.272296	0.000924517	0.127188	22.0455	23.9636	24.1876	23.8985	24.2651	28.5927	31.5103	32.0687	24.4552	27.0368	30.2639	26.8915	26.5983	610.5	671	736	716	709	831	896	897	681	746	818	679		23.6721	28.6885
ENSRNOG00000007682	Gria3	X	0.247035	0.000931402	0.127188	22.6594	22.6244	24.697	22.6135	20.7228	17.2554	17.408	19.252	20.3793	19.3172	21.0701	19.228	20.6023	627.5	633.5	751.5	677.5	605.5	501.5	495	538.5	567.5	533	569.5	485.5		22.6634	19.13
ENSRNOG00000001242	Gstt3	20	-0.260026	0.000918395	0.127188	15.4915	13.946	16.7276	15.6542	15.6405	21.0403	18.1466	17.947	18.2786	17.2151	17.3888	20.0795	17.2963	429	390.5	509	469	457	611.5	516	502	509	475	470	507		15.492	18.5851
ENSRNOG00000003300	Btg2	13	-1.28737	0.000929587	0.127188	5.81381	5.35699	4.9624	5.77436	4.55184	19.7844	9.77664	6.82846	13.5743	26.3482	9.02738	13.6636	10.4552	161	150	151	173	133	575	278	191	378	727	244	345		5.29188	14.1433
ENSRNOG00000006663	Usp2	8	-0.429458	0.000887078	0.127188	5.70548	6.60695	6.11263	7.04271	6.57108	8.67072	8.96778	9.9388	6.32029	8.48072	8.95339	9.58432	7.74624	158	185	186	211	192	252	255	278	176	234	242	242		6.40777	8.70229
ENSRNOG00000004854	Has2	7	1.12601	0.000918693	0.127188	0.830545	1.32139	0.690135	0.9012	1.47165	0.275261	0.246174	0.572017	0.50275	0.543636	0.44397	0.792092	0.715902	23	37	21	27	43	8	7	16	14	15	12	20		1.04298	0.482272
ENSRNOG00000009085	Prkag2	4	0.167296	0.000952937	0.127328	199.258	209.53	192.416	193.658	188.85	165.191	166.519	168.817	185.658	181.103	178.846	180.637	184.207	5518	5867	5855	5802	5518	4801	4735	4722	5170	4997	4834	4561		196.742	175.253
ENSRNOG00000010146	Ndn	1	0.217382	0.000953719	0.127328	212.981	190.887	195.555	187.35	223.725	167.187	170.335	160.558	189.16	171.354	171.668	185.508	185.522	5898	5345	5950.5	5613	6537	4859	4843.5	4491	5267.5	4728	4640	4684		202.099	173.681
ENSRNOG00000014723	Cbfa2t3	19	-0.300771	0.000966741	0.127328	8.12489	9.82115	8.97176	9.51267	10.1989	10.804	13.1176	11.4761	10.45	10.764	12.0982	11.7626	10.5918	225	275	273	285	298	314	373	321	291	297	327	297		9.32587	11.4961
ENSRNOG00000025710	Ces5a	19	0.29112	0.00097227	0.127328	15.5456	11.4282	13.3098	12.4833	12.0812	10.5287	10.691	10.5466	10.6475	11.2351	9.89682	10.1784	11.5477	430.5	320	405	374	353	306	304	295	296.5	310	267.5	257		12.9696	10.532
ENSRNOG00000015667	Epcam	6	0.30148	0.000958453	0.127328	5.74159	6.28554	5.91545	5.50734	5.339	4.16332	4.67731	4.36163	4.88386	4.92896	4.55069	5.1684	5.12692	159	176	180	165	156	121	133	122	136	136	123	130.5		5.75778	4.67631
ENSRNOG00000002710	Cnst	13	-0.175233	0.000985227	0.127975	20.6733	21.904	21.6134	21.5454	20.3611	24.5041	24.6702	23.2053	22.5494	23.5275	24.412	24.9481	22.8262	572.5	613.33	657.67	645.5	594.93	712.17	701.5	649.08	627.93	649.17	659.83	629.93		21.2194	23.9738
ENSRNOG00000004089	Enpp2	7	-0.458149	0.000996657	0.128416	2.74441	4.17845	3.38495	2.97062	4.2096	4.98911	5.09933	4.79065	4.12973	4.49406	5.14265	4.59414	4.22731	76	117	103	89	123	145	145	134	115	124	139	116		3.49761	4.74852
ENSRNOG00000013027	Rgl3	8	-0.360709	0.00101669	0.129949	4.98327	3.89275	5.15958	4.506	4.17537	6.02133	4.95866	5.61292	5.90731	5.94375	6.43756	5.94069	5.29493	138	109	157	135	122	175	141	157	164.5	164	174	150		4.54339	5.83175
ENSRNOG00000025589	Jph4	15	-0.152247	0.00106935	0.13042	81.3934	88.4975	83.9993	87.6835	93.2956	99.3692	95.797	95.5269	94.3375	94.6289	98.3763	97.9818	92.5739	2254	2478	2556	2627	2726	2888	2724	2672	2627	2611	2659	2474		86.9738	96.5739
ENSRNOG00000006359	Galk1	10	0.282512	0.00105393	0.13042	56.8743	47.9629	48.4738	44.4926	51.9526	39.2591	37.102	41.0065	45.1039	44.6506	36.3315	43.9215	44.7609	1575	1343	1475	1333	1518	1141	1055	1147	1256	1232	982	1109		49.9512	41.0536
ENSRNOG00000056376	Dusp22	17	0.22533	0.00105051	0.13042	48.3641	47.5461	42.5255	42.2897	40.4987	35.5544	36.5629	36.2992	41.9319	37.6558	39.4023	37.0569	40.4739	1339.33	1331.33	1294	1267	1183.33	1033.33	1039.67	1015.33	1167.67	1039	1065	935.67		44.2448	37.7805
ENSRNOG00000008015	Fos	6	-1.5839	0.00106411	0.13042	4.00828	2.89277	8.80744	5.20694	2.60105	18.5457	6.25986	8.93777	16.1957	26.3845	10.3963	12.7131	10.2458	111	81	268	156	76	539	178	250	451	728	281	321		4.7033	14.2047
ENSRNOG00000008412	Gprc5a	4	-0.96518	0.00103531	0.13042	0.397217	0.642839	0.328636	0.367156	0.376468	1.23867	0.738523	0.607769	0.646393	0.833575	1.14692	0.673279	0.666454	11	18	10	11	11	36	21	17	18	23	31	17		0.422463	0.840733
ENSRNOG00000059125	AABR07005985.3	1	-0.868624	0.00106797	0.13042	0.216664	0.357133	0.361499	0.216956	0.410692	0.72256	0.597852	0.500515	0.538661	0.507393	0.702952	0.435651	0.464044	6	10	11	6.5	12	21	17	14	15	14	19	11		0.312589	0.572226
ENSRNOG00000002773	Rgs4	13	0.228398	0.00109236	0.132217	1086.75	1197.57	980.945	1055.64	963.741	793.233	887.67	902.429	922.583	932.408	912.839	954.115	965.827	30095	33533	29849	31627	28159.5	23054	25241	25242	25691	25727	24673	24091		1056.93	900.754
ENSRNOG00000020167	Reep5	18	0.138196	0.00111252	0.132647	1457.61	1435.07	1423.93	1391.99	1332.19	1224.21	1259.3	1256.86	1329.2	1253.67	1311.79	1321.24	1333.09	40365	40183	43328.6	41704	38925.1	35579.7	35808.2	35155.8	37014	34591.3	35456.2	33360.9		1408.16	1279.47
ENSRNOG00000018346	Agtr1a	17	0.526466	0.00110725	0.132647	32.6079	27.9635	40.5537	28.004	29.9121	30.4852	18.1114	18.8766	23.6652	20.2595	18.3507	26.1787	26.2474	903	783	1234	839	874	886	515	528	659	559	496	661		31.8082	22.2753
ENSRNOG00000018170	Slc27a1	16	-0.175733	0.00115152	0.134634	70.4157	64.9267	69.1121	70.7943	71.9396	81.6149	80.921	79.2602	71.4983	74.6231	82.7263	78.734	74.7139	1950	1818	2103	2121	2102	2372	2301	2217	1991	2059	2236	1988		69.4377	78.4825
ENSRNOG00000019536	Smim3	18	0.241048	0.00116289	0.134634	17.4414	13.9996	15.183	14.5193	14.6138	14.0383	12.2032	12.5844	12.7124	12.7936	12.4681	12.6339	13.7659	483	392	462	435	427	408	347	352	354	353	337	319		15.1514	12.7763
ENSRNOG00000001189	Sik1	20	-0.863111	0.00115439	0.134634	6.17492	4.99986	6.34267	7.10947	5.61279	14.6232	9.46013	8.36576	8.6904	18.8098	7.84346	12.7923	9.2354	171	140	193	213	164	425	269	234	242	519	212	323		6.04794	11.5122
ENSRNOG00000053979	Egf	2	-0.667488	0.0011548	0.134634	0.638075	0.601054	0.684548	1.04039	0.770048	0.94036	1.10181	1.05895	1.30176	1.32575	1.14396	1.4721	1.00657	17.67	16.83	20.83	31.17	22.5	27.33	31.33	29.62	36.25	36.58	30.92	37.17		0.746822	1.1921
ENSRNOG00000007733	Arhgef9	X	0.147452	0.00120978	0.135165	282.819	304.051	325.199	311.992	294.666	277.285	263.5	268.58	279.984	277.079	276.408	275.133	286.391	7832	8513.67	9895.41	9347.3	8609.83	8058.83	7492.66	7512.5	7796.67	7645.16	7471	6947		303.745	273.996
ENSRNOG00000002403	Fam129a	13	-0.408593	0.00117973	0.135165	38.4578	47.0344	52.2202	49.3657	52.2606	74.8366	74.8722	66.8188	50.7419	55.3059	61.6933	62.0604	57.139	1065	1317	1589	1479	1527	2175	2129	1869	1413	1526	1667.5	1567		47.8678	63.7613
ENSRNOG00000007477	Edn3	3	-0.271612	0.00119826	0.135165	50.7716	49.8557	40.5208	47.7636	43.6018	52.334	53.3143	56.9157	58.4447	54.3273	65.319	51.7236	52.0744	1406	1396	1233	1431	1274	1521	1516	1592	1627.5	1499	1765.5	1306		46.5027	56.0541
ENSRNOG00000016551	Bcl2l11	3	-0.382128	0.00120361	0.135165	4.04439	5.3927	4.40372	4.70627	4.31227	6.70949	6.29503	6.18494	4.95568	5.7263	5.36463	6.49516	5.38255	112	151	134	141	126	195	179	173	138	158	145	164		4.57187	5.9616
ENSRNOG00000031773	Cngb1	19	-0.431363	0.00119375	0.135165	3.19579	4.58915	3.30279	3.65487	3.47377	5.19555	5.57409	4.18288	5.06341	4.14975	5.27214	4.83176	4.37383	88.5	128.5	100.5	109.5	101.5	151	158.5	117	141	114.5	142.5	122		3.64328	4.89566
ENSRNOG00000018390	Pld3	1	0.161084	0.00124148	0.135963	377.464	355.454	342.471	346.695	350.594	303.475	305.116	314.324	346.898	313.207	307.671	329.827	332.766	10453	9953	10421	10387	10244	8820	8676	8792	9660	8642	8316	8328		354.536	317.217
ENSRNOG00000058289	AABR07027575.1	17	-0.254232	0.00122969	0.135963	9.53321	11.4282	12.2253	11.6822	10.678	12.0771	13.4341	13.2994	13.7538	13.1197	13.5411	13.4656	12.3531	264	320	372	350	312	351	382	372	383	362	366	340		11.1094	13.2415
ENSRNOG00000003872	NEWGENE_620180	9	-0.761567	0.00124245	0.135963	0.475577	0.678552	0.690135	0.817756	0.94117	1.7892	1.28362	1.10828	1.18505	0.984706	1.21167	1.00992	1.01464	13.17	19	21	24.5	27.5	52	36.5	31	33	27.17	32.75	25.5		0.720638	1.22464
ENSRNOG00000055925	Zc3h7b	7	-0.17068	0.00128468	0.136036	117.793	123.425	125.407	119.76	128.341	145.217	141.269	144.613	123.138	138.881	138.704	137.672	132.018	3262	3456	3816	3588	3750	4220.5	4017	4045	3429	3832	3749	3476.17		122.945	138.499
ENSRNOG00000004613	Gpm6b	X	-0.284288	0.00129862	0.136036	89.1211	95.6758	100.037	100.634	92.5426	142.688	119.5	123.878	99.8677	114.49	107.792	110.457	108.057	2468	2679	3044	3015	2704	4147	3398	3465	2781	3159	2913.5	2789		95.6021	116.953
ENSRNOG00000014119	Farsb	9	0.163117	0.00128604	0.136036	83.8128	86.3904	82.5862	81.7756	78.2026	71.155	71.1444	71.7524	80.7273	71.8687	73.144	76.5557	77.4263	2321	2419	2513	2450	2285	2068	2023	2007	2248	1983	1977	1933		82.5535	73.7639
ENSRNOG00000002093	Tgfbr3	14	-0.363266	0.0012673	0.136036	39.4689	38.5346	40.1264	40.6208	39.9398	55.6371	58.7653	57.6308	40.7228	42.4036	57.5681	48.5553	46.6645	1093	1079	1221	1217	1167	1617	1671	1612	1134	1170	1556	1226		39.7381	51.6118
ENSRNOG00000008487	Amotl2	8	-0.413541	0.00130386	0.136036	14.2276	15.8924	16.5304	18.8585	16.1539	27.3197	22.4019	21.4507	18.494	17.2151	23.9004	22.6142	19.5882	394	445	503	565	472	794	637	600	515	475	646	571		16.3325	21.9137
ENSRNOG00000045638	AABR07019083.2	15	-0.8305	0.00129415	0.136036	1.33609	1.41067	1.28168	1.30173	1.45453	3.95688	2.39141	1.62667	1.86736	2.22891	2.31234	3.30699	2.03961	37	39.5	39	39	42.5	115	68	45.5	52	61.5	62.5	83.5		1.35694	2.52722
ENSRNOG00000018664	Klk7	1	-0.597565	0.00131123	0.136036	1.3722	1.39282	0.953044	1.66889	1.1294	1.96123	1.54738	2.28807	1.75963	2.17454	1.81288	2.17825	1.68653	38	39	29	50	33	57	44	64	49	60	49	55		1.30327	1.96028
ENSRNOG00000027430	Ikzf2	9	-1.08859	0.00127269	0.136036	0.144443	0.464272	0.394363	0.500667	0.410692	0.619337	0.703355	1.21554	0.610482	0.76109	0.887939	0.792092	0.625356	4	13	12	15	12	18	20	34	17	21	24	20		0.382887	0.798548
ENSRNOG00000005287	Syne3	6	-0.416053	0.00134612	0.138754	6.82491	10.8925	10.0234	8.81174	10.1646	12.5932	14.2078	13.7999	11.2041	12.1774	11.3582	11.2081	11.1055	189	305	305	264	297	366	404	386	312	336	307	283		9.34344	12.3641
ENSRNOG00000021129	RGD1308428	1	-0.229477	0.00135566	0.138842	24.0197	25.5589	26.7289	26.7132	28.0184	30.3018	32.2253	33.0937	27.1245	30.2381	33.2977	29.1225	28.8702	665.17	715.67	813.33	800.33	818.67	880.67	916.33	925.67	755.33	834.33	900	735.33		26.2079	30.7719
ENSRNOG00000061099	AABR07033324.1	11	0.20172	0.00139163	0.138963	258.681	250.115	239.952	264.245	248.71	197.704	231.004	242.551	229.542	211.255	201.691	225.075	233.377	7163.57	7003.42	7301.45	7916.79	7267.06	5745.95	6568.62	6784.45	6392.01	5828.96	5451.49	5683.04		252.341	219.832
ENSRNOG00000012337	Pde1c	4	-0.552495	0.00136579	0.138963	1.62498	2.39279	1.95538	3.10413	2.60105	3.56119	3.48161	3.68236	3.41152	3.588	2.73781	3.10896	2.93748	45	67	59.5	93	76	103.5	99	103	95	99	74	78.5		2.33567	3.36735
ENSRNOG00000053498	Dnajc22	7	-0.449916	0.00137978	0.138963	2.20275	1.83923	2.00468	2.13618	1.5401	2.99346	2.32107	3.00309	2.47784	2.4826	2.47883	2.81193	2.35765	61	51.5	61	64	45	87	66	84	69	68.5	67	71		1.94459	2.65269
ENSRNOG00000008010	Hoxb5	10	-0.927202	0.00139147	0.138963	0.938877	0.928545	0.427227	0.6008	0.78716	1.99564	1.12537	1.50155	1.40052	1.196	1.59089	0.871302	1.11366	26	26	13	18	23	58	32	42	39	33	43	22		0.736522	1.38304
ENSRNOG00000049900	Irf2bp2	19	-0.218294	0.00141919	0.140835	17.4053	16.8567	16.0046	17.1228	15.1614	20.5414	19.3071	17.1605	18.8172	19.7883	18.6467	20.1984	18.0842	482	472	487	513	443	597	549	480	524	546	504	510		16.5101	19.2085
ENSRNOG00000014658	Zfp423	19	-0.158269	0.00144177	0.142192	20.7275	21.428	20.8684	20.6942	21.2875	23.3628	23.2107	23.131	22.4801	23.4488	23.3454	25.2281	22.4344	574	600	635	620	622	679	660	647	626	647	631	637		21.0011	23.4581
ENSRNOG00000038297	Plekhd1	6	0.318244	0.00146903	0.143992	8.01656	7.85692	8.77458	6.77569	7.49513	6.19337	6.01369	5.29116	6.6794	6.34242	7.10351	6.05951	6.88349	222	220	267	203	219	180	171	148	186	175	192	153		7.78378	6.24044
ENSRNOG00000031138	Irgm	10	-0.54123	0.00149395	0.145542	7.29435	6.82123	10.0563	7.10947	7.7347	10.5287	10.8668	9.83155	12.1737	16.4178	8.8424	11.6834	9.9467	202	191	306	213	226	306	309	275	339	453	239	295		7.8032	11.4778
ENSRNOG00000003866	Cxcr4	13	0.224387	0.00156305	0.1459	215.869	207.173	189.163	191.789	178.446	156.107	157.763	155.41	185.299	170.593	169.929	182.221	179.98	5978	5801	5756	5746	5214	4537	4486	4347	5160	4707	4593	4601		196.488	168.189
ENSRNOG00000018958	Mt3	19	0.368241	0.00153041	0.1459	93.0932	65.6053	69.2107	60.6474	61.8092	59.9037	49.5162	48.7645	55.8412	56.5744	48.6147	56.8722	60.5377	2578	1837	2106	1817	1806	1741	1408	1364	1555	1561	1314	1436		70.0732	53.7267
ENSRNOG00000009736	A4galt	7	0.188663	0.00153719	0.1459	63.9158	61.4982	60.6333	56.4752	53.2873	52.7469	51.2043	50.0515	53.2915	53.8562	48.2077	53.387	54.8796	1770	1722	1845	1692	1557	1533	1456	1400	1484	1486	1303	1348		59.162	51.8207
ENSRNOG00000026643	Chordc1	8	0.160041	0.00157982	0.1459	47.2327	52.3556	49.9198	49.5326	47.2638	46.5191	41.0408	44.2956	45.6784	43.3459	43.916	43.7631	46.2386	1308	1466	1519	1484	1381	1352	1167	1239	1272	1196	1187	1105		49.2609	44.0798
ENSRNOG00000001198	Fam222a	12	-0.244844	0.00156664	0.1459	12.6748	14.821	13.8356	13.5848	14.1689	17.9264	15.5442	16.3382	14.2566	16.3453	16.7229	17.7033	15.3268	351	415	421	407	414	521	442	457	397	451	452	447		13.817	16.4053
ENSRNOG00000012481	Ppm1j	2	0.231228	0.00151969	0.1459	15.2026	13.4282	13.1126	13.6515	13.4159	11.0104	10.8317	11.6191	12.3533	11.7425	11.4322	13.1487	12.5791	421	376	399	409	392	320	308	325	344	324	309	332		13.7622	11.734
ENSRNOG00000017922	Tpbgl	1	-0.420967	0.00157391	0.1459	8.486	7.85692	6.90135	6.80907	8.72721	13.0405	10.48	8.2585	9.22906	9.78544	11.5802	10.4952	9.30412	235	220	210	204	255	379	298	231	257	270	313	265		7.75611	10.4098
ENSRNOG00000021714	Fam92b	19	0.431113	0.00156742	0.1459	5.7777	4.78558	5.09386	4.07209	5.54434	3.92247	4.00913	3.00309	4.52475	3.73297	3.73674	3.20797	4.28422	160	134	155	122	162	114	114	84	126	103	101	81		5.05471	3.73387
ENSRNOG00000035467	Mir23b	17	-1.34935	0.00157508	0.1459	0.216664	0.10714	0.328636	0.534045	0.222458	0.344076	0.527517	0.786524	0.646393	1.03291	0.850942	0.732686	0.527499	6	3	10	16	6.5	10	15	22	18	28.5	23	18.5		0.281788	0.703006
ENSRNOG00000005392	Ngfr	10	0.210984	0.00189707	0.14633	1600.1	1382.71	1600.79	1351.9	1440.91	1213.42	1168.17	1219.88	1413.55	1261.61	1334.05	1304.77	1357.66	44311	38717	48710	40503	42102	35266	33217	34121.5	39363	34810.3	36058	32945		1475.28	1273.64
ENSRNOG00000019147	Stom	3	0.166857	0.00171973	0.14633	473.735	450.13	449.508	436.882	437.729	390.802	372.989	377.567	436.89	397.035	402.921	428.403	421.216	13119	12604	13678	13089	12790	11358	10606	10561	12166	10955	10890.5	10817		449.597	400.944
ENSRNOG00000031789	Rangap1	7	0.148724	0.00175919	0.14633	382.646	356.026	357.276	346.862	353.401	310.374	321.961	331.055	350.525	305.994	321.138	327.946	338.767	10596.5	9969	10871.5	10392	10326	9020.5	9155	9260	9761	8443	8680	8280.5		359.242	324.142
ENSRNOG00000050767	Nrn1	17	0.213516	0.00165234	0.14633	298.996	255.653	266.589	245.494	239.416	228.673	209.582	205.301	237.657	232.567	228.792	231.588	240.026	8280	7158.5	8112	7355	6995.5	6646	5959.5	5742.5	6618	6417	6184	5847.5		261.23	224.88
ENSRNOG00000006075	Fez1	8	0.14895	0.00175962	0.14633	220.925	214.28	217.918	202.169	201.975	196.674	186.495	187.622	199.52	189.33	177.588	197.706	199.35	6118	6000	6631	6057	5901.5	5716	5303	5248	5556	5224	4800	4992		211.453	190.705
ENSRNOG00000013102	Entpd2	3	-0.235938	0.00174441	0.14633	161.225	139.478	162.872	160.33	162.549	186.541	209.213	205.622	166.321	170.52	177.532	183.053	173.771	4464.75	3905.5	4956	4803.5	4749.5	5421.5	5949	5751.5	4631.5	4705	4798.5	4622		157.291	185.543
ENSRNOG00000005900	Slc2a6	3	0.162558	0.00182359	0.14633	123.769	106.711	108.778	105.707	112.564	100.717	96.3245	98.0295	105.518	96.296	98.7832	100.715	104.493	3427.5	2988	3310	3167	3289	2927.17	2739	2742	2938.33	2657	2670	2543		111.506	99.4832
ENSRNOG00000006895	Vps53	10	0.1295	0.00186982	0.14633	91.8293	98.8186	89.9476	92.0226	91.2079	82.8536	82.3981	83.014	86.2576	86.4019	86.8331	85.6252	88.1008	2543	2767	2737	2757	2665	2408	2343	2322	2402	2384	2347	2162		92.7652	84.769
ENSRNOG00000020905	Hdac5	10	-0.141016	0.00188861	0.14633	72.0407	70.2123	65.2999	68.2075	71.1524	79.0687	79.444	74.5768	74.7302	72.9922	76.6588	77.8627	73.5205	1995	1966	1987	2043.5	2079	2298	2259	2086	2081	2014	2072	1966		69.3826	76.4762
ENSRNOG00000018952	Sema3g	16	-0.223872	0.00171768	0.14633	49.0021	46.1773	51.3001	51.3684	50.2071	59.8004	61.8249	64.4592	54.9793	50.5038	60.6204	54.3573	54.55	1357	1293	1561	1539	1467	1738	1758	1803	1531	1393.5	1638.5	1372.5		49.611	58.0779
ENSRNOG00000007754	Insm2	6	-0.181284	0.00163329	0.14633	44.705	46.213	41.7368	45.7943	46.682	52.5404	53.7012	47.1914	49.2695	48.9635	50.6125	55.3277	48.5614	1238	1294	1270	1372	1364	1527	1527	1320	1372	1351	1368	1397		45.0262	51.0866
ENSRNOG00000020161	Zbtb7a	7	-0.22793	0.00175825	0.14633	35.3523	44.6119	40.9152	42.0226	42.1815	49.2029	49.4459	50.1588	45.4332	43.5996	52.1664	45.9018	45.0827	979	1249.17	1245	1259	1232.5	1430	1406	1403	1265.17	1203	1410	1159		41.0167	47.9869
ENSRNOG00000007427	Entpd6	3	0.188253	0.00160572	0.14633	53.3354	48.0343	46.5348	45.8945	47.5718	39.3967	42.6233	40.0055	43.6674	41.3526	45.6179	43.8027	44.8198	1477	1345	1416	1375	1390	1145	1212	1119	1216	1141	1233	1106		48.2742	42.3523
ENSRNOG00000000341	Nid2	15	-0.336994	0.00187235	0.14633	23.2011	21.178	23.7111	25.8344	25.7651	32.2227	35.3084	34.8394	24.3654	27.4899	29.9864	28.4955	27.6998	642.5	593	721.5	774	752.83	936.5	1004	974.5	678.5	758.5	810.5	719.5		23.9379	30.3868
ENSRNOG00000011346	Ehd2	1	-0.278412	0.00182981	0.14633	17.5137	16.5352	20.4411	17.9906	19.7475	25.7713	24.4416	22.9522	20.6487	20.2957	22.0505	20.5548	20.7452	485	463	622	539	577	749	695	642	575	560	596	519		18.4456	22.3878
ENSRNOG00000049235	Arl16	10	0.218301	0.00175977	0.14633	24.3025	21.3565	19.751	19.5594	20.0897	18.5113	16.7399	18.4476	18.3504	17.8313	17.8328	18.1785	19.2459	673	598	601	586	587	538	476	516	511	492	482	459		21.0118	17.9845
ENSRNOG00000012499	Rarg	7	-0.343257	0.00185968	0.14633	12.7109	10.7854	12.5868	13.4846	12.9026	18.1328	16.4233	16.8745	12.066	16.3453	16.3529	15.2478	14.4927	352	302	383	404	377	527	467	472	336	451	442	385		12.4941	15.9204
ENSRNOG00000032364	Tbcel	8	-0.277107	0.00190503	0.14633	7.81795	8.76761	9.9741	10.4472	9.95929	12.3867	11.4999	11.8336	11.1144	11.0539	10.9513	10.614	10.535	216.5	245.5	303.5	313	291	360	327	331	309.5	305	296	268		9.39324	11.3505
ENSRNOG00000017915	Dvl2	10	-0.285526	0.00168609	0.14633	7.14991	6.96409	7.32858	7.8104	9.001	9.42769	9.56563	9.25953	8.044	9.85793	9.54535	9.50511	8.6216	198	195	223	234	263	274	272	259	224	272	258	240		7.6508	9.31503
ENSRNOG00000052574	Lbr	13	-0.317507	0.00169602	0.14633	5.88603	6.32125	6.83563	7.57676	7.90582	8.91157	8.89744	8.72327	8.33129	9.53175	7.54748	8.15855	7.88557	163	177	208	227	231	259	253	244	232	263	204	206		6.9051	8.58591
ENSRNOG00000000245	Slc16a6	10	0.306431	0.0018005	0.14633	8.77488	10.8211	10.7135	10.1135	10.8149	8.05138	7.59624	8.2585	9.19315	7.50217	9.84133	7.6833	9.11366	243	303	326	303	316	234	216	231	256	207	266	194		10.2476	8.30372
ENSRNOG00000021962	Fzd2	10	-0.466207	0.00166833	0.14633	5.81381	5.14271	6.0469	5.24031	7.28979	10.2191	8.29959	8.33	7.28988	9.38678	7.3625	6.29714	7.22654	161	144	184	157	213	297	236	233	203	259	199	159		5.9067	8.16928
ENSRNOG00000056786	Piezo1	19	-0.425105	0.00172139	0.14633	5.05549	4.42845	6.30981	4.77302	6.16038	7.74171	7.17422	8.2585	6.17665	7.06727	7.84346	5.86148	6.4042	140	124	192	143	180	225	204	231	172	195	212	148		5.34543	7.16047
ENSRNOG00000008543	Pdlim2	15	-0.36238	0.00179048	0.14633	6.06659	4.46416	4.79808	4.02202	4.7743	6.38261	6.61154	5.61292	6.73326	6.26993	5.54962	5.86148	5.59554	168	125	146	120.5	139.5	185.5	188	157	187.5	173	150	148		4.82503	6.14591
ENSRNOG00000007900	Tspan33	4	-0.418965	0.00190435	0.14633	4.87494	4.99986	3.54927	4.23898	3.28554	5.4364	5.80268	5.64867	5.78163	5.69005	5.8086	4.47532	4.966	135	140	108	127	96	158	165	158	161	157	157	113		4.18972	5.52048
ENSRNOG00000011668	Nfil3	17	-0.341915	0.00186294	0.14633	4.87494	4.5713	3.81218	3.83845	3.45666	5.02351	5.55651	5.57717	4.99159	5.11018	4.73568	5.1486	4.72473	135	128	116	115	101	146	158	156	139	141	128	130		4.1107	5.16332
ENSRNOG00000016950	Otud1	17	-0.375123	0.00190032	0.14633	2.67219	3.10705	2.72768	2.83711	2.19036	3.47517	3.44644	3.03884	3.37561	3.47927	3.73674	4.00007	3.17388	74	87	83	85	64	101	98	85	94	96	101	101		2.70688	3.50745
ENSRNOG00000013436	Pde7b	1	-0.587221	0.00181911	0.14633	1.15554	0.964258	1.28168	1.26836	1.30053	2.61498	1.72322	1.82331	1.36461	1.77588	1.70188	1.7426	1.55974	32	27	39	38	38	76	49	51	38	49	46	44		1.19407	1.82093
ENSRNOG00000055766	AABR07044415.1	20	-0.445273	0.00163746	0.14633	1.10137	1.30353	1.31454	1.40187	1.4032	1.89242	1.88148	1.5373	1.99305	1.57654	1.67229	1.96043	1.5865	30.5	36.5	40	42	41	55	53.5	43	55.5	43.5	45.2	49.5		1.3049	1.78764
ENSRNOG00000025360	Exd1	3	0.384749	0.00159919	0.14633	2.34719	2.35708	1.84036	2.23631	2.01924	1.61716	1.68805	1.50155	1.79554	1.63091	1.55389	1.703	1.85752	65	66	56	67	59	47	48	42	50	45	42	43		2.16004	1.64144
ENSRNOG00000016737	Tcerg1l	1	-0.482077	0.00184618	0.14633	1.29998	1.03568	0.82159	1.13484	1.02673	1.47953	1.58255	1.39429	1.29279	1.59467	1.55389	1.42577	1.30353	36	29	25	34	30	43	45	39	36	44	42	36		1.06377	1.47478
ENSRNOG00000014686	Kcnd3	2	-0.784811	0.00168074	0.14633	0.902766	0.571412	0.690135	0.433911	0.992506	1.30749	1.61772	1.25129	1.11323	0.90606	1.10992	1.14853	1.00375	25	16	21	13	29	38	46	35	31	25	30	29		0.718146	1.20775
ENSRNOG00000046851	Cecr6	4	-0.66957	0.00189869	0.14633	0.686102	0.749979	0.796942	0.700934	0.54759	0.791375	1.16054	0.893777	1.29279	1.08727	1.25791	1.46537	0.952548	19	21	24.25	21	16	23	33	25	36	30	34	37		0.696309	1.13558
ENSRNOG00000019184	Npr3	2	-0.606571	0.00188948	0.14633	0.57777	0.535699	0.624408	0.6008	0.581814	0.963413	1.01987	0.965279	0.897768	0.76109	1.10992	0.633674	0.772625	16	15	19	18	17	28	29	27	25	21	30	16		0.584098	0.907288
ENSRNOG00000016199	Hoxc9	7	0.842369	0.00186893	0.14633	0.613881	0.714265	0.832435	0.790052	0.741642	0.332722	0.609457	0.250258	0.50275	0.616121	0.258982	0.409116	0.555973	17	20	25.33	23.67	21.67	9.67	17.33	7	14	17	7	10.33		0.738455	0.425629
ENSRNOG00000061862	Zbtb10	2	-0.42015	0.00193031	0.14686	5.45271	8.6069	8.28162	9.66287	8.36785	11.4405	10.9548	11.0471	9.5343	11.3257	10.7848	9.58432	9.58695	151	241	252	289.5	244.5	332.5	311.5	309	265.5	312.5	291.5	242		8.07439	10.6674
ENSRNOG00000014909	Sh2d5	5	0.333777	0.00192184	0.14686	3.0694	2.64278	3.41781	3.07076	2.87485	2.33972	2.53208	2.35957	2.3342	2.28327	2.21985	2.65351	2.64982	85	74	104	92	84	68	72	66	65	63	60	67		3.01512	2.38889
ENSRNOG00000028619	Hoxc8	7	0.405149	0.00196925	0.148302	11.0499	13.4639	11.9623	9.67956	9.58282	8.53309	6.85771	8.00824	8.94177	10.6915	7.43649	8.39618	9.55029	306	377	364	290	280	248	195	224	249	295	201	212		11.1477	8.40929
ENSRNOG00000016119	Fzd7	9	-0.528514	0.00196463	0.148302	1.15554	1.10711	1.38027	1.13484	1.2663	1.92683	2.11007	1.85906	1.40052	1.99333	1.70188	1.34656	1.53186	32	31	42	34	37	56	60	52	39	55	46	34		1.20881	1.76261
ENSRNOG00000059010	Rnf212	14	1.21457	0.00197711	0.148302	0.433328	0.571412	0.295772	0.567422	0.54759	0.13763	0.422013	0.143004	0.323197	0.0724848	0.184987	0.237628	0.328039	12	16	9	17	16	4	12	4	9	2	5	6		0.483105	0.217278
ENSRNOG00000007377	Slit3	10	-0.281396	0.0020175	0.150625	45.4633	58.8555	51.2672	55.3738	60.5087	68.9185	72.2346	69.9291	61.946	57.4804	69.5922	60.8327	61.0335	1259	1648	1560	1659	1768	2003	2054	1956	1725	1586	1881	1536		54.2937	65.8477
ENSRNOG00000020078	Vstm4	16	-0.483715	0.00202979	0.150837	1.08332	0.964258	0.953044	1.40187	1.06095	1.61716	1.79356	1.43004	1.3287	1.55842	1.4059	1.54458	1.34515	30	27	29	42	31	47	51	40	37	43	38	39		1.09269	1.52548
ENSRNOG00000023650	Cops4	14	0.138855	0.00213713	0.155204	112.864	104.979	101.992	103.905	103.392	93.7264	92.9132	96.3134	102.31	94.9007	92.7342	97.1897	99.7683	3125.5	2939.5	3103.5	3113	3021	2724	2642	2694	2849	2618.5	2506.5	2454		105.426	95.7268
ENSRNOG00000018159	Anxa4	4	-0.18147	0.00212702	0.155204	56.477	56.0698	54.2578	49.2322	55.9568	68.4024	60.6292	61.2774	59.3604	61.4671	57.3461	63.1694	58.6371	1564	1570	1651	1475	1635	1988	1724	1714	1653	1696	1550	1595		54.3987	61.6646
ENSRNOG00000005175	Sgpp1	6	0.1892	0.00213655	0.155204	66.588	66.8195	72.4313	60.7476	60.0295	54.192	54.4045	58.6675	58.4627	56.5744	56.7171	61.5852	60.6016	1844	1871	2204	1820	1754	1575	1547	1641	1628	1561	1533	1555		65.3232	57.2291
ENSRNOG00000059500	Cdkn1c	1	-0.530133	0.00211662	0.155204	1.04721	0.892832	0.92018	1.03471	0.924057	1.7892	1.61772	1.35854	1.11323	1.15976	1.4059	1.42577	1.22409	29	25	28	31	27	52	46	38	31	32	38	36		0.963798	1.41002
ENSRNOG00000010378	Slc4a5	4	0.79053	0.00210208	0.155204	0.469438	0.660695	0.394363	0.483978	0.410692	0.206446	0.31651	0.214507	0.251375	0.398666	0.332977	0.198023	0.361473	13	18.5	12	14.5	12	6	9	6	7	11	9	5		0.483833	0.274072
ENSRNOG00000014034	Olfml2a	3	-0.299906	0.0021693	0.156672	95.1577	86.6343	109.14	96.6063	103.552	131.414	133.368	126.058	93.6074	117.957	127.049	119.527	111.673	2635.17	2425.83	3321	2894.33	3025.67	3819.33	3792.33	3526	2606.67	3254.67	3434	3018		98.218	121.283
ENSRNOG00000000924	Slc7a1	12	-0.20513	0.00219657	0.156672	77.024	87.1404	83.605	87.9171	84.3972	99.5757	103.042	100.604	88.9868	87.3804	107.108	92.3184	91.5915	2133	2440	2544	2634	2466	2894	2930	2814	2478	2411	2895	2331		84.0167	97.002
ENSRNOG00000007102	Acss1	3	-0.294111	0.00219041	0.156672	9.20821	9.39259	9.49758	9.94658	10.4042	13.0749	12.4494	12.4414	9.44452	12.9385	11.9132	11.2477	10.9966	255	263	289	298	304	380	354	348	263	357	322	284		9.68983	11.9299
ENSRNOG00000009412	Lrch1	15	-0.338603	0.00218511	0.156672	3.66523	4.21417	4.53517	3.77169	4.17537	5.64285	5.59167	4.93365	4.48884	4.63903	5.9011	4.95058	4.70911	101.5	118	138	113	122	164	159	138	125	128	159.5	125		4.07233	5.16396
ENSRNOG00000014531	Hbs1l	1	0.108384	0.00233431	0.16027	161.758	156.067	160.079	156.208	157.056	143.652	147.16	146.365	151.902	144.426	144.623	149.428	151.56	4479.5	4370	4871	4680	4589	4175	4184.5	4094	4230	3985	3909	3773		158.233	146.794
ENSRNOG00000046493	Pnpo	10	0.149728	0.0023255	0.16027	118.551	105.033	112.426	107.209	102.844	99.9885	95.6915	93.8466	102.525	98.4706	96.9704	100.992	102.879	3283	2941	3421	3212	3005	2906	2721	2625	2855	2717	2621	2550		109.213	98.3549
ENSRNOG00000014819	Hap1	10	0.167151	0.00233689	0.16027	112.882	106.068	114.365	102.703	104.247	88.8749	91.401	100.568	102.741	94.0128	95.4535	100.913	101.186	3126	2970	3480	3077	3046	2583	2599	2813	2861	2594	2580	2548		108.053	96.2804
ENSRNOG00000017983	Ubac1	3	0.181645	0.00234733	0.16027	71.5352	61.1768	62.7366	59.6795	60.7824	58.837	52.0483	54.6992	56.9544	55.7408	53.1284	57.902	58.7684	1981	1713	1909	1788	1776	1710	1480	1530	1586	1538	1436	1462		63.1821	55.6157
ENSRNOG00000016091	Tmem169	9	0.183243	0.0022802	0.16027	34.5218	34.1776	31.2533	34.6128	32.4105	27.2508	28.5562	29.6019	32.3556	27.7254	30.8559	29.6639	31.0821	956	957	951	1037	947	792	812	828	901	765	834	749		33.3952	29.43
ENSRNOG00000005758	Btbd11	7	-0.304493	0.00230155	0.16027	5.47076	6.03554	6.67131	7.00934	6.7422	9.0148	8.47543	7.93674	7.32579	7.21223	7.14458	8.15855	7.26644	151.5	169	203	210	197	262	241	222	204	199	193.11	206		6.38583	7.89545
ENSRNOG00000006420	Rbm38	3	-0.319346	0.00226684	0.16027	4.98327	4.21417	5.25817	5.24031	5.37322	6.09015	6.36537	5.21966	6.82304	6.84981	6.51155	6.0199	5.74572	138	118	160	157	157	177	181	146	190	189	176	152		5.01383	6.2685
ENSRNOG00000039976	Ptk7	9	-0.557149	0.0023401	0.16027	1.62498	1.39282	2.62909	2.33645	1.81389	3.09669	2.98926	3.11034	2.26238	2.97188	3.03379	2.45549	2.47642	45	39	80	70	53	90	85	87	63	82	82	62		1.95944	2.84569
ENSRNOG00000001557	Cxadr	11	-0.670432	0.00228341	0.16027	0.866655	1.6071	1.0845	2.06942	1.57432	1.89242	2.35624	2.43107	1.83145	2.53697	2.36784	2.13865	1.89639	24	45	33	62	46	55	67	68	51	70	64	54		1.4404	2.22209
ENSRNOG00000042352	Dnase1l2	10	-0.855629	0.00232055	0.16027	0.57777	0.357133	0.394363	0.500667	0.54759	0.929006	0.738523	1.25129	0.50275	1.12351	0.776947	0.910906	0.717538	16	10	12	15	16	27	21	35	14	31	21	23		0.475504	0.890419
ENSRNOG00000014604	Sigmar1	5	0.164752	0.00238138	0.161586	199.945	171.817	185.531	171.662	173.381	166.258	156.743	156.268	171.33	156.205	154.538	164.24	168.993	5537	4811	5645.5	5143	5066	4832	4457	4371	4771	4310	4177	4147		180.467	160.797
ENSRNOG00000016470	Ndufa10l1	9	0.140035	0.00238682	0.161586	188.985	174.459	173.082	171.862	176.21	158.378	151.679	155.303	169.588	161.623	159.052	168.386	167.384	5233.5	4885	5266.67	5149	5148.67	4603	4313	4344	4722.5	4459.5	4299	4251.67		176.92	160.573
ENSRNOG00000010813	Tspan14	16	-0.165727	0.00242315	0.163353	22.7497	21.8208	23.136	22.9305	24.7442	25.7025	26.7099	27.2066	24.4911	24.9348	26.8602	25.3074	24.7161	630	611	704	687	723	747	759.5	761	682	688	726	639		23.0762	25.8875
ENSRNOG00000008116	Plpp3	5	-0.252228	0.00243892	0.163725	32.3551	30.4277	33.3237	31.1749	34.1217	42.9063	39.4582	40.8277	35.2643	35.735	43.0281	32.753	35.948	896	852	1014	934	997	1247	1122	1142	982	986	1163	827		32.2806	38.5675
ENSRNOG00000058249	Pgk1	X	0.172279	0.00314095	0.164142	1535.75	1443.61	1361.97	1362.84	1337.04	1281.49	1154.84	1193.67	1382.99	1234.39	1199.43	1303.99	1316	42528.9	40422.4	41443	40830.7	39066.9	37244.5	32837.9	33388.2	38511.8	34059.4	32419.3	32925.1		1408.24	1250.11
ENSRNOG00000003338	Pmp22	10	0.123069	0.00321575	0.164142	1004.45	967.08	961.194	912.616	939.116	857.231	864.494	856.668	914.395	845.897	891.713	920.055	911.243	27816	27079	29248	27342	27440	24914	24582	23962	25463	23340	24102	23231		956.892	878.636
ENSRNOG00000011905	Atp6v1e1	4	0.181199	0.0025703	0.164142	487.313	429.309	424.786	415.22	400.99	384.092	367.556	366.717	408.951	375.109	355.731	402.937	401.559	13495	12021	12925.8	12440	11716.5	11163	10451.5	10257.5	11388	10350	9615	10174		431.524	380.156
ENSRNOG00000009715	Me1	8	0.119588	0.00302589	0.164142	297.516	292.92	292.19	277.303	274.582	261.808	261.297	260.554	277.805	254.494	266.567	265.608	273.554	8239	8202	8891	8308	8023	7609	7430	7288	7736	7022	7205	6706.5		286.902	264.019
ENSRNOG00000005308	Tmx2	3	0.148625	0.00262732	0.164142	280.11	293.242	278.683	281.442	276.464	241.851	239.106	243.822	278.955	265.004	253.951	260.084	266.059	7757	8211	8480	8432	8078	7029	6799	6820	7768	7312	6864	6567		281.988	254.682
ENSRNOG00000047276	AABR07044711.1	20	0.184115	0.00255231	0.164142	315.802	279.993	262.84	264.385	262.939	232.013	240.802	230.223	262.795	237.127	249.722	252.424	257.589	8745.39	7840.03	7997.91	7921	7682.81	6743.07	6847.25	6439.6	7318	6542.82	6749.7	6373.6		277.192	243.587
ENSRNOG00000018404	Aars	19	0.124633	0.00276988	0.164142	256.674	244.636	239.838	232.71	235.156	216.045	224.054	221.442	233.527	223.579	218.988	214.34	230.083	7108	6850	7298	6972	6871	6279	6371	6194	6503	6169	5919	5412		241.803	221.711
ENSRNOG00000032585	AABR07048992.1	5	0.145307	0.00246965	0.164142	229.603	236.169	231.945	226.513	232.896	197.707	208.426	217.944	229.414	204.331	196.92	211.737	218.634	6358.31	6612.92	7057.81	6786.35	6804.98	5746.02	5926.63	6096.16	6388.44	5637.89	5322.52	5346.28		231.425	209.497
ENSRNOG00000007688	Sms	X	0.142658	0.00308811	0.164142	176.897	182.364	161.897	163.176	158.322	149.271	148.711	152.139	158.821	148.527	154.878	154.847	159.154	4898.75	5106.33	4926.33	4888.77	4626	4338.3	4228.63	4255.5	4422.67	4098.17	4186.17	3909.83		168.531	152.456
ENSRNOG00000030228	LOC688932	X	0.147369	0.0033891	0.164142	165.297	173.463	169.273	164.606	170.492	144.182	151.879	159.586	167.933	149.778	141.429	152.308	159.186	4577.51	4857.1	5150.78	4931.59	4981.61	4190.41	4318.7	4463.82	4676.41	4132.68	3822.68	3845.7		168.626	152.442
ENSRNOG00000033101	Myo18a	10	-0.211781	0.00297203	0.164142	107.321	116.318	111.605	113.785	114.07	134.431	140.108	140.967	114.07	117.208	144.475	124.814	123.264	2972	3257	3396	3409	3333	3907	3984	3943	3176.5	3234	3905	3151.5		112.62	130.868
ENSRNOG00000031849	RGD1310110	15	0.189148	0.00262782	0.164142	139.502	149.728	139.292	140.053	139.67	111.98	112.22	128.865	137.658	132.538	126.679	121.784	131.664	3863.17	4192.5	4238.5	4196	4081	3254.5	3191	3604.5	3833.33	3657	3424	3075		141.649	124.532
ENSRNOG00000011323	Lgi3	15	0.159624	0.00338966	0.164142	136.715	126.675	132.703	126.268	131.627	107.524	112.08	112.437	127.878	119.346	116.024	125.586	122.905	3786	3547	4038	3783	3846	3125	3187	3145	3561	3293	3136	3171		130.798	117.268
ENSRNOG00000026519	LOC100364062	20	0.151193	0.00300772	0.164142	112.763	128.558	112.958	115.692	118.619	101.675	103.173	104.762	113.338	108.144	101.178	109.439	110.858	3122.72	3599.73	3437.18	3466.15	3465.93	2955.02	2933.75	2930.32	3156.1	2983.9	2734.73	2763.3		117.718	105.959
ENSRNOG00000059016	Tspan12	4	0.265082	0.00268858	0.164142	137.22	118.05	150.417	115.187	111.606	113.235	92.6319	98.8518	110.856	105.719	103.112	109.15	113.836	3800	3305.5	4577	3451	3261	3291	2634	2765	3087	2917	2787	2756		126.496	104.794
ENSRNOG00000011305	Sox10	7	-0.272215	0.00336285	0.164142	77.2045	66.1767	86.6284	71.7956	81.454	101.227	106.558	93.7036	77.5672	90.5697	86.9811	91.5263	85.9494	2138	1853	2636	2151	2380	2942	3030	2621	2160	2499	2351	2311		76.6518	92.5905
ENSRNOG00000000395	Kif1bp	20	0.120616	0.00293381	0.164142	93.8877	93.9259	88.4359	90.6541	89.086	80.0321	84.6136	82.7638	86.5628	82.5602	83.9843	86.6549	86.9301	2600	2630	2691	2716	2603	2326	2406	2315	2410.5	2278	2270	2188		91.1979	83.8817
ENSRNOG00000003942	Asnsd1	9	0.142224	0.00333453	0.164142	97.0654	91.6938	86.6777	85.9478	86.0229	79.6536	76.3492	79.0099	82.8101	83.0676	83.5033	82.7143	84.543	2688	2567.5	2637.5	2575	2513.5	2315	2171	2210	2306	2292	2257	2088.5		89.4815	81.0154
ENSRNOG00000049361	Gas7	10	-0.363956	0.00288221	0.164142	47.0522	58.4269	75.1262	56.7089	65.7108	87.4814	85.4225	81.8164	63.3106	78.501	73.588	72.5359	70.4734	1303	1636	2286	1699	1920	2542.5	2429	2288.5	1763	2166	1989	1831.5		60.605	77.5222
ENSRNOG00000046744	Ankrd29	18	0.165277	0.00276815	0.164142	90.8544	85.5333	81.9618	84.112	75.8069	72.3936	72.4104	71.8239	78.8241	72.7747	79.0266	74.3379	78.3216	2516	2395	2494	2520	2215	2104	2059	2009	2195	2008	2136	1877		83.6537	74.513
ENSRNOG00000043286	Cpne2	19	-0.136255	0.00282451	0.164142	65.7214	68.0338	60.8305	64.7863	63.1097	71.9463	70.5817	71.7167	72.1447	65.9974	72.2561	71.2883	68.2011	1820	1905	1851	1941	1844	2091	2007	2006	2009	1821	1953	1800		64.4963	70.8473
ENSRNOG00000020519	Olfm2	8	0.198913	0.00285372	0.164142	83.235	79.8906	69.375	76.3016	72.5898	58.3209	69.5618	72.0742	65.7166	65.4175	66.8174	67.011	70.526	2305	2237	2111	2286	2121	1695	1978	2016	1830	1805	1806	1692		76.2784	66.4171
ENSRNOG00000001867	Snap29	11	0.12612	0.00262368	0.164142	69.8741	69.9266	70.9525	68.1241	70.5364	60.4886	66.5726	65.7105	65.6089	61.5758	64.6716	63.803	66.4871	1935	1958	2159	2041	2061	1758	1893	1838	1827	1699	1748	1611		69.8827	64.0616
ENSRNOG00000019799	AABR07031735.1	18	-0.224312	0.00271973	0.164142	45.1925	54.4984	54.4714	56.1748	59.7386	64.7379	64.7087	65.0849	58.3549	59.1113	68.0198	60.6743	59.2306	1251.5	1526	1657.5	1683	1745.5	1881.5	1840	1820.5	1625	1631	1838.5	1532		54.0151	62.956
ENSRNOG00000003616	Grem2	13	-0.164295	0.00331286	0.164142	55.7187	56.2484	50.6099	59.1788	52.1921	64.9616	61.5788	59.5971	64.783	57.9878	58.641	61.8228	58.61	1543	1575	1540	1773	1525	1888	1751	1667	1804	1600	1585	1561		54.7896	61.3389
ENSRNOG00000059268	Ppp1r10	20	-0.188912	0.00303128	0.164142	44.5966	50.2843	53.3376	51.4352	57.4969	57.0822	60.2776	60.7054	55.1948	59.8362	58.049	58.298	55.5495	1235	1408	1623	1541	1680	1659	1714	1698	1537	1651	1569	1472		51.4301	58.4919
ENSRNOG00000051816	Tigar	4	0.140181	0.00287615	0.164142	59.0048	57.3019	56.9033	58.8617	58.421	51.6114	49.9558	53.001	56.4158	49.7246	53.5908	55.1296	54.9935	1634	1604.5	1731.5	1763.5	1707	1500	1420.5	1482.5	1571	1372	1448.5	1392		58.0985	52.7756
ENSRNOG00000016260	Polr3g	2	0.187565	0.00330958	0.164142	59.6367	63.2303	61.422	58.8617	56.5215	53.3146	44.6982	53.144	55.9848	56.067	52.2959	53.5455	55.7269	1651.5	1770.5	1869	1763.5	1651.5	1549.5	1271	1486.5	1559	1547	1413.5	1352		59.9345	52.7214
ENSRNOG00000006093	LRRTM1	4	-0.191345	0.00339261	0.164142	42.5203	34.2669	39.5842	33.7616	38.0233	43.9041	42.9223	43.4018	40.9023	42.2224	44.397	41.8819	40.649	1177.5	959.5	1204.5	1011.5	1111	1276	1220.5	1214	1139	1165	1200	1057.5		37.6312	42.8045
ENSRNOG00000032238	Plcd1	8	-0.165375	0.00320389	0.164142	36.869	33.1776	38.5161	39.5861	38.2628	43.2504	41.709	43.6521	39.5377	41.8962	41.8071	40.5551	39.9016	1021	929	1172	1186	1118	1257	1186	1221	1101	1156	1130	1024		37.2823	41.7725
ENSRNOG00000006392	Xrcc6	7	0.159382	0.00330218	0.164142	49.7243	45.9987	44.7273	42.5901	44.9023	41.5644	39.0714	39.0759	42.3028	43.5996	40.3272	39.4462	42.7775	1377	1288	1361	1276	1312	1208	1111	1093	1178	1203	1090	996		45.5886	40.7697
ENSRNOG00000004677	Zeb2	3	-0.406415	0.00308816	0.164142	22.0755	29.9277	32.995	30.4295	30.1746	45.5185	42.8168	42.66	28.8482	37.4746	39.3346	34.0271	34.6902	611.33	838	1004	911.67	881.67	1322.92	1217.5	1193.25	803.33	1034	1063.17	859.17		29.1205	38.6685
ENSRNOG00000039876	LOC681410	17	-0.266496	0.00330983	0.164142	33.7634	31.1063	28.8871	33.9452	30.2886	43.6289	36.5745	32.9983	34.187	41.9687	35.5546	42.0601	35.4135	935	871	879	1017	885	1268	1040	923	952	1158	961	1062		31.5981	38.1389
ENSRNOG00000005279	Ndufaf7	6	0.167313	0.00291135	0.164142	43.9647	44.0345	43.5771	38.8517	40.9323	37.3495	35.8711	35.483	40.4355	38.4351	36.646	39.1888	39.5641	1217.5	1233	1326	1164	1196	1085.5	1020	992.5	1126	1060.5	990.5	989.5		42.2721	37.6298
ENSRNOG00000058193	Slc27a6	18	-0.254168	0.00281676	0.164142	28.3046	35.1536	26.3786	31.77	29.2389	38.8345	34.3413	35.3635	40.5849	34.116	34.3152	33.3602	33.4801	783.83	984.33	802.67	951.83	854.33	1128.66	976.5	989.16	1130.16	941.33	927.5	842.33		30.1691	35.8451
ENSRNOG00000024482	Tnrc18	12	-0.329443	0.00306957	0.164142	22.533	25.9993	31.549	27.7703	31.0757	35.2334	37.2075	39.8625	28.3336	32.6906	37.8114	33.1293	31.933	624	728	960	832	908	1024	1058	1115	789	902	1022	836.5		27.7855	34.8955
ENSRNOG00000016816	Phf2	17	-0.20272	0.00256715	0.164142	27.2996	29.392	33.0608	29.2723	30.7335	34.7173	37.313	37.1811	32.3556	32.0383	34.4446	33.2679	32.5897	756	823	1006	877	898	1009	1061	1040	901	884	931	840		29.9516	34.474
ENSRNOG00000016371	Slc18b1	1	0.149093	0.00271674	0.164142	35.0995	34.749	34.7368	34.3791	33.6768	31.4486	28.9782	30.3884	33.8279	30.4436	31.8548	31.2084	32.5659	972	973	1057	1030	984	914	824	850	942	840	861	788		34.5282	31.1643
ENSRNOG00000049471	Steap3	13	0.236699	0.00260938	0.164142	34.4495	30.7491	36.1499	30.2403	29.3303	28.1454	24.3713	26.8848	29.8777	25.1885	27.3781	29.2678	29.3361	954	861	1100	906	857	818	693	752	832	695	740	739		32.1838	27.3019
ENSRNOG00000021581	Rapgef2	2	-0.186457	0.00258861	0.164142	22.9303	22.9993	24.7791	24.3324	23.9228	25.0832	27.5364	30.1382	25.5325	25.8408	28.2291	27.6044	25.744	635	644	754	729	699	729	783	843	711	713	763	697		23.7928	27.1378
ENSRNOG00000009192	Rnaseh2b	15	0.192882	0.00318066	0.164142	33.4023	31.2134	29.2213	29.1054	29.9463	25.5649	24.5295	26.8133	29.4468	25.5509	26.4902	28.951	28.3529	925	874	889.17	872	875	743	697.5	750	820	705	716	731		30.5778	26.7638
ENSRNOG00000018570	C1qtnf3	2	0.213238	0.00288687	0.164142	27.2816	32.3919	29.2979	31.9759	32.5131	29.3325	25.8307	24.6861	25.5684	28.5046	24.6773	26.6341	28.2245	755.5	907	891.5	958	950	852.5	734.5	690.5	712	786.5	667	672.5		30.6921	26.462
ENSRNOG00000030721	Fbrsl1	12	-0.23372	0.0027132	0.164142	20.7275	21.7494	20.8684	24.3992	22.7592	23.3284	27.9232	26.5631	23.1265	25.5146	27.4151	28.5153	24.4075	574	609	635	731	665	678	794	743	644	704	741	720		22.1007	26.0552
ENSRNOG00000013589	Cxcl12	4	-0.355095	0.00314923	0.164142	23.3275	15.9995	22.643	16.8224	19.7475	29.5561	23.1756	24.5252	21.2951	24.6811	27.2301	24.8321	22.8196	646	448	689	504	577	859	659	686	593	681	736	627		19.708	25.0422
ENSRNOG00000014002	St7l	2	0.144094	0.00283083	0.164142	26.7038	25.6064	25.1242	25.534	25.9763	22.7262	22.5893	23.9354	22.516	23.9743	23.0246	24.6737	24.3654	739.5	717	764.5	765	759	660.5	642.33	669.5	627	661.5	622.33	623		25.7889	23.3485
ENSRNOG00000006338	Lrp6	4	-0.384852	0.00284321	0.164142	11.9887	18.4638	19.6196	18.4913	18.4127	23.0531	25.356	24.3822	19.8945	20.2233	23.6044	21.0697	20.3799	332	517	597	554	538	670	721	682	554	558	638	532		17.3952	22.5119
ENSRNOG00000057352	LOC100909912	3	0.205309	0.00300383	0.164142	27.6246	24.6064	24.6888	22.741	23.3516	23.5073	20.538	19.2698	21.7619	21.0568	21.4215	21.5528	22.6767	765	689	751.25	681.32	682.31	683.2	584	539	606	581	579	544.2		24.6025	21.3012
ENSRNOG00000006698	Rab33a	X	0.23052	0.00294437	0.164142	27.8774	22.5708	23.4975	21.3284	22.2116	21.5392	19.1313	19.0553	21.331	19.0273	19.5717	19.8815	21.4186	772	632	715	639	649	626	544	533	594	525	529	502		23.4971	19.9339
ENSRNOG00000003827	Wipi1	10	-0.196682	0.00301835	0.164142	16.2859	15.8567	18.0421	15.988	16.6443	20.2086	20.5731	18.3046	17.3269	18.1212	19.5347	18.931	17.9848	451	444	549	479	486.33	587.33	585	512	482.5	500	528	478		16.5634	19
ENSRNOG00000046031	LOC103689996	20	-0.189016	0.00322693	0.164142	16.4484	15.3628	16.9057	16.5988	17.9582	18.4597	19.8962	18.8945	18.5181	20.9891	18.104	18.0795	18.0179	455.5	430.17	514.42	497.3	524.72	536.5	565.75	528.5	515.67	579.13	489.33	456.5		16.6548	18.9916
ENSRNOG00000000463	Col11a2	20	-0.422634	0.00320861	0.164142	11.2665	9.39259	12.0882	15.554	13.9122	16.206	17.1316	20.7714	13.3947	15.7897	17.7218	15.2082	14.8697	312	263	367.83	466	406.5	471	487.14	581	373	435.67	479	384		12.4427	16.6033
ENSRNOG00000036921	LOC100364435	7	0.238875	0.00325393	0.164142	21.9437	19.493	17.0056	16.9736	19.2375	16.5638	15.3739	16.2578	15.6072	15.5744	14.7764	17.611	17.2015	607.68	545.82	517.46	508.53	562.1	481.4	437.16	454.75	434.61	429.73	399.39	444.67		18.9307	15.9664
ENSRNOG00000006978	Mterf2	7	0.225482	0.00286336	0.164142	18.922	19.8209	16.3661	16.9893	16.7357	14.52	13.8913	16.4455	14.6157	15.4755	14.836	16.3963	16.2512	524	555	498	509	489	422	395	460	407	427	401	414		17.7668	15.1686
ENSRNOG00000054467	LOC100910854	16	0.193119	0.00270159	0.164142	18.0463	15.2378	16.9356	16.5914	14.9447	13.7345	14.3193	14.0323	14.0889	14.7445	14.4105	14.5812	15.1389	499.75	426.67	515.33	497.08	436.67	399.17	407.17	392.5	392.33	406.83	389.5	368.17		16.3512	14.273
ENSRNOG00000009219	Hepacam	8	-0.280027	0.00341086	0.164142	11.5193	10.2497	12.1924	12.1829	11.3967	15.8963	15.9662	14.5864	12.7483	11.9962	12.9491	14.02	12.9753	319	287	371	365	333	462	454	408	355	331	350	354		11.5082	14.0232
ENSRNOG00000026435	Arid3a	7	-0.21476	0.00269102	0.164142	10.6526	12.1782	10.4835	11.2483	12.0127	12.9545	12.9593	14.4077	12.1019	12.9748	13.7261	12.7131	12.3677	295	341	319	337	351	376.5	368.5	403	337	358	371	321		11.3151	13.1196
ENSRNOG00000008182	Htra3	14	0.348415	0.00328284	0.164142	18.6692	17.1781	15.8731	14.1522	17.0437	10.0126	14.7353	15.4445	13.9334	11.7788	13.5411	12.0398	14.5335	517	481	483	424	498	291	419	432	388	325	366	304		16.5833	13.0693
ENSRNOG00000034190	AABR07065625.1	6	0.476407	0.00253452	0.164142	17.6809	15.1899	19.0704	14.6896	19.6253	16.377	10.2926	9.18803	15.1414	13.5122	10.612	12.7087	14.5073	489.63	425.33	580.29	440.1	573.43	475.97	292.67	257	421.64	372.83	286.83	320.89		17.2512	12.5474
ENSRNOG00000019211	Olfml3	2	-0.17387	0.00317644	0.164142	10.7429	10.464	10.8778	10.7476	10.8833	12.834	12.1153	12.5486	11.276	12.2499	12.2462	11.6042	11.5492	297.5	293	331	322	318	373	344.5	351	314	338	331	293		10.7431	12.1249
ENSRNOG00000015911	Lrp5	1	-0.305527	0.00311673	0.164142	9.31654	8.78546	9.89194	9.3124	10.5753	14.1931	11.535	12.5486	9.87545	11.0177	13.0231	11.0101	10.9237	258	246	301	279	309	412.5	328	351	275	304	352	278		9.57633	11.8862
ENSRNOG00000030719	Csmd1	16	-0.444386	0.00251304	0.164142	7.05963	8.10691	8.31449	8.54471	9.54859	12.4039	13.733	14.1753	8.90586	9.54987	11.2102	9.96056	10.1261	195.5	227	253	256	279	360.5	390.5	396.5	248	263.5	303	251.5		8.31487	11.4198
ENSRNOG00000016675	Kcnn2	18	0.213204	0.0029341	0.164142	10.0929	10.0711	10.4697	9.3124	10.4425	8.61911	8.071	8.07081	8.70835	8.63475	9.3093	9.54471	9.27889	279.5	282	318.58	279	305.12	250.5	229.5	225.75	242.5	238.25	251.62	241		10.0777	8.70829
ENSRNOG00000013328	Rbpms	16	-0.235544	0.00328822	0.164142	7.58323	7.10694	7.06567	6.57542	7.59781	9.56532	7.70174	8.65176	8.11582	8.04581	8.58341	8.5546	7.92896	210	199	215	197	222	278	219	242	226	222	232	216		7.18581	8.45978
ENSRNOG00000017523	H6pd	5	-0.236775	0.00328663	0.164142	6.98741	7.23194	7.4436	6.22496	7.52936	8.03418	8.42268	8.66964	7.79263	7.82836	9.19387	8.47539	7.8195	193.5	202.5	226.5	186.5	220	233.5	239.5	242.5	217	216	248.5	214		7.08345	8.34525
ENSRNOG00000011407	Prag1	16	-0.317542	0.00288481	0.164142	5.92214	5.60698	5.88258	5.77436	6.7422	8.49868	7.94792	6.36369	7.0385	6.63236	8.58341	7.36646	6.86327	164	157	179	173	197	247	226	178	196	183	232	186		5.98565	7.49015
ENSRNOG00000014199	Zfp703	16	-0.397825	0.00285253	0.164142	5.12771	4.49987	6.80276	5.24031	5.71547	8.53309	7.80724	7.32897	5.6739	6.6686	7.14051	7.36646	6.49207	142	126	207	157	167	248	222	205	158	184	193	186		5.47722	7.21697
ENSRNOG00000055382	Hcn1	2	-0.348009	0.00310078	0.164142	4.15272	6.67838	5.75113	5.57409	5.88659	8.05138	7.3149	6.6497	7.0385	6.59611	7.02952	6.8516	6.46455	115	187	175	167	172	234	208	186	196	182	190	173		5.60858	7.07596
ENSRNOG00000056172	RF00002	5	1.5918	0.00275208	0.164142	13.7813	68.688	9.56495	11.1979	13.5973	6.11355	8.20007	6.52815	5.26774	4.04066	4.08415	5.55494	13.0516	381.64	1923.32	291.05	335.49	397.3	177.68	233.17	182.6	146.69	111.49	110.39	140.26		23.3659	5.68418
ENSRNOG00000058725	RF00002	5	1.59609	0.00271032	0.164142	13.7813	68.6091	9.55903	11.1682	13.5778	6.0874	8.14345	6.51885	5.21244	4.00478	4.09155	5.56405	13.0265	381.64	1921.11	290.87	334.6	396.73	176.92	231.56	182.34	145.15	110.5	110.59	140.49		23.3391	5.66036
ENSRNOG00000043102	Bahcc1	10	-0.466382	0.00336801	0.164142	3.0694	3.35705	4.40372	4.40587	5.13365	5.29877	5.24	6.25644	4.70431	5.54509	7.14051	5.06939	4.96868	85	94	134	132	150	154	149	175	131	153	193	128		4.07394	5.60779
ENSRNOG00000050275	LOC100912399	2	-0.403647	0.00338585	0.164142	2.97913	4.67237	4.05865	4.43925	4.39783	5.76328	5.48617	6.13131	4.47089	5.75638	5.54962	4.69315	4.8665	82.5	130.83	123.5	133	128.5	167.5	156	171.5	124.5	158.83	150	118.5		4.10944	5.40726
ENSRNOG00000009821	Slitrk3	2	-0.359988	0.00338969	0.164142	3.14163	4.857	4.20654	4.17222	4.00425	6.19337	5.06416	4.9694	4.66839	4.85648	5.29064	5.42583	4.73749	87	136	128	125	117	180	144	139	130	134	143	137		4.07633	5.20975
ENSRNOG00000008337	Gjd2	3	-0.46407	0.00264006	0.164142	3.75551	4.07131	2.7934	4.10547	3.21709	4.16332	4.64215	4.71914	5.24297	4.85648	6.65954	4.35651	4.38191	104	114	85	123	94	121	132	132	146	134	180	110		3.58856	4.94859
ENSRNOG00000019177	Psd2	18	-0.452507	0.00340537	0.164142	2.81663	4.67844	3.1549	3.50467	3.55933	3.99128	5.3455	6.11344	4.95568	4.31284	4.55069	4.47532	4.28823	78	131	96	105	104	116	152	171	138	119	123	113		3.54279	4.82068
ENSRNOG00000059394	RF00002	14	1.59562	0.0032489	0.164142	9.68812	49.8189	6.82609	7.95359	9.67659	4.31884	5.81112	4.66874	3.70132	2.85916	2.89616	3.98145	9.35001	268.29	1394.97	207.71	238.29	282.74	125.52	165.24	130.59	103.07	78.89	78.28	100.53		16.7927	4.03383
ENSRNOG00000059852	Rn5-8s	14	1.59401	0.00328122	0.164142	9.68271	49.9061	6.81098	7.94625	9.67112	4.3068	5.78299	4.65801	3.71317	2.90446	2.88136	3.98343	9.35395	268.14	1397.41	207.25	238.07	282.58	125.17	164.44	130.29	103.4	80.14	77.88	100.58		16.8034	4.03289
ENSRNOG00000017503	Ppargc1b	18	-0.544911	0.00276122	0.164142	1.66109	2.92849	2.66195	2.77036	2.46415	2.95906	4.2553	4.61189	3.19605	3.37054	3.88473	3.16837	3.161	46	82	81	83	72	86	121	129	89	93	105	80		2.49721	3.63514
ENSRNOG00000058896	RF00002	6	1.54514	0.00331101	0.164142	8.47011	40.0078	5.7485	6.81408	8.19502	3.78209	5.21749	4.01127	3.33718	2.45325	2.54617	3.35412	7.82809	234.56	1120.25	174.92	204.15	239.45	109.92	148.36	112.2	92.93	67.69	68.82	84.69		13.8471	3.52879
ENSRNOG00000051831	RF00002	1	1.54045	0.00324283	0.164142	8.50333	39.5542	5.67653	6.87516	8.11562	3.85778	5.0733	3.95836	3.32892	2.4036	2.58612	3.4361	7.78075	235.48	1107.55	172.73	205.98	237.13	112.12	144.26	110.72	92.7	66.32	69.9	86.76		13.745	3.5206
ENSRNOG00000053888	RF00002	1	1.56615	0.00316132	0.164142	8.41233	40.0424	5.67225	6.7787	8.13307	3.7291	5.03919	3.90616	3.27398	2.42715	2.48438	3.29431	7.76609	232.96	1121.22	172.6	203.09	237.64	108.38	143.29	109.26	91.17	66.97	67.15	83.18		13.8078	3.45061
ENSRNOG00000046660	Gpc6	15	-0.566612	0.00315169	0.164142	1.87775	2.1428	2.10327	1.96929	2.25881	3.71602	4.57181	3.3606	2.37011	2.75442	2.58982	2.5743	2.69075	52	60	64	59	66	108	130	94	66	76	70	65		2.07038	3.13387
ENSRNOG00000055976	AABR07006866.1	1	-0.461801	0.00337588	0.164142	2.92496	1.99994	1.74177	2.23631	1.95079	3.30313	2.40899	2.64558	3.33072	2.97188	2.77481	3.28718	2.63134	81	56	53	67	57	96	68.5	74	92.75	82	75	83		2.17075	2.96033
ENSRNOG00000016267	Chst15	1	-0.408301	0.00313746	0.164142	1.62498	1.82138	2.03754	2.23631	1.67699	2.44294	2.70792	2.53833	2.37011	1.99333	2.73781	2.73272	2.24336	45	51	62	67	49	71	77	71	66	55	74	69		1.87944	2.50331
ENSRNOG00000048674	AC103179.2	18	-0.441462	0.0024885	0.164142	1.77556	1.74102	1.6159	1.60213	1.45556	2.56612	2.00738	2.00349	2.36436	2.51921	1.75738	2.47133	1.98995	49.17	48.75	49.17	48	42.53	74.58	57.08	56.04	65.84	69.51	47.5	62.4		1.63804	2.24132
ENSRNOG00000055650	Pou2f2	1	-0.546754	0.00284876	0.164142	1.22776	1.28568	1.47886	1.66889	1.67699	2.06446	2.49691	2.28807	1.54416	2.82691	1.99786	1.98023	1.87807	34	36	45	50	49	60	71	64	43	78	54	50		1.46764	2.17123
ENSRNOG00000055241	AABR07053500.1	3	-0.505885	0.0027692	0.164142	1.55276	1.17854	1.24882	1.8024	1.57432	2.61498	1.86389	2.07356	1.75963	1.84836	2.07186	2.41588	1.83375	43	33	38	54	46	76	53	58	49	51	56	61		1.47137	2.09259
ENSRNOG00000020073	Pcdhb8	18	-0.401297	0.0032971	0.164142	1.56973	1.72031	1.19952	1.55207	1.33475	1.86661	2.02215	1.99598	1.72371	2.15642	1.77884	2.023	1.74526	43.47	48.17	36.5	46.5	39	54.25	57.5	55.83	48	59.5	48.08	51.08		1.47528	1.9381
ENSRNOG00000001554	RGD1563888	11	-0.67933	0.00284201	0.164142	0.698019	0.70248	0.613563	0.845459	0.878539	1.67462	1.25443	1.48975	0.861857	1.23224	0.887939	1.1616	1.02504	19.33	19.67	18.67	25.33	25.67	48.67	35.67	41.67	24	34	24	29.33		0.747612	1.22321
ENSRNOG00000038574	Rassf9	7	-0.711413	0.00285174	0.164142	0.686102	0.607126	0.525817	0.700934	0.479141	0.929006	1.44188	1.25129	1.0055	0.833575	0.887939	0.673279	0.835132	19	17	16	21	14	27	41	35	28	23	24	17		0.599824	1.00321
ENSRNOG00000011754	Myom2	16	0.504298	0.00332921	0.164142	1.44443	1.21425	1.64318	1.2016	1.06095	0.791375	1.05503	1.07253	0.790036	0.90606	0.813944	0.990116	1.08196	40	34	50	36	31	23	30	30	22	25	22	25		1.31288	0.917014
ENSRNOG00000029145	AY172581.2	MT	-1.26274	0.00329206	0.164142	0.144443	0.10714	0.230045	0.233645	0.0342244	0.412891	0.211007	0.32176	0.251375	0.398666	0.332977	0.475255	0.262786	4	3	7	7	1	12	6	9	7	11	9	12		0.149899	0.343419
ENSRNOG00000018405	Apoc4	1	0.7289	0.00259389	0.164142	0.722213	0.517842	0.492954	0.367156	0.462029	0.378484	0.31651	0.286009	0.215464	0.253697	0.351476	0.277232	0.386755	20	14.5	15	11	13.5	11	9	8	6	7	9.5	7		0.512439	0.296982
ENSRNOG00000047978	AABR07072078.3	10	0.760239	0.00337418	0.164142	0.516021	0.296063	0.416382	0.464619	0.510627	0.305196	0.219799	0.259195	0.203614	0.206944	0.400683	0.189706	0.332404	14.29	8.29	12.67	13.92	14.92	8.87	6.25	7.25	5.67	5.71	10.83	4.79		0.440742	0.255019
ENSRNOG00000059138	AC121204.3	5	1.10167	0.00316882	0.164142	0.384578	0.562127	0.449245	0.354138	0.349431	0.2904	0.26833	0.321045	0.143284	0.100391	0.0662255	0.243568	0.294397	10.65	15.74	13.67	10.61	10.21	8.44	7.63	8.98	3.99	2.77	1.79	6.15		0.419904	0.204749
ENSRNOG00000007356	Chmp3	4	0.142413	0.00343847	0.164481	127.182	129.996	126.098	125.417	117.954	116.539	108.158	112.366	118.936	118.658	104.629	115.883	118.485	3522	3640	3837	3757.5	3446.5	3387	3075.5	3143	3312	3274	2828	2926		125.329	113.596
ENSRNOG00000004505	Nfic	7	-0.263322	0.0034284	0.164481	45.5716	63.7125	60.0089	59.6461	63.5546	73.3226	74.204	71.4664	68.0508	62.3007	73.0238	66.5754	65.1198	1262	1784	1826	1787	1857	2131	2110	1999	1895	1719	1973.75	1681		58.4987	69.8491
ENSRNOG00000012235	Ppp1r17	4	0.36185	0.00345739	0.164598	18.6331	19.7851	15.906	16.1548	15.709	10.3223	14.6298	16.1952	15.0107	11.2351	13.2451	13.7428	15.0474	516	554	484	484	459	300	416	453	418	310	358	347		17.2376	13.483
ENSRNOG00000008815	Fbxo46	1	-0.263617	0.00346154	0.164598	6.39158	6.21411	6.63844	5.90787	6.57108	7.32882	7.84241	8.72327	6.53575	7.10351	7.88046	8.11895	7.10469	177	174	202	177	192	213	223	244	182	196	213	205		6.34462	7.6476
ENSRNOG00000021202	Rtn3	1	0.146164	0.00348435	0.164731	2347.28	2304.67	2167.91	2240.54	2102.5	1925.9	1901.93	1930.58	2173.17	2030.59	2062.45	2101.96	2107.46	65002.5	64532.5	65967	67126.8	61433	55973	54081.5	54000.5	60516	56028	55745.8	53073.5		2232.58	2018.08
ENSRNOG00000009205	Lmo4	2	-0.245758	0.00349424	0.164731	21.8108	19.3209	21.8214	19.0253	19.063	27.767	25.1098	23.274	21.2592	25.8046	22.3095	22.337	22.4085	604	541	664	570	557	807	714	651	592	712	603	564		20.2083	23.9801
ENSRNOG00000000288	Scarf2	11	-0.426789	0.00349962	0.164731	3.24996	2.24994	3.35209	3.13751	4.12403	4.47299	5.02899	4.11138	4.16564	3.95042	4.3657	3.84165	3.83752	90	63	102	94	120.5	130	143	115	116	109	118	97		3.22271	4.27668
ENSRNOG00000017392	Fgf2	2	-0.561179	0.00350558	0.164731	1.44443	2.46422	2.59622	2.36982	2.49838	3.92247	3.48161	2.75283	2.98059	3.98666	3.73674	2.5347	2.89739	40	69	79	71	73	114	99	77	83	110	101	64		2.27461	3.34223
ENSRNOG00000007433	Cyb561	10	0.121899	0.0036396	0.165669	2793.48	2680.08	2592.05	2685.1	2573.12	2391.69	2329.79	2378.41	2606.99	2466.55	2485.6	2485.76	2539.05	77359	75044.5	78873	80445.8	75184	69510.5	66248	66527	72596.5	68057	67183	62764.5		2664.77	2449.26
ENSRNOG00000007329	Frmd6	6	-0.253177	0.00358442	0.165669	41.6356	40.3024	44.1029	41.8224	39.3751	57.4779	54.9496	51.8927	41.1896	45.9735	50.1871	45.6839	46.2161	1153	1128.5	1342	1253	1150.5	1670.5	1562.5	1451.5	1147	1268.5	1356.5	1153.5		41.4477	49.6221
ENSRNOG00000021719	Slfn5	10	-0.50657	0.00363084	0.165669	19.2506	18.2852	31.4012	20.0267	24.4704	30.9325	35.4051	29.8164	26.2087	44.9648	26.3052	31.45	28.2097	533.1	512	955.5	600	715	899	1006.75	834	729.83	1240.67	711	794.1		22.6868	32.1547
ENSRNOG00000008885	Chst11	7	-0.322922	0.00358961	0.165669	7.25824	11.1068	11.4694	10.247	11.1229	12.9373	13.2582	12.7989	12.6047	12.5761	12.6531	11.8814	11.6595	201	311	349	307	325	376	377	358	351	347	342	300		10.2409	12.6728
ENSRNOG00000014783	Pgghg	1	-0.413155	0.00360155	0.165669	3.89995	3.32133	4.9624	4.37249	5.16788	5.16114	6.57637	6.36369	4.84795	6.52363	5.73461	5.18821	5.17664	108	93	151	131	151	150	187	178	135	180	155	131		4.34481	5.7708
ENSRNOG00000014530	Nav2	1	-0.39309	0.00360784	0.165669	4.00828	3.74989	4.00936	4.63951	4.0727	4.86868	6.92805	6.52457	4.63248	4.67527	5.21664	5.18821	4.87614	111	105	122	139	119	141.5	197	182.5	129	129	141	131		4.09595	5.43341
ENSRNOG00000061365	AABR07007055.1	1	-0.638553	0.00360424	0.165669	0.686102	0.749979	1.21595	1.11816	1.23208	1.73758	1.86389	1.76968	1.27483	1.64903	1.16542	1.36636	1.31909	19	21	37	33.5	36	50.5	53	49.5	35.5	45.5	31.5	34.5		1.00045	1.54668
ENSRNOG00000006860	Itk	10	-0.873798	0.00362141	0.165669	0.613881	0.446416	0.427227	0.834445	0.479141	0.791375	1.58255	0.715022	1.07732	1.52218	0.850942	0.831697	0.847683	17	12.5	13	25	14	23	45	20	30	42	23	21		0.560222	1.05301
ENSRNOG00000004757	Tmem158	8	-0.591702	0.00363566	0.165669	0.505549	0.642839	0.657272	0.567422	0.752936	0.791375	1.26604	0.822275	0.861857	0.869817	0.887939	1.22774	0.821089	14	18	20	17	22	23	36	23	24	24	24	31		0.625204	0.961007
ENSRNOG00000020557	Ryr1	1	-1.22503	0.00359559	0.165669	0.162498	0.124996	0.18075	0.400533	0.23957	0.344076	0.931946	0.572017	0.287286	0.362424	0.554962	0.792092	0.412763	4.5	3.5	5.5	12	7	10	26.5	16	8	10	15	20		0.22167	0.549258
ENSRNOG00000037435	Tmem196	6	0.797889	0.00361411	0.165669	0.613881	0.535699	1.34741	0.801067	0.889833	0.344076	0.597852	0.429013	0.466839	0.471151	0.554962	0.356442	0.617352	17	15	41	24	26	10	17	12	13	13	15	9		0.837577	0.460048
ENSRNOG00000011989	Vat1l	19	0.136947	0.00384528	0.166717	668.661	716.658	774.792	728.37	668.196	627.251	632.352	629.04	660.255	649.137	663.069	661.674	673.288	18517	20067	23576	21822	19524	18230	17981	17595	18386	17911	17922	16707		711.335	646.111
ENSRNOG00000015020	Idh1	9	0.143114	0.00375701	0.166717	452.502	470.594	426.011	431.575	418.187	401.606	369.015	387.47	428.271	398.195	393.912	409.076	415.535	12531	13177	12963	12930	12219	11672	10493	10838	11926	10987	10647	10329		439.774	398.221
ENSRNOG00000006652	Ddx1	6	0.14431	0.00371999	0.166717	183.261	185.816	170.069	172.663	166.912	155.213	150.026	157.376	172.659	155.552	157.128	165.151	165.986	5075	5203	5175	5173	4877	4511	4266	4402	4808	4292	4247	4170		175.744	159.015
ENSRNOG00000052289	Ptdss1	7	0.121256	0.00374183	0.166717	138.484	144.96	145.093	139.286	138.437	125.622	125.162	125.022	137.861	133.771	131.6	130.418	134.643	3835	4059	4415	4173	4045	3651	3559	3497	3839	3691	3557	3293		141.252	129.922
ENSRNOG00000014226	Plch2	5	-0.14817	0.00385168	0.166717	87.9655	96.3544	90.6378	102.97	102.211	105.115	102.971	109.005	103.854	109.814	106.519	106.457	101.99	2436	2698	2758	3085	2986.5	3055	2928	3049	2892	3030	2879.1	2688		96.0278	106.248
ENSRNOG00000024039	Serinc5	2	-0.148898	0.0038187	0.166717	84.7156	95.7116	89.7504	89.2856	96.4784	103.533	105.187	104.143	93.1883	99.6303	97.8953	103.923	96.9534	2346	2680	2731	2675	2819	3009	2991	2913	2595	2749	2646	2624		91.1883	101.071
ENSRNOG00000020440	Fads2	1	-0.205378	0.00389219	0.166717	67.8519	74.4622	76.4736	71.829	76.4572	93.7608	90.7328	92.9528	78.1417	81.8353	81.2094	75.13	80.0697	1879	2085	2327	2152	2234	2725	2580	2600	2176	2258	2195	1897		73.4148	84.8233
ENSRNOG00000021173	Vps45	2	0.16124	0.0038736	0.166717	73.2865	73.1408	69.9008	63.8517	67.114	59.6628	57.7103	64.9597	65.6089	63.8591	59.3809	63.407	65.1569	2029.5	2048	2127	1913	1961	1734	1641	1817	1827	1762	1605	1601		69.4588	62.0841
ENSRNOG00000020590	Adam15	2	-0.16686	0.00367446	0.166717	48.5688	44.0345	43.9386	41.0547	46.7162	50.3384	52.2593	51.8748	49.7004	45.6292	52.0554	50.2583	48.0357	1345	1233	1337	1230	1365	1463	1486	1451	1384	1259	1407	1269		44.8626	50.3023
ENSRNOG00000045931	Sik3	8	-0.194214	0.00382042	0.166717	35.894	35.6061	36.61	34.8464	32.9238	39.2935	41.5402	42.4365	38.8554	34.7202	44.6929	40.8126	38.186	994	997	1114	1044	962	1142	1181.2	1187	1082	958	1208	1030.5		35.1761	40.3359
ENSRNOG00000014018	St8sia1	4	-0.164362	0.00369816	0.166717	27.6427	32.0527	29.9387	32.7269	30.4254	35.4226	33.0929	36.1801	33.9356	32.7088	34.7036	33.4461	32.6897	765.5	897.5	911	980.5	889	1029.5	941	1012	945	902.5	938	844.5		30.5573	34.2128
ENSRNOG00000053285	Mllt6	10	-0.313944	0.00375433	0.166717	18.2359	20.6423	21.9529	24.4993	23.5464	26.5627	30.596	31.5682	21.8337	26.2757	27.5446	25.5054	24.8969	505	578	668	734	688	772	870	883	608	725	744.5	644		21.7753	27.1266
ENSRNOG00000045918	Jarid2	17	-0.275181	0.0038839	0.166717	15.9609	19.7851	20.9998	21.6956	22.2116	22.9155	26.0241	27.2066	22.6238	23.7025	25.4913	22.0994	22.5597	442	554	639	650	649	666	740	761	630	654	689	558		20.1306	24.2947
ENSRNOG00000016246	Tshz1	18	-0.21809	0.00375272	0.166717	17.8025	22.3208	18.305	19.2256	20.74	22.1585	23.0349	25.7408	21.2592	21.9991	23.2714	22.4162	21.5228	493	625	557	576	606	644	655	720	592	607	629	566		19.6788	22.84
ENSRNOG00000000455	Tap2	20	-0.182916	0.00381984	0.166717	17.0832	16.0681	17.7108	17.3625	18.7556	19.1822	20.7166	19.4783	19.1943	21.8458	18.9305	18.9342	18.7718	473.08	449.92	538.92	520.18	548.02	557.5	589.08	544.83	534.5	602.77	511.67	478.08		17.3961	19.7546
ENSRNOG00000042691	Armc7	10	0.199452	0.0038491	0.166717	18.9581	16.2852	18.5351	17.5567	17.2491	13.9695	16.2123	14.9082	15.1184	14.7507	16.7599	16.4359	16.3949	525	456	564	526	504	406	461	417	421	407	453	415		17.7168	15.4507
ENSRNOG00000018434	Stab1	16	-0.644739	0.0037261	0.166717	5.29021	5.44627	9.62903	9.17889	12.7828	14.0555	15.6497	13.2637	12.3712	12.3467	10.6923	10.2774	10.9153	146.5	152.5	293	275	373.5	408.5	445	371	344.5	340.67	289	259.5		8.46544	12.6652
ENSRNOG00000008990	Amotl1	8	-0.391711	0.00381587	0.166717	6.06659	8.39262	8.38021	8.7116	9.75394	12.6964	11.3944	10.6181	10.4141	9.45926	12.1352	8.83183	9.73785	168	235	255	261	285	369	324	297	290	261	328	223		8.26099	10.7927
ENSRNOG00000004679	Fign	3	-0.516408	0.00374028	0.166717	1.64917	1.82138	2.39904	2.51435	2.65821	3.37195	3.69262	3.76566	2.5019	2.97188	3.28057	2.49509	2.76015	45.67	51	73	75.33	77.67	98	105	105.33	69.67	82	88.67	63		2.20843	3.15424
ENSRNOG00000008191	Hoxb4	10	-0.691886	0.00379019	0.166717	0.613881	0.464272	0.92018	0.6008	0.581814	1.47953	1.01987	0.893777	0.96959	0.833575	1.25791	0.792092	0.868941	17	13	28	18	17	43	29	25	27	23	34	20		0.63619	1.03519
ENSRNOG00000021323	Car13	2	-0.639691	0.00388009	0.166717	0.57777	0.357133	0.805158	0.500667	0.598926	0.860191	0.984697	0.893777	0.646393	0.942302	0.924937	0.871302	0.746938	16	10	24.5	15	17.5	25	28	25	18	26	25	22		0.567931	0.8748
ENSRNOG00000056221	AABR07040839.1	X	0.592773	0.00378799	0.166717	0.794434	1.17854	1.34741	0.934578	1.1294	0.653745	0.879194	0.929528	0.610482	0.543636	0.665954	0.673279	0.861682	22	33	41	28	33	19	25	26	17	15	18	17		1.07687	0.707974
ENSRNOG00000011719	Ngb	6	0.341344	0.0039325	0.167048	293.327	188.941	272.56	205.874	216.76	198.326	166.977	164.205	204.727	184.383	172.001	196.399	205.373	8123	5290.5	8293.67	6168	6333.5	5764	4748	4593	5701	5087.5	4649	4959		235.492	183.86
ENSRNOG00000017164	Afap1l2	1	-0.25916	0.00395094	0.167048	55.1048	46.4155	60.3211	55.7853	56.8295	68.2991	73.6765	71.5083	54.1652	63.3879	66.1885	63.0771	61.2299	1526	1299.67	1835.5	1671.33	1660.5	1985	2095	2000.17	1508.33	1749	1789	1592.67		54.8912	65.7575
ENSRNOG00000061876	Tas1r2	5	0.141241	0.00395427	0.167048	65.288	67.2838	59.7789	62.4999	63.76	61.4692	54.8969	57.6308	60.5814	55.9825	57.2166	56.4366	60.2354	1808	1884	1819	1872.5	1863	1786.5	1561	1612	1687	1544.67	1546.5	1425		63.7221	57.7449
ENSRNOG00000017619	Aldh1a1	1	0.172252	0.00396493	0.167048	32.4635	33.8205	28.2627	31.6421	31.9142	26.8379	28.2573	29.2801	29.9675	27.7798	26.3792	27.5648	29.5141	899	947	860	948	932.5	780	803.5	819	834.5	766.5	713	696		31.6206	28.0095
ENSRNOG00000050190	Eng	3	-0.319181	0.00397311	0.167048	22.0997	15.2853	20.3754	15.1535	17.7282	25.1864	22.9997	19.5201	21.726	21.0206	23.2714	23.2083	20.6312	612	428	620	454	518	732	654	546	605	580	629	586		18.1284	22.4189
ENSRNOG00000001582	Bach1	11	-0.315756	0.00395186	0.167048	6.13881	8.10155	7.83238	9.25065	7.72341	10.9172	10.275	9.8698	8.28927	9.59807	9.58863	9.23105	8.90132	170	226.85	238.33	277.15	225.67	317.29	292.17	276.07	230.83	264.83	259.17	233.08		7.80936	9.68128
ENSRNOG00000003407	Ptpn14	13	-0.608366	0.00396242	0.167048	0.613881	0.714265	1.01877	0.767689	1.06095	1.44512	1.33638	1.6803	1.0055	1.01479	1.18392	1.26735	1.09241	17	20	31	23	31	42	38	47	28	28	32	32		0.835112	1.27619
ENSRNOG00000014613	Ddah1	2	0.156667	0.00400998	0.167278	703.182	646.267	718.234	657.409	664.808	555.545	599.435	597.526	648.943	576.616	650.786	631.892	637.554	19473	18096	21855	19696	19425	16146	17045	16713.5	18071	15910	17590	15955		677.98	608.677
ENSRNOG00000016356	Got1	1	0.145715	0.00399607	0.167278	306.038	306.67	290.744	289.419	290.017	266.969	249.621	259.589	299.065	260.764	265.013	277.628	280.128	8475	8587	8847	8671	8474	7759	7098	7261	8328	7195	7163	7010		296.578	268.378
ENSRNOG00000008716	Nefh	14	0.252557	0.0040005	0.167278	229.483	190.709	256.566	188.384	190.219	177.268	162.088	163.347	181.349	186.612	176.478	184.954	190.621	6355	5340	7806.99	5644	5558	5152	4609	4569	5050	5149	4770	4670		211.072	176.014
ENSRNOG00000006143	Ngly1	15	0.138014	0.00402825	0.167603	47.2688	46.4987	44.7602	46.5954	44.8339	43.5256	40.6539	42.4008	44.6729	38.8156	40.9192	41.6641	43.5508	1309	1302	1362	1396	1310	1265	1156	1186	1244	1071	1106	1052		45.9914	41.8075
ENSRNOG00000019047	Ola1	3	0.183487	0.00405977	0.168475	200.27	196.102	167.013	171.629	172.388	156.073	150.026	152.979	176.896	159.865	158.238	162.557	168.67	5546	5491	5082	5142	5037	4536	4266	4279	4926	4411	4277	4104.5		181.48	159.519
ENSRNOG00000022921	Dact2	1	0.170812	0.00408552	0.169104	14.2637	13.6068	13.5727	13.251	14.032	12.7652	12.6252	11.8694	11.8146	11.6338	11.6172	13.1883	12.8533	395	381	413	397	410	371	359	332	329	321	314	333		13.7452	12.2163
ENSRNOG00000012559	Man1b1	3	0.0989923	0.00411632	0.169939	259.022	248.85	256.73	250.025	258.77	236.243	233.233	236.529	244.947	243.223	236.432	233.905	244.826	7173	6968	7812	7490.75	7561	6866	6632	6616	6821	6711	6390.5	5906		254.679	237.787
ENSRNOG00000020646	Sdhaf2	1	0.124037	0.00412913	0.170029	86.503	87.9975	86.8585	82.3263	80.6155	76.0753	76.6833	75.3633	82.8999	77.5043	78.6566	77.7835	80.7722	2395.5	2464	2643	2466.5	2355.5	2211	2180.5	2108	2308.5	2138.5	2126	1964		84.8601	77.8523
ENSRNOG00000023661	Celf2	17	-0.395373	0.00415486	0.170211	5.24218	5.17842	7.03839	7.92722	7.20423	8.40681	9.22556	10.04	7.18215	8.88555	8.37993	7.53161	7.68684	145.17	145	214.17	237.5	210.5	244.33	262.33	280.83	200	245.17	226.5	190.17		6.51809	8.52165
ENSRNOG00000024149	Prr18	1	-0.305609	0.00415434	0.170211	3.70134	4.0356	3.86147	3.70493	4.44917	5.26437	4.95866	3.93262	4.70431	5.29139	5.29064	4.83176	4.50219	102.5	113	117.5	111	130	153	141	110	131	146	143	122		3.9505	4.89625
ENSRNOG00000050713	LOC108348050	11	-0.272437	0.00417018	0.170401	4.42969	4.14274	4.40372	4.57276	4.46628	4.96605	5.49215	6.31007	4.75207	5.5208	5.45713	4.8781	4.9493	122.67	116	134	137	130.5	144.33	156.17	176.5	132.33	152.33	147.5	123.17		4.40304	5.33948
ENSRNOG00000006499	Cops5	5	0.176896	0.00419355	0.170919	186.981	172.424	161.163	160.881	161.06	151.325	137.4	137.534	159.372	151.892	145.215	160.557	157.15	5178	4828	4904	4820	4706	4398	3907	3847	4438	4191	3925	4054		168.502	149.042
ENSRNOG00000024852	Tmx4	3	0.136105	0.0042626	0.173291	452.611	504.771	478.132	486.848	435.334	406.629	417.055	437.844	428.361	428.82	435.238	446.899	446.545	12534	14134	14549	14586	12720	11818	11859	12247	11928.5	11832	11764	11284		471.539	428.692
ENSRNOG00000025060	Nanos1	1	-0.34831	0.00428351	0.1737	3.89995	4.5713	3.61499	5.00667	4.38072	6.331	5.16966	4.71914	5.3507	6.05248	4.77267	5.86148	4.97756	108	128	110	150	128	184	147	132	149	167	129	148		4.29473	5.46531
ENSRNOG00000017136	Syt17	1	0.10303	0.00431099	0.173847	224.247	223.529	220.219	225.292	224.187	200.424	213.574	203.281	217.188	210.387	207.852	204.36	214.545	6210	6259	6701	6749.75	6550.5	5825	6073	5686	6048	5805	5618	5160		223.495	208.152
ENSRNOG00000055391	Eif4ebp2	20	-0.261899	0.00434155	0.173847	13.722	18.1423	18.7322	19.6929	17.9678	21.0575	21.804	21.5937	18.925	20.6944	22.7534	20.7132	19.6499	380	508	570	590	525	612	620	604	527	571	615	523		17.6515	21.0773
ENSRNOG00000014900	Crem	17	-0.386672	0.00432721	0.173847	11.4832	9.99971	9.76048	9.27903	9.1379	15.277	11.8867	13.4424	10.2346	15.548	10.5073	14.8121	11.7807	318	280	297	278	267	444	338	376	285	429	284	374		9.93206	13.1012
ENSRNOG00000009199	Accs	3	-0.33502	0.00430857	0.173847	3.97217	3.39276	4.17368	3.13751	4.00425	4.5074	5.01141	4.21863	4.27338	4.63903	4.66168	5.74267	4.31121	110	95	127	94	117	131	142.5	118	119	128	126	145		3.73607	4.72203
ENSRNOG00000004222	S100g	X	0.416448	0.00433519	0.173847	1.84164	1.64281	1.34741	1.73565	2.01924	1.20427	1.26604	1.25129	1.54416	1.30473	1.18392	1.14853	1.45747	51	46	41	52	59	35	36	35	43	36	32	29		1.71735	1.27185
ENSRNOG00000014785	Ykt6	14	0.163575	0.00441668	0.174711	150.942	144.817	142.168	128.338	133.68	127.136	115.21	120.445	134.988	131.252	122.721	122.576	131.189	4180	4055	4326	3845	3906	3695	3276	3369	3759	3621.5	3317	3095		139.989	124.904
ENSRNOG00000017745	Cog4	19	0.103924	0.0044038	0.174711	92.2627	95.6044	93.4969	95.3603	95.9309	87.2233	84.8598	88.0907	91.0337	87.4891	87.314	89.8233	90.7074	2555	2677	2845	2857	2803	2535	2413	2464	2535	2414	2360	2268		94.531	87.9763
ENSRNOG00000006670	Rai2	X	0.136617	0.00438145	0.174711	40.5522	40.106	43.2485	41.6555	41.3088	35.8183	37.6295	36.1444	37.7781	36.7498	39.2913	40.3967	39.2233	1123	1123	1316	1248	1207	1041	1070	1011	1052	1014	1062	1020		41.3742	37.6869
ENSRNOG00000005882	Tle1	5	0.148176	0.00440675	0.174711	26.8302	24.1065	25.9951	24.4993	26.1303	21.8488	22.2612	23.1131	23.6472	22.9052	23.0494	24.3568	24.0619	743	675	791	734	763.5	635	633	646.5	658.5	632	623	615		25.5123	23.026
ENSRNOG00000013267	Helz2	3	-0.565534	0.00444639	0.174711	6.75269	8.6069	11.2393	13.0841	13.4159	13.0749	16.3882	18.0186	12.6406	20.7669	13.5781	14.2181	13.482	187	241	342	392	392	380	466	504	352	573	367	359		10.6198	15.5265
ENSRNOG00000001774	Lrch3	11	-0.363495	0.00447047	0.174711	7.72768	10.6068	11.9295	11.8491	11.8758	13.1437	16.5816	14.2826	12.3892	13.464	14.7435	12.119	12.5594	214	297	363	355	347	382	471.5	399.5	345	371.5	398.5	306		10.7978	13.8177
ENSRNOG00000026649	Dnmt3a	6	-0.41562	0.00445755	0.174711	6.91519	8.99974	10.352	11.1649	11.1914	12.8685	13.8385	16.0701	10.6655	12.558	13.3561	11.0299	11.5841	191.5	252	315	334.5	327	374	393.5	449.5	297	346.5	361	278.5		9.72464	12.9124
ENSRNOG00000027444	Nubpl	6	0.237675	0.00447198	0.174711	7.87212	7.10694	7.39431	6.77569	6.26306	6.331	5.52134	6.11344	6.32029	5.61757	5.8086	6.21793	6.44519	218	199	225	203	183	184	157	171	176	155	157	157		7.08242	5.99002
ENSRNOG00000014902	Stx11	1	-0.454884	0.00442956	0.174711	2.34719	2.17851	2.7934	2.43658	2.32726	4.81707	3.2706	2.96734	2.62148	3.37054	3.10779	3.36639	2.96701	65	61	85	73	68	140	93	83	73	93	84	85		2.41659	3.36017
ENSRNOG00000043197	LOC688613	7	0.371289	0.00447247	0.174711	3.53884	2.6785	4.04222	3.004	3.18286	2.2365	2.88376	2.46683	2.51375	2.64569	2.25685	2.69311	2.84524	98	75	123	90	93	65	82	69	70	73	61	68		3.28928	2.52807
ENSRNOG00000007681	Brd3	3	-0.188344	0.00448664	0.174837	18.8498	20.803	21.3285	22.1128	20.6801	22.6574	25.6197	25.5978	21.6901	22.579	24.2888	23.3073	22.4595	522	582.5	649	662.5	604.25	658.5	728.5	716	604	623	656.5	588.5		20.7548	23.6772
ENSRNOG00000027860	Ggnbp2	10	0.124454	0.00450688	0.174851	117.576	116.747	110.455	110.347	105.257	102.638	99.472	98.6015	102.848	106.843	103.685	105.19	106.638	3256	3269	3361	3306	3075.5	2983	2828.5	2758	2864	2948	2802.5	2656		112.076	102.754
ENSRNOG00000010083	Prpsap1	10	0.145785	0.00456548	0.174851	85.185	75.7478	78.544	73.4645	80.239	68.712	66.8891	70.5012	75.5562	71.9049	70.0732	73.625	74.2035	2359	2121	2390	2201	2344.5	1997	1902	1972	2104	1984	1894	1859		78.6361	71.0374
ENSRNOG00000054770	Rdh11	6	0.134942	0.00454652	0.174851	75.9768	75.4264	71.4619	71.1614	71.7	67.5422	63.302	65.9965	72.0728	62.6268	67.5944	67.3279	69.3491	2104	2112	2174.5	2132	2095	1963	1800	1846	2007	1728	1827	1700		73.1453	66.6375
ENSRNOG00000014448	Arntl	1	-0.151942	0.00457192	0.174851	36.6884	40.0346	35.5913	38.6515	36.9965	39.7408	44.6279	44.3671	42.1592	40.5915	41.1042	39.6838	40.0197	1016	1121	1083	1158	1081	1155	1269	1241	1174	1120	1111	1002		37.5924	41.7535
ENSRNOG00000023197	Zfp608	18	-0.229782	0.00452204	0.174851	21.9914	24.0707	25.6993	25.3337	27.0715	26.9412	30.9125	32.1402	25.6043	27.9429	32.1878	28.5549	27.3709	609	674	782	759	791	783	879	899	713	771	870	721		24.8333	29.1834
ENSRNOG00000022060	Magi1	4	-0.227138	0.00451113	0.174851	17.622	22.5947	21.8816	23.2199	23.2613	23.3112	26.7511	26.6703	23.8806	25.5871	25.2941	26.0072	23.8401	488	632.67	665.83	695.67	679.67	677.5	760.67	746	665	706	683.67	656.67		21.7159	25.3574
ENSRNOG00000024569	Gimap9	4	-0.296942	0.00457457	0.174851	2.49163	2.4285	2.5305	2.21962	1.98501	2.90744	2.84859	2.96734	2.62148	2.75442	2.86101	3.04956	2.63876	69	68	77	66.5	58	84.5	81	83	73	76	77.33	77		2.33105	2.85855
ENSRNOG00000001704	Runx1	11	-0.581889	0.00456093	0.174851	0.794434	0.678552	1.18309	1.06809	1.2663	1.23867	1.61772	1.71605	1.29279	1.66715	1.66489	1.18814	1.28132	22	19	36	32	37	36	46	48	36	46	45	30		0.998093	1.48363
ENSRNOG00000019804	B3gat3	1	0.215909	0.00462662	0.175999	233.166	183.423	194.643	174.224	180.961	170.361	160.84	154.811	180.164	167.358	155.241	171.132	177.194	6457	5136	5922.75	5219.75	5287.5	4951.25	4573.5	4330.25	5017	4617.75	4196	4321		193.283	165.701
ENSRNOG00000002881	Ddr2	13	-0.576382	0.00461656	0.175999	1.55276	2.32136	2.95772	2.26969	3.28554	3.64721	4.67731	4.03987	2.83695	3.73297	3.66275	2.89114	3.15627	43	65	90	68	96	106	133	113	79	103	99	73		2.47741	3.64117
ENSRNOG00000009795	Nfib	5	-0.500182	0.00465344	0.176599	1.91386	2.71421	3.58213	2.77036	2.60105	4.09451	4.60698	4.07562	3.48334	2.93563	4.3657	3.22778	3.36426	53	76	109	83	76	119	131	114	97	81	118	81.5		2.71632	3.82708
ENSRNOG00000045775	Rnpepl1	9	-0.181966	0.00468835	0.177341	27.9135	23.6422	28.4599	27.7036	27.003	29.8314	31.6158	30.7459	27.5794	32.5094	31.4109	30.2183	29.0528	773	662	866	830	789	867	899	860	768	897	849	763		26.9444	30.5587
ENSRNOG00000020640	Zbtb7b	2	-0.341911	0.0046952	0.177341	6.39158	6.96409	6.96708	5.87449	5.78392	9.4621	7.03355	8.54451	6.46393	7.75587	9.43435	8.39618	7.42264	177	195	212	176	169	275	200	239	180	214	255	212		6.39623	8.15579
ENSRNOG00000016050	Fgfr1	16	-0.203494	0.00470678	0.177359	55.7187	57.5876	65.037	64.586	70.776	74.1484	79.0923	75.6314	68.1227	67.1934	72.0896	68.516	68.2083	1543	1612.5	1979	1935	2068	2155	2249	2115.5	1897	1854	1948.5	1730		62.7411	72.1134
ENSRNOG00000049020	Tceal6	X	0.223063	0.00472224	0.177523	31.6809	28.1656	31.8172	26.1515	25.9362	26.6659	22.1789	23.7684	26.8792	24.3969	23.3332	24.7858	26.3133	877.33	788.66	968.16	783.5	757.83	775	630.66	664.83	748.5	673.16	630.67	625.83		28.7503	24.5726
ENSRNOG00000014130	Cks2	17	0.761189	0.00474893	0.178107	0.469438	0.428559	0.46009	0.3004	0.410692	0.309669	0.246174	0.178755	0.143643	0.362424	0.184987	0.277232	0.314339	13	12	14	9	12	9	7	5	4	10	5	7		0.413836	0.243269
ENSRNOG00000060594	LOC100911672	4	-0.1572	0.00476737	0.17838	44.6569	47.2726	47.3015	46.523	44.6912	50.9921	55.3716	52.8662	47.8449	46.6621	54.3678	52.2294	49.2316	1236.67	1323.67	1439.33	1393.83	1305.83	1482	1574.5	1478.73	1332.33	1287.5	1469.5	1318.77		46.089	51.4763
ENSRNOG00000039587	Wdr13	X	-0.180393	0.00477876	0.178389	24.9886	28.8206	26.7838	30.1902	27.7217	31.3453	31.4048	33.9635	28.2438	32.002	31.5033	31.1886	29.8464	692	807	815	904.5	810	911	893	950	786.5	883	851.5	787.5		27.701	31.3788
ENSRNOG00000010712	Terf2ip	19	0.147996	0.00479645	0.178631	90.5655	87.3189	79.5299	82.3764	77.8946	74.1484	71.6719	71.7524	79.1832	77.7762	76.5848	76.0013	78.7336	2508	2445	2420	2468	2276	2155	2038	2007	2205	2146	2070	1919		83.5371	75.3026
ENSRNOG00000042427	Gskip	6	0.163545	0.00483727	0.179733	28.7441	27.9635	27.8355	25.6341	25.8394	24.3606	22.3315	24.0247	26.7176	24.2099	24.3073	24.0004	25.4974	796	783	847	768	755	708	635	672	744	668	657	606		27.2033	24.2789
ENSRNOG00000002544	Kifap3	13	0.130442	0.00493461	0.180617	529.418	578.229	527.887	529.004	511.483	458.963	473.076	478.492	517.545	503.37	499.28	491.335	508.174	14661	16190.9	16063	15849	14945	13339	13452	13384	14412	13889	13495	12406		535.204	488.866
ENSRNOG00000003853	Scoc	19	0.175402	0.0049267	0.180617	385.084	387.543	333.105	336.615	329.615	321.023	286.652	306.315	341.008	310.162	306.339	321.906	330.447	10664	10851.5	10136	10085	9631	9330	8151	8568	9496	8558	8280	8128		354.392	313.344
ENSRNOG00000003125	Rogdi	10	0.181727	0.0050283	0.180617	184.2	153.888	163.956	145.828	150.382	136.805	136.029	132.172	149.065	138.627	139.841	150.26	148.421	5101	4309	4989	4369	4394	3976	3868	3697	4151	3825	3779.75	3794		159.651	140.4
ENSRNOG00000015496	Tpm4	16	-0.16153	0.00489458	0.180617	76.3018	77.7121	79.5956	77.3697	81.7962	100.04	87.1809	90.8793	81.8765	89.8811	83.6883	82.4964	84.0682	2113	2176	2422	2318	2390	2907.5	2479	2542	2280	2480	2262	2083		78.5551	88.0061
ENSRNOG00000007905	Itga7	7	-0.242786	0.00500389	0.180617	56.2965	51.6057	56.1967	57.6101	59.0028	63.895	73.9226	77.7944	54.6561	63.0255	69.8882	64.1595	62.3378	1559	1445	1710	1726	1724	1857	2102	2176	1522	1739	1889	1620		56.1423	66.763
ENSRNOG00000003470	Fundc1	X	0.186073	0.00507745	0.180617	73.3768	72.5336	65.9572	67.1227	65.0947	65.753	54.299	57.5235	66.3989	56.6469	59.4919	63.803	64.0001	2032	2031	2007	2011	1902	1911	1544	1609	1849	1563	1608	1611		68.817	60.5595
ENSRNOG00000004773	Yaf2	7	0.114499	0.00499276	0.180617	67.2922	63.4625	66.8445	63.9852	62.8017	62.3466	57.9741	58.3815	59.6118	59.2563	61.1198	60.7535	61.9858	1863.5	1777	2034	1917	1835	1812	1648.5	1633	1660	1635	1652	1534		64.8772	59.9205
ENSRNOG00000060248	Chchd6	4	0.259513	0.00508718	0.180617	58.9326	45.7487	44.9245	41.6722	43.1911	40.3257	36.6448	34.2495	43.0929	39.776	38.2554	40.0799	42.2411	1632	1281	1367	1248.5	1262	1172	1042	958	1200	1097.5	1034	1012		46.8938	38.9177
ENSRNOG00000002664	Emp2	10	-0.182225	0.00502534	0.180617	29.4663	30.6777	30.8589	29.0721	27.9271	37.057	34.3589	32.5692	31.6374	30.2262	33.0017	36.7135	31.9638	816	859	939	871	816	1077	977	911	881	834	892	927		29.6004	33.652
ENSRNOG00000007817	Kctd6	15	0.196349	0.00498392	0.180617	28.9968	26.7135	24.3848	24.3992	25.0864	23.3284	20.0808	21.7188	24.6707	21.9991	22.6425	23.7232	23.9787	803	748	742	731	733	678	571	607.5	687	607	612	599		25.9162	22.5948
ENSRNOG00000014833	Smndc1	1	0.146646	0.00505264	0.180617	20.1198	19.8269	20.2768	19.999	18.9346	17.9549	16.9509	17.0354	17.8835	18.1031	18.4617	19.1488	18.7246	557.17	555.17	617	599.17	553.25	521.83	482	476.5	498	499.5	499	483.5		19.8314	17.9341
ENSRNOG00000014366	Shc3	17	-0.337527	0.00506562	0.180617	9.93043	13.821	13.8356	13.7183	13.7924	16.6877	17.7597	18.0901	14.2925	13.7359	19.2757	15.3666	15.0255	275	387	421	411	403	485	505	506	398	379	521	388		13.0195	16.4583
ENSRNOG00000007047	Eps8	4	-0.270442	0.00502944	0.180617	12.9998	12.0711	14.1971	12.7169	13.8951	17.2726	17.0915	16.5885	14.2925	12.6848	17.2778	16.5943	14.8068	360	338	432	381	406	502	486	464	398	350	467	419		13.176	15.9717
ENSRNOG00000061519	Asap2	6	-0.448112	0.00507905	0.180617	6.53603	9.78544	11.2285	10.7143	10.8149	13.9007	15.4035	15.802	10.0191	12.0506	12.7641	13.3864	11.8671	181	274	341.67	321	316	404	438	442	279	332.5	345	338		9.81583	13.3323
ENSRNOG00000024578	Ttyh2	10	-0.246194	0.00498404	0.180617	9.82209	9.49973	11.2065	9.81307	9.82239	11.8706	13.1879	11.7979	9.83954	11.4888	12.6161	12.8319	11.1497	272	266	341	294	287	345	375	330	274	317	341	324		10.0328	11.9475
ENSRNOG00000022382	AABR07070238.1	8	0.213918	0.00502513	0.180617	8.7088	8.30333	8.78542	8.12182	8.51605	6.93314	8.12375	6.60215	7.8763	6.76537	7.41799	7.61716	7.81427	241.17	232.5	267.33	243.33	248.83	201.5	231	184.67	219.33	186.67	200.5	192.33		8.48708	7.33369
ENSRNOG00000002832	Slc16a2	X	-0.297806	0.00487316	0.180617	5.23604	6.24982	5.94831	5.95794	5.49301	7.29442	7.94792	6.86421	6.28438	6.01624	8.43542	7.12883	6.57138	145	175	181	178.5	160.5	212	226	192	175	166	228	180		5.77702	7.13877
ENSRNOG00000015701	Rreb1	17	-0.403841	0.00507541	0.180617	4.26106	4.0356	6.01404	4.83978	4.44917	6.95034	7.06872	6.22069	5.17114	5.65381	7.54748	5.18821	5.61667	118	113	183	145	130	202	201	174	144	156	204	131		4.71993	6.2572
ENSRNOG00000020482	Nfatc4	15	-0.540988	0.00491627	0.180617	2.45552	1.67852	2.07041	1.90253	1.98501	3.40635	2.63758	2.96734	2.3342	2.68194	4.51369	2.37628	2.58411	68	47	63	57	58	99	75	83	65	74	122	60		2.0184	2.9882
ENSRNOG00000008129	Pla2r1	3	-0.60677	0.00500268	0.180617	0.8486	0.571412	0.443658	0.717622	0.906945	1.06664	1.0902	1.19766	1.05937	1.06915	1.03593	0.752488	0.896639	23.5	16	13.5	21.5	26.5	31	31	33.5	29.5	29.5	28	19		0.697648	1.03878
ENSRNOG00000056562	Olfml1	1	-0.169074	0.00513377	0.181868	35.4426	32.4098	38.5161	33.8925	34.9773	42.5994	40.8182	40.5911	36.3057	39.4136	38.4589	37.5353	37.58	981.5	907.5	1172	1015.42	1022	1238.08	1160.67	1135.38	1011	1087.5	1039.5	947.75		35.0477	39.3889
ENSRNOG00000010945	Ywhab	3	0.143381	0.00522501	0.181954	1385.4	1408.75	1260.91	1265.02	1260.31	1171.41	1117.17	1140.5	1271.28	1171.32	1214.92	1251.92	1243.24	38365.5	39446	38368	37900	36825	34045	31767	31901	35401	32319	32838	31610.5		1316.08	1191.22
ENSRNOG00000017852	Nars	18	0.125985	0.00529566	0.181954	304.304	306.438	288.969	296.829	281.495	266.866	255.459	259.017	289.045	274.808	269.749	281.906	281.24	8427	8580.5	8793	8893	8225	7756	7264	7245	8049	7582.5	7291	7118		295.607	270.978
ENSRNOG00000010284	St3gal5	4	0.137667	0.00527736	0.181954	121.91	110.39	112.426	105.574	104.932	95.3435	101.916	105.93	101.304	101.044	102.002	98.1799	105.079	3376	3091	3421	3163	3066	2771	2898	2963	2821	2788	2757	2479		111.046	100.817
ENSRNOG00000006052	Sulf2	3	-0.154756	0.0051606	0.181954	75.8323	83.8905	74.6332	78.4378	80.4614	78.5182	92.2451	89.7352	92.506	85.0609	90.2368	84.9123	83.8725	2100	2349	2271	2350	2351	2282	2623	2510	2576	2347	2439	2144		78.6511	87.6021
ENSRNOG00000010233	Cald1	4	-0.243028	0.00527036	0.181954	54.9604	52.7128	58.1357	50.7676	51.2681	74.0452	67.7683	69.4286	53.224	58.7852	64.4866	57.8228	59.4504	1522	1476	1769	1521	1498	2152	1927	1942	1482.12	1622	1743	1460		53.5689	63.6515
ENSRNOG00000002969	Itpkb	13	-0.170127	0.00528476	0.181954	39.114	44.463	44.6287	39.5193	45.1077	50.1663	46.8083	52.1608	45.876	48.6735	45.3219	45.9414	45.6484	1083.17	1245	1358	1184	1318	1458	1331	1459	1277.5	1343	1225	1160		42.5665	47.8497
ENSRNOG00000012260	Ddx25	8	0.173357	0.00529427	0.181954	45.7161	40.856	37.1358	38.9853	38.9473	36.7817	35.8008	33.1413	37.3831	37.0035	33.7787	35.763	37.6077	1266	1144	1130	1168	1138	1069	1018	927	1041	1021	913	903		40.3281	35.6646
ENSRNOG00000011151	Tenm4	1	-0.423369	0.00523329	0.181954	12.7832	19.0709	18.1078	18.9252	23.5464	26.2186	28.4859	28.5651	22.0133	23.4851	23.9744	19.0894	22.0221	354	534	551	567	688	762	810	799	613	648	648	482		18.4867	24.5474
ENSRNOG00000004821	Sntb1	7	-0.309329	0.00519979	0.181954	12.6387	16.2495	17.4506	16.4886	15.6748	22.6058	19.6588	20.1994	15.1902	20.042	18.5779	20.1588	17.9113	350	455	531	494	458	657	559	565	423	553	502.14	509		15.7004	19.4904
ENSRNOG00000010308	Nr2f2	1	-0.29347	0.0052064	0.181954	15.8887	13.1425	15.3802	12.5667	15.7432	19.3715	21.0655	18.4833	15.4416	17.3239	17.8328	15.1686	16.4507	440	368	468	376.5	460	563	599	517	430	478	482	383		14.5443	17.8124
ENSRNOG00000001138	Taok3	12	-0.202922	0.00519566	0.181954	13.1804	14.2139	14.2792	14.7864	14.7507	16.963	16.7047	17.7325	14.5438	17.5776	16.6859	14.7329	15.5126	365	398	434.5	443	431	493	475	496	405	485	451	372		14.2421	16.4201
ENSRNOG00000009019	Slc6a6	4	-0.299371	0.00520965	0.181954	9.74987	13.321	11.8966	14.2523	12.3208	13.3157	15.5442	17.232	13.682	16.0916	15.8719	14.02	13.9415	270	373	362	427	360	387	442	482	381	444	429	354		12.3081	15.1082
ENSRNOG00000037562	Zbtb42	6	-0.270163	0.00528253	0.181954	5.34437	5.46413	5.78399	6.37516	5.51012	7.08797	6.25986	6.47095	6.42802	6.84981	8.47242	6.73952	6.39886	148	153	176	191	161	206	178	181	179	189	229	170.17		5.69555	6.90122
ENSRNOG00000027606	Neurl1b	10	-0.290086	0.00519115	0.181954	3.79162	5.07128	5.02813	5.14018	5.13365	6.64067	6.11919	5.46992	5.99709	5.83502	5.36463	5.82188	5.45111	105	142	153	154	150	193	174	153	167	161	145	147		4.83297	5.89263
ENSRNOG00000014369	Slc27a4	3	0.112675	0.00534609	0.182101	141.445	126.854	131.553	129.539	132.893	120.943	121.012	120.445	127.124	119.999	122.055	125.547	126.617	3917	3552	4003	3881	3883	3515	3441	3369	3540	3311	3299	3170		132.457	122.446
ENSRNOG00000007988	Timm22	10	0.179814	0.00538119	0.182101	107.935	94.1045	88.5016	88.6848	90.5919	84.2987	78.8461	76.9721	89.9564	85.0609	78.7306	85.7836	87.4555	2989	2635	2693	2657	2647	2450	2242	2153	2505	2347	2128	2166		93.9635	82.8069
ENSRNOG00000055915	Ago1	5	-0.28705	0.00536347	0.182101	10.0749	14.446	14.1806	13.8685	15.0929	16.963	17.9707	16.7494	15.298	15.2037	17.1853	15.4458	15.2066	279	404.5	431.5	415.5	441	493	511	468.5	426	419.5	464.5	390		13.5326	16.4023
ENSRNOG00000000281	Prodh1	11	-0.537775	0.00532182	0.182101	8.19711	6.50339	10.2534	12.7503	11.3625	12.0083	17.7949	18.8766	12.5149	12.1412	13.4301	12.2378	12.3392	227	182.1	312	382	332	349	506	528	348.5	335	363	309		9.81335	14.1434
ENSRNOG00000006600	Unk	10	-0.382887	0.00539112	0.182101	7.18602	7.42836	9.5633	11.6155	10.8491	11.6642	14.3484	12.1196	10.2346	11.5613	12.3202	12.0398	10.9109	199	208	291	348	317	339	408	339	285	319	333	304		9.32845	12.0412
ENSRNOG00000056643	Cdh8	19	-0.324128	0.00535827	0.182101	6.4638	8.28548	5.52108	8.34445	8.07695	9.53091	8.58094	9.43829	9.58816	8.62569	9.43435	8.27737	8.34729	179	232	168	250	236	277	244	264	267	238	255	209		7.33835	9.06796
ENSRNOG00000001492	Slc8a2	1	-0.349314	0.00532349	0.182101	4.00828	4.35702	4.99526	5.24031	5.69835	6.93314	6.50604	6.75696	5.45843	5.85315	6.77054	5.02979	5.63394	111	122	152	157	166.5	201.5	185	189	152	161.5	183	127		4.85985	6.18686
ENSRNOG00000057645	Micb	1	-0.313112	0.00538148	0.182101	2.96107	3.64275	3.9272	3.87182	3.9358	4.9547	4.94107	4.66552	4.03996	3.95042	4.90216	4.46542	4.18816	82	102	119.5	116	115	144	140.5	130.5	112.5	109	132.5	112.75		3.66773	4.55989
ENSRNOG00000049893	LOC100910934	18	-0.716938	0.00540307	0.18212	1.61415	1.67495	2.7796	1.72864	2.31596	2.89747	3.71899	2.75605	2.73783	6.02856	2.43517	3.37273	2.83834	44.7	46.9	84.58	51.79	67.67	84.21	105.75	77.09	76.24	166.34	65.82	85.16		2.02266	3.42097
ENSRNOG00000002848	Maoa	X	0.182598	0.00544142	0.182805	828.071	1027.49	838.054	903.019	827.493	725.76	723.63	775.459	814.94	830.078	787.232	787.439	822.389	22931.5	28770.5	25501	27054.5	24178.5	21093	20576.5	21690.5	22693.5	22903.5	21278	19882.5		884.825	777.791
ENSRNOG00000059593	Cetn2	X	0.198681	0.00544628	0.182805	64.8908	62.4625	53.6662	53.5714	51.6445	52.7469	46.5621	47.1914	50.4187	49.5796	48.1707	53.189	52.8412	1797	1749	1633	1605	1509	1533	1324	1320	1404	1368	1302	1343		57.2471	49.6941
ENSRNOG00000012083	St6galnac2	10	-0.209258	0.00550798	0.184488	10.9415	11.3568	11.1079	10.7476	11.1571	11.7674	14.7001	13.6569	13.0715	11.4526	12.8751	12.2378	12.0894	303	318	338	322	326	342	418	382	364	316	348	309		11.0622	12.8231
ENSRNOG00000001815	Eif4a2	11	0.141289	0.00554469	0.184943	787.266	821.393	719.828	757.909	713.064	694.363	649.766	687.678	724.84	708.104	647.832	707.207	718.271	21801.5	22999.7	21903.5	22707	20835	20180.5	18476.2	19235.2	20184.5	19538	17510.2	17856.7		759.892	688.541
ENSRNOG00000039745	Pm20d1	13	-0.313341	0.00553727	0.184943	2.45552	2.24994	2.5305	2.16956	2.42993	3.1655	3.12993	3.39635	2.87286	2.68194	2.8858	2.49509	2.70524	68	63	77	65	71	92	89	95	80	74	78	63		2.36709	2.94678
ENSRNOG00000013177	Map3k1	2	-0.390055	0.00555961	0.185054	4.06245	6.07733	5.45535	5.84111	5.98926	7.34603	7.35006	8.47301	5.45843	7.74391	7.56598	6.35654	6.47662	112.5	170.17	166	175	175	213.5	209	237	152	213.67	204.5	160.5		5.4851	7.18485
ENSRNOG00000003858	Atp6ap2	X	0.158856	0.00560064	0.186032	474.015	527.735	455.851	493.791	451.282	421.459	398.31	442.313	474.596	424.471	411.486	439.532	451.237	13126.8	14777	13871	14794	13186	12249	11326	12372	13216	11712	11122	11098		480.535	430.31
ENSRNOG00000015229	Zc3h4	1	-0.179158	0.00561739	0.186201	36.7967	37.8918	37.2673	42.0894	40.8981	42.9063	46.738	48.0495	39.7891	41.6425	46.6908	43.4859	42.0204	1019	1061	1134	1261	1195	1247	1329	1344	1108	1149	1262	1098		38.9887	44.186
ENSRNOG00000025235	Tmem130	12	0.162469	0.00567776	0.18724	772.587	740.015	721.619	708.644	733.154	591.054	653.206	658.642	747.123	612.218	662.81	682.665	690.311	21395	20721	21958	21231	21422	17178	18574	18423	20805	16892.3	17915	17237		735.204	658.245
ENSRNOG00000019383	Tef	7	0.131827	0.00569766	0.18724	117.432	114.068	124.619	123.531	118.895	104.29	105.081	106.771	107.445	107.894	117.134	116.827	113.666	3252	3194	3792	3701	3474	3031	2988	2986.5	2992	2977	3166	2949.83		119.709	109.349
ENSRNOG00000000500	Scube3	20	-0.564186	0.00568925	0.18724	2.05831	3.35705	3.8779	3.70493	3.25131	6.43423	4.57181	5.0409	3.55516	3.69672	4.80967	5.62386	4.16515	57	94	118	111	95	187	130	141	99	102	130	142		3.2499	4.81891
ENSRNOG00000032669	Serpina1	6	-0.326565	0.00570733	0.18724	2.63608	2.6785	2.10327	2.67022	2.15613	2.95906	2.63758	2.93159	3.23197	3.00812	3.44076	3.24758	2.8084	73	75	64	80	63	86	75	82	90	83	93	82		2.44884	3.06524
ENSRNOG00000014678	Fzd5	9	-0.486078	0.00567682	0.18724	1.33609	1.6071	1.18309	1.63551	0.992506	1.85801	1.96939	1.96631	1.43643	1.73963	1.88687	2.33667	1.6623	37	45	36	49	29	54	56	55	40	48	51	59		1.35086	1.88476
ENSRNOG00000042224	Cyp2j10	5	-0.287612	0.00572629	0.187477	9.20821	8.10691	11.3379	9.62949	8.69298	12.662	10.3042	11.1543	10.3243	12.9204	12.2462	10.614	10.6001	255	227	345	288.5	254	368	293	312	287.5	356.5	331	268		9.39511	11.4608
ENSRNOG00000046449	Npy	4	0.304748	0.00588772	0.187645	1903.03	1432.22	1286.02	1270.48	1212.22	1141.09	1038.98	1050.59	1297.96	1111.86	1099.92	1221.07	1255.46	52700.1	40103.4	39132.2	38063.5	35419.9	33163.8	29543.7	29386.1	36144.1	30678.6	29729.7	30831.6		1420.8	1137.35
ENSRNOG00000009768	LOC100912228	4	0.304467	0.00593253	0.187645	1902.44	1431.8	1284.16	1270.11	1211.95	1140.81	1038.84	1050.11	1297.54	1111.6	1099.73	1220.23	1254.94	52683.5	40091.5	39075.4	38052.4	35411.8	33155.7	29539.7	29372.9	36132.4	30671.4	29724.3	30810.4		1420.09	1136.98
ENSRNOG00000011329	Pkm	8	0.131448	0.00601831	0.187645	1273.31	1277.54	1193.97	1192.06	1204.61	1066.62	1062.49	1106.32	1229.81	1119.76	1098.37	1171.37	1166.35	35261.2	35772.2	36331.1	35714.1	35197.4	30999.6	30212.1	30945.2	34246.4	30896.3	29687.7	29576.7		1228.3	1122.11
ENSRNOG00000046996	Pea15	13	0.133061	0.00578165	0.187645	1008.71	936.295	935.856	871.094	887.266	868.121	817.545	801.14	885.271	829.878	839.491	876.906	879.798	27934	26217	28477	26098	25925	25230.5	23247	22408.8	24652	22898	22690.5	22141.5		927.845	845.479
ENSRNOG00000017235	Atp6v0d1	19	0.171704	0.00595409	0.187645	597.685	526.521	504.9	496.228	494.302	466.805	445.242	428.28	506.252	449.297	464.559	491.751	489.318	16551.5	14743	15363.5	14867	14443	13566.9	12660.5	11979.5	14097.5	12397	12556.5	12416.5		523.927	464.598
ENSRNOG00000002572	Cacybp	13	0.178753	0.00599382	0.187645	170.298	157.406	154.787	156.108	145.625	154.559	126.534	137.463	152.908	134.785	128.178	136.676	146.277	4716	4407.5	4710	4677	4255	4492	3598	3845	4258	3719	3464.5	3451		156.845	138.729
ENSRNOG00000016288	Tcea2	3	0.170902	0.00586347	0.187645	109.415	89.8189	99.3466	94.4258	95.1437	88.8061	83.1718	79.5104	95.6303	87.9603	84.1692	87.2886	91.2239	3030	2515	3023	2829	2780	2581	2365	2224	2663	2427	2275	2204		97.63	86.6481
ENSRNOG00000023972	Col4a2	16	-0.330746	0.00602684	0.187645	43.6939	45.0344	57.9385	50.801	57.4627	65.7186	71.6016	77.1151	48.5154	64.3665	62.4517	60.3574	58.7547	1210	1261	1763	1522	1679	1910	2036	2157	1351	1776	1688	1524		50.9861	64.3038
ENSRNOG00000014479	Cttnbp2nl	2	-0.187013	0.00599434	0.187645	42.9355	42.7131	48.6052	43.7249	44.5601	52.6781	54.6507	51.4816	42.7697	49.1537	51.5745	53.1494	48.1664	1189	1196	1479	1310	1302	1531	1554	1440	1191	1356.25	1394	1342		44.5078	50.7797
ENSRNOG00000002347	Rgl1	13	-0.146052	0.00596951	0.187645	38.4217	42.3559	43.9057	41.0213	41.7965	45.7277	46.6676	49.1935	42.5183	44.3244	47.8007	45.3473	44.0901	1064	1186	1336	1229	1221.25	1329	1327	1376	1184	1223	1292	1145		41.5002	45.9399
ENSRNOG00000012561	Arhgef10	16	-0.179901	0.00578821	0.187645	37.6634	36.1775	38.2203	37.7169	38.9473	42.8031	46.738	46.7624	37.7063	39.0693	43.953	43.0898	40.7373	1043	1013	1163	1130	1138	1244	1329	1308	1050	1078	1188	1088		37.7451	42.8746
ENSRNOG00000011400	Ralyl	2	0.166105	0.00593399	0.187645	40.3175	39.8024	38.2861	35.5974	35.7302	35.8527	31.396	33.4451	34.9232	31.096	33.8712	36.1194	35.5364	1116.5	1114.5	1165	1066.5	1044	1042	892.75	935.5	972.5	858	915.5	912		37.9467	33.8148
ENSRNOG00000037613	Kdm6b	10	-0.27675	0.00586831	0.187645	21.7025	25.5707	25.6993	30.1068	29.1335	29.5906	34.7458	35.2953	26.6099	33.0531	33.8527	30.8916	29.6876	601	716	782	902	851.25	860	988	987.25	741	912	915	780		26.4426	32.0055
ENSRNOG00000007887	Elk4	13	-0.263286	0.00598101	0.187645	23.6164	24.7136	30.2345	26.3351	25.5998	31.3798	34.8513	34.4641	24.922	31.0354	33.2237	30.0203	29.1997	654	692	920	789	748	912	991	964	694	856.33	898	758		26.0999	31.4138
ENSRNOG00000019435	Psd	1	-0.205959	0.00578185	0.187645	25.6205	24.1243	21.6078	26.3017	25.3602	29.2293	29.6288	30.7102	26.969	24.4274	29.376	28.1985	26.7961	709.5	675.5	657.5	788	741	849.5	842.5	859	751	674	794	712		24.6029	28.3627
ENSRNOG00000004063	Sh3pxd2b	10	-0.426663	0.00582113	0.187645	12.8554	18.1781	21.312	17.5901	22.879	27.2051	27.7825	28.8511	19.2122	21.8904	25.8242	22.522	22.1752	356	509	648.5	527	668.5	790.67	790	807	535	604	698	568.67		18.5629	24.7554
ENSRNOG00000024322	Shroom2	X	-0.270275	0.00602409	0.187645	20.2581	18.6423	22.1829	18.0908	17.386	26.8035	25.6373	23.7387	19.1404	24.2462	21.4585	22.1786	21.6469	561	522	675	542	508	779	729	664	533	669	580	560		19.312	23.3148
ENSRNOG00000004890	Adcy8	7	0.212103	0.00591932	0.187645	21.9192	26.9278	26.028	27.7703	27.1399	20.4725	23.5272	23.989	21.331	20.9843	22.1245	24.4361	23.8875	607	754	792	832	793	595	669	671	594	579	598	617		25.957	22.4092
ENSRNOG00000001843	Bcl6	11	-0.23932	0.00603676	0.187645	10.3999	11.3925	12.7511	13.5514	12.0127	15.8619	14.2781	14.4077	12.5688	15.258	13.3191	13.624	13.2854	288	319	388	406	351	461	406	403	350	421	360	344		12.0215	14.1882
ENSRNOG00000004342	Ahr	6	-0.230981	0.0058826	0.187645	11.4832	12.6782	12.3896	12.0828	10.5069	13.1093	15.1925	13.7284	11.7428	14.7507	14.799	14.02	13.0403	318	355	377	362	307	381	432	384	327	407	400	354		11.8281	13.9061
ENSRNOG00000016013	Gprc5b	1	-0.26108	0.00584209	0.187645	10.761	9.92829	12.521	10.3471	10.8149	15.9307	13.3286	12.7631	11.3119	12.4674	12.8751	12.7131	12.1469	298	278	381	310	316	463	379	357	315	344	348	321		10.8745	13.0557
ENSRNOG00000001754	Wdr53	11	0.235359	0.00596364	0.187645	12.8554	11.464	11.4037	9.87983	10.0277	9.15243	8.5106	9.18803	9.89341	9.11496	9.91532	10.1388	10.1287	356	321	347	296	293	266	242	257	275.5	251.5	268	256		11.1261	9.41622
ENSRNOG00000013690	Clba1	6	0.191425	0.00589615	0.187645	8.52211	8.53547	8.74171	8.82843	8.65876	7.10517	8.29959	8.02612	7.2001	7.10351	7.3625	8.09915	8.04022	236	239	266	264.5	253	206.5	236	224.5	200.5	196	199	204.5		8.6573	7.59945
ENSRNOG00000059903	Thbs3	2	-0.323781	0.00590015	0.187645	5.01938	4.46416	5.50465	5.64085	5.86948	6.45143	7.3149	8.187	5.45843	6.52363	6.34507	6.33674	6.09298	139	125	167.5	169	171.5	187.5	208	229	152	180	171.5	160		5.2997	6.6596
ENSRNOG00000013991	Creg2	9	-0.391359	0.00599821	0.187645	2.52774	4.32131	2.49763	3.33778	3.35399	4.40418	4.07946	4.32588	4.12973	3.91418	3.66275	4.35651	3.74259	70	121	76	100	98	128	116	121	115	108	99	110		3.20769	4.12467
ENSRNOG00000020951	Slc4a1	10	-1.5414	0.00591708	0.187645	0.288885	0.0357133	0.197182	0.100133	0.102673	0.619337	0.386845	0.107253	0.50275	0.362424	0.554962	0.435651	0.307817	8	1	6	3	3	18	11	3	14	10	15	11		0.144917	0.424175
ENSRNOG00000007822	Vgll4	4	-0.221023	0.00607709	0.188144	13.397	14.1246	16.1689	13.6849	15.2812	18.993	17.5135	17.804	15.4596	17.0702	16.8338	14.8913	15.9352	371	395.5	492	410	446.5	552	498	498	430.5	471	455	376		14.5313	16.9379
ENSRNOG00000016166	Pdlim1	1	-0.227204	0.0060842	0.188144	15.5456	13.0711	12.3238	12.016	13.5186	15.449	15.6497	14.801	17.9554	14.4245	15.317	14.9309	14.5835	430.5	366	375	360	395	449	445	414	500	398	414	377		13.295	15.5039
ENSRNOG00000008553	Mthfr	5	-0.372382	0.00608815	0.188144	5.48882	6.82123	7.59149	9.17889	8.35074	9.29006	9.00295	12.0481	8.72631	9.78544	8.65741	9.98037	8.74349	152	191	231	275	244	270	256	337	243	270	234	252		7.48623	9.64152
ENSRNOG00000054795	AABR07041096.1	X	0.825027	0.00610016	0.188151	2.13053	1.03568	1.77463	2.23631	1.60854	0.791375	0.562684	1.35854	0.610482	0.978544	1.36891	1.50498	1.3301	59	29	54	67	47	23	16	38	17	27	37	38		1.75714	1.02507
ENSRNOG00000005185	Nxph3	10	0.175379	0.00612403	0.188161	31.994	29.892	27.0796	26.1348	27.4822	25.9778	25.8131	24.8113	24.8143	23.0502	26.1572	25.5846	26.5659	886	837	824	783	803	755	734	694	691	636	707	646		28.5165	25.1726
ENSRNOG00000048433	Tshz2	3	-0.322962	0.0061192	0.188161	3.89995	3.99989	4.43658	4.8064	3.97002	6.39982	5.97852	5.50567	4.70431	4.56654	5.25364	4.71295	4.85286	108	112	135	144	116	186	170	154	131	126	142	119		4.22257	5.30306
ENSRNOG00000010953	Icmt	5	-0.144858	0.00614502	0.188321	21.4858	23.8922	22.5773	24.4659	21.7325	25.324	24.1954	24.704	25.8557	25.4059	26.3052	24.7925	24.228	595	669	687	733	635	736	688	691	720	701	711	626		22.8307	25.2261
ENSRNOG00000029805	AABR07002774.2	1	-0.254216	0.00615283	0.188321	4.35422	4.56344	4.89404	5.10714	5.44578	5.637	6.13396	6.16742	5.23399	6.43737	5.74682	5.34821	5.42245	120.58	127.78	148.92	153.01	159.12	163.83	174.42	172.51	145.75	177.62	155.33	135.04		4.87292	5.81497
ENSRNOG00000057125	Ddr1	20	-0.102914	0.00618293	0.188782	157.912	160.495	157.285	162.55	157.535	165.81	175.135	167.941	163.286	171.245	176.774	176.795	166.064	4373	4494	4786	4870	4603	4819	4980	4697.5	4547	4725	4778	4464		159.155	170.998
ENSRNOG00000054259	Klf11	6	-0.195616	0.00620331	0.188782	12.0248	11.7854	12.291	12.7837	12.2523	12.5588	13.6099	15.0155	12.6765	14.6419	14.873	15.0498	13.2969	333	330	374	383	358	365	387	420	353	404	402	380		12.2274	14.0608
ENSRNOG00000050046	AABR07018226.1	15	-0.708331	0.00619522	0.188782	0.469438	0.499986	0.427227	0.534045	0.684487	0.58493	0.984697	0.893777	0.610482	1.37721	0.924937	0.831697	0.735243	13	14	13	16	20	17	28	25	17	38	25	21		0.523036	0.886819
ENSRNOG00000002840	Atp5f1b	7	0.126548	0.00626951	0.188864	1724.97	1610.73	1614.18	1543.91	1550.03	1461.81	1416.7	1415.42	1607.33	1474.67	1445.08	1494.7	1529.96	47769	45101.8	49117.5	46255.5	45290.2	42485	40284	39591	44759.2	40689	39059	37740.5		1608.76	1473.67
ENSRNOG00000036934	Abhd12	3	0.120337	0.00624411	0.188864	197.995	182.566	183.905	182.276	182.416	172.038	164.163	162.203	182.462	167.657	172.63	175.765	177.173	5483	5112	5596	5461	5330	5000	4668	4537	5081	4626	4666	4438		185.831	170.988
ENSRNOG00000043141	Ap3s2	1	0.18238	0.00627695	0.188864	123.209	101.604	102.896	96.4618	96.3073	91.0942	86.6182	88.484	97.8926	89.7724	90.5328	95.3877	96.6884	3412	2845	3131	2890	2814	2647.5	2463	2475	2726	2477	2447	2408.5		104.096	91.3974
ENSRNOG00000006983	Nr2c1	7	-0.137249	0.00627646	0.188864	17.6581	18.4995	18.2722	17.4566	17.6598	18.8554	19.2719	20.8786	19.32	19.9333	20.3856	19.2875	18.9565	489	518	556	523	516	548	548	584	538	550	551	487		17.9092	19.7046
ENSRNOG00000055408	Gcat	7	0.171473	0.00626342	0.188864	16.8637	15.8924	14.4928	15.6542	13.9293	13.5566	13.8737	13.1564	13.9693	13.7721	13.0971	13.7824	14.3367	467	445	441	469	407	394	394.5	368	389	380	354	348		15.3665	13.6011
ENSRNOG00000030111	Cyp11b2	7	-0.468928	0.00625279	0.188864	8.67197	8.87939	6.45934	9.50766	8.11322	17.1777	10.4241	10.977	10.2058	8.72789	13.0187	10.9459	10.2591	240.15	248.63	196.55	284.85	237.06	499.24	296.41	307.04	284.2	240.82	351.88	276.38		8.32632	11.6396
ENSRNOG00000015268	Plpp6	1	0.132139	0.00629825	0.189149	29.7552	28.6778	26.6852	29.1388	28.2009	25.3928	27.1847	24.99	25.3171	26.1308	26.7862	26.0598	27.0266	824	803	812	873	824	738	773	699	705	721	724	658		28.4916	25.9802
ENSRNOG00000019027	Habp4	17	0.157472	0.0063382	0.189991	56.3687	49.8914	56.2953	49.8998	53.3215	50.7168	45.5774	43.9738	50.7419	49.0359	46.6168	46.8127	49.9377	1561	1397	1713	1495	1558	1474	1296	1230	1413	1353	1260	1182		53.1554	47.6393
ENSRNOG00000003538	Adamts4	13	-0.693016	0.00635432	0.190118	0.397217	0.607126	0.328636	0.367156	0.273795	0.619337	0.597852	0.893777	0.718215	0.616121	0.554962	0.435651	0.534154	11	17	10	11	8	18	17	25	20	17	15	11		0.394786	0.633702
ENSRNOG00000014981	Usp14	18	0.14748	0.00638823	0.190419	412.564	447.987	383.058	393.007	382.081	360.179	339.017	360.764	393.797	359.071	360.022	376.323	380.656	11425	12544	11656	11774.5	11164	10468	9640	10091	10966	9907.5	9731	9502		403.739	364.168
ENSRNOG00000016208	Setbp1	18	-0.656243	0.00638626	0.190419	0.902766	1.28568	1.34741	1.96929	1.84811	2.89024	2.63758	2.89584	1.79554	1.81212	2.33084	1.703	1.95153	25	36	41	59	54	84	75	81	50	50	63	43		1.47065	2.29502
ENSRNOG00000020349	Rab3il1	1	-0.230263	0.00643872	0.191567	10.0749	11.1425	10.7793	10.4806	13.0053	13.5566	14.7001	12.4771	13.1433	12.7573	12.7271	11.5249	12.1974	279	312	328	314	380	394	418	349	366	352	344	291		11.0965	12.9838
ENSRNOG00000018673	Sec22b	2	0.130088	0.00659384	0.19346	73.3768	71.248	74.6003	66.9558	66.6006	66.0626	60.7699	62.8147	67.6558	65.0551	63.5617	65.11	66.9843	2032	1995	2270	2006	1946	1920	1728	1757	1884	1795	1718	1644		70.5563	64.4328
ENSRNOG00000029574	Rps4x	4	0.176298	0.00659922	0.19346	84.9683	74.5989	68.1016	65.7432	71.1524	66.4814	65.0136	63.2794	66.5875	63.0708	60.3151	65.0043	67.8597	2353	2088.83	2072.25	1969.67	2079	1932.17	1848.67	1770	1854.25	1740.25	1630.25	1641.33		72.9129	64.2503
ENSRNOG00000012019	B3galnt1	2	0.170884	0.00655785	0.19346	72.9435	78.1049	68.422	67.4899	65.5054	66.3379	56.5849	58.7033	66.758	63.4242	61.3418	64.912	65.8773	2020	2187	2082	2022	1914	1928	1609	1642	1859	1750	1658	1639		70.4931	62.5803
ENSRNOG00000021614	Kmt2e	4	-0.265312	0.00659109	0.19346	40.8953	45.4273	50.6756	54.4726	49.3515	52.7813	66.8012	64.1553	49.6286	56.6106	62.7292	53.189	53.8931	1132.5	1272	1542	1632	1442	1534	1899.5	1794.5	1382	1562	1695.5	1343		48.1645	57.985
ENSRNOG00000009265	Kcnk9	7	0.479104	0.00659401	0.19346	7.61934	12.1068	11.7652	14.3191	13.1079	5.81489	9.63597	9.7243	8.6904	8.29951	9.06438	7.60409	9.81265	211	339	358	429	383	169	274	272	242	229	245	192		11.7837	8.40479
ENSRNOG00000052061	Ppef2	14	-0.26721	0.00653592	0.19346	3.93606	4.10703	4.07508	4.43925	4.55184	4.36977	5.59167	5.54142	4.52475	5.03769	5.40163	5.26742	4.73697	109	115	124	133	133	127	159	155	126	139	146	133		4.22185	5.10491
ENSRNOG00000003291	Creg1	13	-0.431734	0.00656607	0.19346	1.73331	1.67852	2.03754	1.90253	2.25881	3.09669	2.70792	2.50258	2.04691	3.3343	2.18285	2.45549	2.32812	48	47	62	57	66	90	77	70	57	92	59	62		1.92214	2.6181
ENSRNOG00000060937	AABR07059258.1	4	-0.914302	0.00655076	0.19346	0.180553	0.892832	0.443658	0.433911	0.530477	0.705356	0.703355	1.07253	1.02346	0.616121	0.980433	0.990116	0.7144	5	25	13.5	13	15.5	20.5	20	30	28.5	17	26.5	25		0.496286	0.870196
ENSRNOG00000006787	Dhcr24	5	0.0986043	0.00671296	0.193721	1145.25	1116.41	1134.06	1107.01	1111.23	1042.48	1039.38	1062.16	1079.91	998.224	1096.46	1024.22	1079.73	31715	31260.5	34508	33166	32469	30298	29555	29710	30072	27543	29636	25861		1122.79	1048.98
ENSRNOG00000027697	Nmnat2	13	-0.19837	0.00671424	0.193721	94.971	126.068	123.731	128.404	121.702	131.85	138.033	140.538	133.732	130.255	139.813	136.517	128.801	2630	3530	3765	3847	3556	3832	3925	3931	3724	3594	3779	3447		118.975	135.82
ENSRNOG00000016109	Neurl4	10	-0.111939	0.00662723	0.193721	77.4031	76.1764	81.7317	81.8757	81.6935	85.0814	86.6182	88.8415	83.9234	88.3347	88.387	82.2984	83.5304	2143.5	2133	2487	2453	2387	2472.75	2463	2485	2337	2437.33	2389	2078		79.7761	86.2121
ENSRNOG00000018425	Dym	18	0.147828	0.00677446	0.193721	82.9822	76.4264	83.6871	75.3504	79.777	71.327	68.4013	69.3035	79.3627	67.737	71.3126	76.1597	75.1522	2298	2140	2546.5	2257.5	2331	2073	1945	1938.5	2210	1869	1927.5	1923		79.6446	71.9434
ENSRNOG00000010597	Slc5a7	9	0.229519	0.00676758	0.193721	71.6435	70.373	71.0182	65.5373	57.7536	53.0393	47.2479	57.8631	59.2707	60.8328	61.9338	62.0208	61.5445	1984	1970.5	2161	1963.5	1687.5	1541.5	1343.5	1618.5	1650.5	1678.5	1674	1566		67.2651	57.4584
ENSRNOG00000019005	Pde8a	1	-0.153356	0.00669063	0.193721	16.647	18.4638	18.075	19.6595	17.1806	19.6123	19.8346	20.7714	19.2122	20.4045	19.7936	20.4756	19.1775	461	517	550	589	502	570	564	581	535	563	535	517		18.0052	20.0149
ENSRNOG00000000316	Sobp	20	-0.164245	0.00672978	0.193721	16.5567	17.9995	19.8003	16.8558	17.232	20.2661	20.6611	19.7704	18.7813	19.2266	20.4966	19.4063	18.921	458.5	504	602.5	505	503.5	589	587.5	553	523	530.5	554	490		17.6889	19.8012
ENSRNOG00000036699	Faap100	10	-0.161662	0.00671993	0.193721	15.2867	14.2139	14.7229	14.8197	15.8175	15.2082	17.6366	17.4108	16.1419	16.7183	16.7691	17.4854	16.0192	423.33	398	448	444	462.17	442	501.5	487	449.5	461.29	453.25	441.5		14.9721	16.7672
ENSRNOG00000038766	LOC103694328	19	-0.314965	0.00672987	0.193721	8.84711	11.0354	13.1454	12.6168	11.1571	15.449	14.8056	13.4424	12.1737	14.8594	15.9089	12.0794	12.96	245	309	400	378	326	449	421	376	339	410	430	305		11.3604	14.1026
ENSRNOG00000049641	Rab29	13	-0.201602	0.00670776	0.193721	9.60543	7.99977	9.36612	9.41254	8.96678	9.9094	10.9372	10.3321	9.44452	11.2714	10.5073	10.6536	9.86718	266	224	285	282	262	288	311	289	263	311	284	269		9.07013	10.4365
ENSRNOG00000013747	Sh3bp2	14	-0.27139	0.00670871	0.193721	7.83601	7.32122	9.10321	7.92722	9.10368	10.4427	11.0603	10.0818	8.47493	11.3439	9.02738	9.46551	9.26565	217	205	277	237.5	266	303.5	314.5	282	236	313	244	239		8.25827	9.98521
ENSRNOG00000007839	Slc16a7	7	-0.309965	0.00667408	0.193721	3.7194	5.35699	5.15958	5.57409	5.30477	6.26219	5.55651	6.14919	5.70981	6.48739	6.95552	6.29714	5.71105	103	150	157	167	155	182	158	172	159	179	188	159		5.02297	6.20253
ENSRNOG00000033722	Rnf207	5	-0.461129	0.00677786	0.193721	1.76942	1.49996	1.51172	1.96929	1.84811	1.75479	3.12993	2.50258	1.93918	2.57321	2.40484	2.49509	2.11651	49	42	46	59	54	51	89	70	54	71	65	63		1.7197	2.39994
ENSRNOG00000008960	Fgf22	7	0.789774	0.00677426	0.193721	0.361106	0.321419	0.262909	0.367156	0.376468	0.103223	0.175839	0.286009	0.143643	0.14497	0.221985	0.316837	0.256797	10	9	8	11	11	3	5	8	4	4	6	8		0.337812	0.198929
ENSRNOG00000019556	Cd9	4	0.157796	0.00689999	0.194283	1051.87	961.401	941.805	914.318	902.188	865.128	808.085	825.814	952.011	845.752	794.558	898.035	896.747	29129	26920	28658	27393	26361	25143.5	22978	23099	26510.5	23336	21476	22675		954.316	855.626
ENSRNOG00000011501	Atp1b3	8	0.12554	0.00681827	0.194283	340.331	321.503	308.238	308.655	298.134	279.975	284.665	291.574	304.727	274.367	285.99	301.424	299.965	9424.67	9002.33	9379.33	9247.33	8711.17	8137	8094.5	8155.67	8485.67	7570.33	7730	7610.83		315.372	288.96
ENSRNOG00000038686	Ap1s2	X	0.254886	0.00688582	0.194283	202.87	177.388	194.29	164.653	153.565	168.116	124.951	133.602	161.347	156.168	146.732	156.003	161.64	5618	4967	5912	4933	4487	4886	3553	3737	4493	4309	3966	3939		178.553	149.56
ENSRNOG00000013661	Kif26a	6	-0.151603	0.00688919	0.194283	79.2628	91.5331	82.8162	89.9531	93.7063	102.087	100.439	98.8875	92.111	95.7161	99.2642	90.6352	93.0344	2195	2563	2520	2695	2738	2967	2856	2766	2565	2641	2683	2288.5		87.4543	97.0201
ENSRNOG00000017770	Cdc123	17	0.150003	0.00690807	0.194283	73.2324	69.2123	67.4361	63.2843	64.684	59.0779	58.906	63.1364	65.2139	57.8791	57.4571	64.5159	63.6696	2028	1938	2052	1896	1890	1717	1675	1766	1816	1597	1553	1629		67.5698	60.8838
ENSRNOG00000056009	Rab11fip5	4	-0.183345	0.00684677	0.194283	43.1883	52.2842	53.962	51.5463	55.6146	60.7639	63.091	56.3795	56.5235	57.9153	57.3831	54.8524	55.292	1196	1464	1642	1544.33	1625	1766	1794	1577	1574	1598	1551	1385		51.3191	58.1298
ENSRNOG00000012420	Bcl9l	8	-0.279257	0.00691581	0.194283	19.9692	25.3921	24.9435	26.2349	26.9688	29.6594	33.5149	35.0003	25.3171	26.6019	30.8929	29.1094	27.8004	553	711	759	786	788	862	953	979	705	734	835	735		24.7017	30.0137
ENSRNOG00000020159	Dalrd3	8	-0.17907	0.00685216	0.194283	17.1164	14.6514	15.5773	16.9559	17.3175	18.6833	19.3071	19.1626	16.5398	18.1574	18.3877	19.0498	17.5755	474	410.25	474	508	506	543	549	536	460.58	501	497	481		16.3237	18.4697
ENSRNOG00000061005	AABR07016572.1	14	-0.216425	0.00690408	0.194283	7.18602	7.60693	7.29572	7.47662	7.83738	8.39546	9.7063	9.43829	8.47493	7.93708	7.80647	9.26748	8.20239	199	213	222	224	229	244	276	264	236	219	211	234		7.48053	8.718
ENSRNOG00000026679	Scn4b	8	0.56505	0.00691915	0.194283	0.938877	0.749979	0.887317	1.13484	0.855609	0.481707	0.738523	0.464764	0.718215	0.616121	0.480967	0.871302	0.744852	26	21	27	34	25	14	21	13	20	17	13	22		0.913325	0.624514
ENSRNOG00000011427	Hr	15	-0.192684	0.00693309	0.194333	70.0185	68.0873	65.8915	69.3924	73.3086	84.3331	89.6075	82.6208	71.3905	68.6068	82.4304	77.3874	75.2562	1939	1906.5	2005	2079	2142	2451	2548	2311	1988	1893	2228	1954		69.3397	79.4824
ENSRNOG00000009433	Mcub	2	0.162788	0.00700242	0.195249	76.1093	69.8077	64.199	65.6484	67.5476	56.8414	57.8833	59.5613	67.9492	62.1376	61.8783	62.9088	64.3727	2107.67	1954.67	1953.5	1966.83	1973.67	1652	1645.92	1666	1892.17	1714.5	1672.5	1588.42		68.6624	61.3086
ENSRNOG00000047651	LOC103690160	1	-0.311935	0.00699376	0.195249	10.4179	13.321	14.8543	15.8878	16.6786	18.8554	18.4455	18.7336	15.9982	16.0191	18.4432	16.1191	16.1478	288.5	373	452	476	487.33	548	524.5	524	445.5	442	498.5	407		14.2319	17.5163
ENSRNOG00000013962	Magi2	4	-0.253588	0.00700088	0.195249	7.09574	8.3569	7.14783	8.49465	7.54647	9.70295	9.63597	10.2963	7.54125	9.24181	9.17537	8.95065	8.59883	196.5	234	217.5	254.5	220.5	282	274	288	210	255	248	226		7.72832	9.22062
ENSRNOG00000012386	Zbtb38	8	-0.26051	0.00704492	0.195468	17.7845	26.5885	22.6594	25.5006	24.1282	28.9196	29.5409	26.9563	25.7839	27.8523	29.5055	25.6242	25.9037	492.5	744.5	689.5	764	705	840.5	840	754	718	768.5	797.5	647		23.3323	27.7404
ENSRNOG00000004956	Jade2	10	-0.250626	0.00705265	0.195468	9.46099	12.4996	11.7652	12.9506	12.9026	14.7609	14.876	14.5149	12.1737	14.8594	13.911	13.822	13.2081	262	350	358	388	377	429	423	406	339	410	376	349		11.9158	14.1311
ENSRNOG00000017901	Acy3	1	-0.272507	0.00705923	0.195468	4.51383	3.71418	5.19245	4.03871	3.7989	4.85147	5.20483	5.29116	4.81204	5.25515	5.36463	4.99018	4.75229	125	104	158	121	111	141	148	148	134	145	145	126		4.25161	5.10992
ENSRNOG00000015781	Ndst3	2	-0.57209	0.00704491	0.195468	0.397217	0.571412	0.361499	0.634178	0.616038	0.791375	0.597852	0.822275	0.790036	0.652363	0.776947	0.910906	0.660175	11	16	11	19	18	23	17	23	22	18	21	23		0.516069	0.763108
ENSRNOG00000047628	Khsrp	9	-0.163802	0.00714874	0.196006	25.0247	27.2849	28.3613	28.8718	30.9046	29.04	33.0577	31.9972	31.7451	32.0745	31.6698	30.4956	30.0439	693	764	863	865	903	844	940	895	884	885	856	770		28.0895	31.44
ENSRNOG00000022812	Ercc5	9	-0.213284	0.0071494	0.196006	8.08878	10.214	9.39898	9.37916	9.37747	10.976	12.168	10.8862	10.4859	10.8002	9.84133	10.1586	10.1479	224	286	286	281	274	319	346	304.5	292	298	266	256.5		9.29168	10.7595
ENSRNOG00000007307	Syde1	7	-0.2803	0.00713857	0.196006	5.63326	5.07128	6.14549	5.74098	6.02349	7.77612	6.92805	6.93571	6.93077	7.79211	6.99252	5.42583	6.44964	156	142	187	172	176	226	197	194	193	215	189	137		5.7229	6.96873
ENSRNOG00000014548	Nedd9	17	-0.297078	0.00709596	0.196006	4.87494	4.30345	5.6361	5.19025	5.45878	7.46645	6.80496	6.42626	6.26642	5.67193	5.36463	5.86148	5.77714	135	120.5	171.5	155.5	159.5	217	193.5	179.75	174.5	156.5	145	148		5.0927	6.26602
ENSRNOG00000043416	Bcl3	1	-0.431578	0.00715223	0.196006	2.41941	1.57138	2.59622	1.8024	2.05346	2.99346	2.1804	2.75283	2.65739	3.37054	2.9598	2.69311	2.5042	67	44	79	54	60	87	62	77	74	93	80	68		2.08858	2.80108
ENSRNOG00000007431	Shroom1	10	-0.751001	0.00713684	0.196006	0.649991	0.571412	0.492954	0.500667	0.308019	0.550522	0.879194	1.28704	0.646393	0.724848	1.07293	0.910906	0.716239	18	16	15	15	9	16	25	36	18	20	29	23		0.504609	0.867404
ENSRNOG00000000902	Hsph1	12	0.101718	0.0072385	0.196079	233.275	247.779	229.585	234.98	224.888	212.708	216.299	218.689	225.232	222.492	218.174	212.954	224.755	6460	6938	6986	7040	6571	6182	6150.5	6117	6272	6139	5897	5377		234.101	218.078
ENSRNOG00000048250	Tmem159	1	0.144019	0.00724081	0.196079	28.3468	24.9457	26.2251	24.5661	24.9153	23.8789	23.6679	21.9512	23.9165	23.3763	23.6969	22.6736	24.3467	785	698.5	798	736	728	694	673	614	666	645	640.5	572.5		25.7998	23.3088
ENSRNOG00000012038	Htr1d	5	0.225532	0.00719934	0.196079	12.8915	11.7854	12.521	10.514	10.37	10.0814	9.81181	8.72327	10.055	10.5828	10.6923	9.3863	10.6179	357	330	381	315	303	293	279	244	280	292	289	237		11.6164	9.90469
ENSRNOG00000062245	Ndufa10l1	6	0.200612	0.00721211	0.196079	12.4582	9.89257	10.2725	10.6642	10.5298	9.24705	8.9414	9.00928	9.83954	8.82502	9.52685	10.0069	9.93444	345	277	312.58	319.5	307.67	268.75	254.25	252	274	243.5	257.5	252.67		10.7635	9.34229
ENSRNOG00000038960	RGD1309362	18	-0.6158	0.00718961	0.196079	4.86771	4.41309	6.45145	4.21662	5.65181	6.94828	8.23348	6.42769	6.89091	14.5452	5.90665	7.87419	6.86892	134.8	123.57	196.31	126.33	165.14	201.94	234.12	179.79	191.89	401.33	159.65	198.82		5.12014	8.11805
ENSRNOG00000033496	Igdcc4	8	-0.696039	0.00718202	0.196079	0.252774	0.428559	0.46009	0.667556	0.718711	0.963413	0.703355	0.858026	0.897768	0.724848	0.665954	0.712883	0.671162	7	12	14	20	21	28	20	24	25	20	18	18		0.505538	0.789464
ENSRNOG00000021009	Gapdhs	1	0.748574	0.00723874	0.196079	0.722213	0.499986	0.377931	0.567422	0.684487	0.447299	0.31651	0.286009	0.430929	0.326181	0.369975	0.158418	0.43228	20	14	11.5	17	20	13	9	8	12	9	10	4		0.570408	0.333617
ENSRNOG00000018294	Hspa5	3	0.148426	0.00727667	0.196164	473.952	505.414	415.33	456.408	456.656	437.321	416.14	425.617	434.197	415.809	396.613	385.67	434.927	13125	14152	12638	13674	13343	12710	11833	11905	12091	11473	10720	9738		461.552	415.909
ENSRNOG00000019077	Lipa	1	0.124702	0.00726581	0.196164	116.529	122.211	123.633	126.168	116.192	104.668	106.558	106.252	117.249	112.315	115.654	114.299	115.144	3227	3422	3762	3780	3395	3042	3030	2972	3265	3099	3126	2886		120.946	110.999
ENSRNOG00000048472	Comp	16	0.330494	0.00728079	0.196164	11.8985	10.589	10.5985	10.0133	10.8833	6.95034	8.79194	11.3331	7.91832	7.24848	8.32443	10.3368	9.57384	329.5	296.5	322.5	300	318	202	250	317	220.5	200	225	261		10.7965	8.70049
ENSRNOG00000057794	Adamts5	11	-0.348658	0.00731543	0.196765	15.9609	19.3566	21.197	19.1922	18.3785	27.0444	28.6617	27.7071	19.0686	19.5709	25.7502	21.3469	21.9363	442	542	645	575	537	786	815	775	531	540	696	539		18.817	24.1643
ENSRNOG00000020822	Atp8b2	2	-0.111104	0.00740895	0.19696	66.6241	69.5694	71.3468	73.1641	72.2818	77.4171	76.7712	75.256	73.3297	74.5143	79.8775	76.5953	73.8956	1845	1948	2171	2192	2112	2250	2183	2105	2042	2056	2159	1934		70.5973	76.2516
ENSRNOG00000007570	Dera	4	0.12698	0.00738949	0.19696	51.5299	47.3201	48.5066	46.1281	44.5943	45.1772	43.6432	41.5428	44.2779	43.4546	43.546	43.169	45.2408	1427	1325	1476	1382	1303	1313	1241	1162	1233	1199	1177	1090		47.6158	43.5444
ENSRNOG00000008146	Tox2	3	-0.22603	0.00734745	0.19696	11.086	10.964	10.0891	11.2483	9.06945	13.6942	11.2361	13.1207	11.3119	11.4526	12.1722	12.8319	11.523	307	307	307	337	265	398	319.5	367	315	316	329	324		10.4914	12.2599
ENSRNOG00000005408	LOC100911674	10	-0.161822	0.00737416	0.19696	8.08878	7.6605	8.39665	8.16087	8.64165	8.92878	8.99943	9.15228	9.24701	9.42302	8.95339	9.46551	8.75982	224	214.5	255.5	244.5	252.5	259.5	255.9	256	257.5	260	242	239		8.18969	9.16706
ENSRNOG00000003251	B3galt2	13	0.331404	0.00739978	0.19696	5.12771	5.28556	4.99526	4.8064	4.34649	3.50958	2.95409	4.7549	3.84245	4.31284	4.4027	3.76244	4.3417	142	148	152	144	127	102	84	133	107	119	119	95		4.91229	3.93414
ENSRNOG00000060435	Kcnq4	5	-0.38761	0.00738882	0.19696	2.09442	2.35708	2.5305	3.20427	2.29303	3.09669	3.37611	3.70024	2.62148	2.89939	3.88473	3.32679	2.94873	58	66	77	96	67	90	96	103.5	73	80	105	84		2.49586	3.2722
ENSRNOG00000002753	Adam11	10	-0.687278	0.00736457	0.19696	0.649991	0.535699	0.427227	0.734311	1.2663	1.3419	1.26604	1.21554	1.04141	0.942302	1.03593	0.871302	0.943996	18	15	13	22	37	39	36	34	29	26	28	22		0.722706	1.10206
ENSRNOG00000052099	LOC103694869	KL568418.1	-0.162964	0.00746768	0.197535	55.8873	70.373	61.0277	68.6304	65.6423	74.5957	69.4036	70.0006	73.0424	74.2063	71.5161	69.7437	68.6724	1547.67	1970.5	1857	2056.17	1918	2168	1973.5	1958	2034	2047.5	1933	1761		64.3121	71.7869
ENSRNOG00000055340	Ski	5	-0.219608	0.0074547	0.197535	27.5163	33.999	34.5396	35.03	36.1238	43.5945	41.1111	39.791	34.6539	36.5686	39.1803	37.268	36.6147	762	952	1051	1049.5	1055.5	1267	1169	1113	965	1009	1059	941		33.4418	38.881
ENSRNOG00000026186	Syde2	2	-0.594272	0.0074583	0.197535	0.902766	0.714265	0.690135	0.934578	0.958282	1.10104	1.33638	1.89481	0.861857	1.196	1.55389	1.14853	1.10771	25	20	21	28	28	32	38	53	24	33	42	29		0.840005	1.29893
ENSRNOG00000005375	RGD1564053	5	-0.290547	0.00749485	0.197599	3.68328	5.49984	4.04222	4.03871	4.17537	5.402	5.24	4.9694	4.84795	5.79878	5.25364	4.87137	4.81855	102	154	123	121	122	157	149	139	135	160	142	123		4.28789	5.19759
ENSRNOG00000053592	AABR07050646.1	5	-0.55777	0.0074904	0.197599	1.58887	1.57138	1.74177	1.73565	2.63527	3.40635	3.09476	2.46683	1.93918	3.588	2.14585	2.5743	2.37402	44	44	53	52	77	99	88	69	54	99	58	65		1.85459	2.74504
ENSRNOG00000032777	AABR07058519.1	7	0.315932	0.00750765	0.197611	3.93245	4.01167	3.10068	3.94726	3.54872	2.82108	3.76225	2.78859	3.12531	2.70658	2.86508	2.71965	3.27744	108.9	112.33	94.35	118.26	103.69	81.99	106.98	78	87.03	74.68	77.44	68.67		3.70816	2.96979
ENSRNOG00000005580	Itgb4	10	-0.281086	0.00806945	0.197946	286.899	262.6	324.594	320.227	333.414	396.582	447.862	421.434	313.429	313.306	373.23	344.877	344.871	7945	7353	9877	9594	9742	11526	12735	11788	8728	8644.75	10088	8708		305.546	372.96
ENSRNOG00000015290	Tpi1	4	0.174539	0.0076923	0.197946	468.021	409.199	404.816	381.499	386.572	370.928	332.08	340.359	401.739	371.15	349.453	375.093	382.576	12960.7	11457.9	12318.1	11429.7	11295.2	10780.4	9442.74	9520.24	11187.2	10240.8	9445.32	9470.94		410.021	362.972
ENSRNOG00000050669	LOC100911515	9	0.173487	0.00778402	0.197946	466.504	408.687	403.69	381.049	385.329	371.034	332.385	339.65	400.967	368.764	348.368	375.509	381.828	12918.7	11443.6	12283.8	11416.2	11258.9	10783.5	9451.41	9500.41	11165.7	10174.9	9415.99	9481.44		409.052	362.382
ENSRNOG00000021492	Rbbp4	5	0.116273	0.00768755	0.197946	87.712	88.5093	84.0759	82.848	80.8663	77.328	75.8977	76.6843	84.2764	78.5492	76.409	78.3993	80.963	2428.98	2478.33	2558.33	2482.13	2362.83	2247.41	2158.16	2144.95	2346.83	2167.33	2065.25	1979.55		84.8023	78.2206
ENSRNOG00000013948	Zc3hav1	4	-0.138676	0.00793998	0.197946	58.0298	63.391	65.5957	59.9131	63.1097	68.0239	70.0894	68.4991	63.7775	71.7962	63.7096	72.1992	65.6779	1607	1775	1996	1795	1844	1977	1993	1916	1776	1981	1722	1823		62.0079	68.2993
ENSRNOG00000002746	Fstl1	11	-0.144125	0.00786425	0.197946	57.2715	54.8913	59.8117	56.2416	59.0028	71.6367	65.2714	63.7084	59.4682	61.0322	60.9718	62.7337	61.0034	1586	1537	1820	1685	1724	2082	1856	1782	1656	1684	1648	1584		57.4438	63.5461
ENSRNOG00000017731	Agpat4	1	0.147157	0.00813706	0.197946	75.2546	69.6766	70.7553	64.2356	66.3097	60.1789	57.9916	63.2437	68.392	62.6812	61.2123	63.8229	65.3129	2084	1951	2153	1924.5	1937.5	1749	1649	1769	1904.5	1729.5	1654.5	1611.5		69.2463	62.5032
ENSRNOG00000023338	Tspan2	2	0.166155	0.00766164	0.197946	58.6076	72.7479	70.4595	71.0947	63.4862	61.0047	59.9259	57.6665	62.4488	58.6402	56.5691	62.4961	62.9289	1623	2037	2144	2130	1855	1773	1704	1613	1739	1618	1529	1578		67.2792	59.8216
ENSRNOG00000007989	Chst1	3	-0.132053	0.00780109	0.197946	54.8882	49.7129	49.3282	47.9973	50.5836	58.9403	55.5651	52.1608	56.4517	53.5662	54.0163	56.397	53.3006	1520	1392	1501	1438	1478	1713	1580	1459	1572	1478	1460	1424		50.502	55.2996
ENSRNOG00000012653	Ppp1r13b	6	-0.163764	0.0079358	0.197946	34.3051	42.3559	38.8776	40.7933	42.2328	44.4546	44.5576	47.6562	42.5183	42.4036	45.2109	44.0007	42.4472	950	1186	1183	1222.17	1234	1292	1267	1333	1184	1170	1222	1111		39.713	44.4003
ENSRNOG00000000800	Man1a1	20	0.119836	0.00801494	0.197946	46.7272	43.3916	48.5066	43.825	45.0735	42.9063	41.6738	40.4345	41.6564	40.7364	43.472	42.1393	43.3786	1294	1215	1476	1313	1317	1247	1185	1131	1160	1124	1175	1064		45.5048	41.8598
ENSRNOG00000018964	Gss	3	0.139251	0.00811529	0.197946	50.4104	43.6773	46.0419	45.5607	44.2521	39.672	39.9154	41.1495	43.452	41.3888	41.8441	44.8324	43.5164	1396	1223	1401	1365	1293	1153	1135	1151	1210	1142	1131	1132		45.9885	41.7506
ENSRNOG00000006569	Itgb8	6	-0.462156	0.00805237	0.197946	17.4775	32.3919	31.2533	31.3084	28.9196	46.2438	43.9245	39.3977	27.4358	41.0626	36.5165	35.2481	34.265	484	907	951	938	845	1344	1249	1102	764	1133	987	890		28.2701	38.547
ENSRNOG00000020871	Ltbp4	1	-0.351168	0.00791408	0.197946	24.808	19.3923	24.6477	21.6622	28.6458	32.9969	38.1922	34.3926	26.1071	24.5361	28.784	28.1193	27.6903	687	543	750	649	837	959	1086	962	727	677	778	710		23.8312	30.4469
ENSRNOG00000039871	RGD1306063	15	0.167855	0.00798662	0.197946	34.2329	34.8561	30.8918	28.6381	28.7827	27.5605	27.7474	26.5809	28.6927	27.8523	28.636	28.2777	29.3958	948	976	940	858	841	801	789	743.5	799	768.5	774	714		31.4803	27.9068
ENSRNOG00000028266	Lrrc55	3	-0.227504	0.00813984	0.197946	17.8387	20.1066	22.7416	22.8972	23.0672	28.111	25.1098	23.3812	24.132	26.312	25.5283	21.9806	23.4338	494	563	692	686	674	817	714	654	672	726	690	555		21.3302	24.9364
ENSRNOG00000014634	Gtpbp1	7	-0.172746	0.00805795	0.197946	19.1025	21.2851	21.8543	20.494	23.3752	25.3928	23.9844	22.7019	22.0492	24.9348	25.0843	23.2083	22.7889	529	596	665	614	683	738	682	635	614	688	678	586		21.2222	23.908
ENSRNOG00000019651	Slc12a4	19	-0.292853	0.00770875	0.197946	18.9581	15.071	22.2815	20.3938	20.9966	23.1907	26.3231	27.6535	21.0796	21.1656	25.1213	22.6538	22.0741	525	422	678	611	613.5	674	748.5	773.5	587	584	679	572		19.5402	23.8839
ENSRNOG00000018677	Akt2	1	-0.200856	0.00774594	0.197946	19.7525	16.1424	19.7674	18.024	19.6106	23.2251	22.1909	21.3255	20.0023	20.9843	22.9939	19.2082	20.2689	547	452	601.5	540	573	675	631	596.5	557	579	621.5	485		18.6594	21.4186
ENSRNOG00000000503	Ppard	20	-0.178163	0.00794319	0.197946	18.7053	17.0709	19.6251	19.9599	19.0972	22.1929	22.6832	22.2729	20.2537	18.8823	21.1256	22.4162	20.3571	518	478	597.17	598	558	645	645	623	564	521	571	566		18.8917	21.4038
ENSRNOG00000027008	Igtp	10	-0.460868	0.00809977	0.197946	14.6609	12.1425	20.967	13.785	15.5721	20.8166	21.4172	19.6273	17.5963	32.1832	17.3518	20.3964	18.8764	406	340	638	413	455	605	609	549	490	888	469	515		15.4255	21.3413
ENSRNOG00000037476	Galnt9	12	-0.209942	0.00784614	0.197946	20.5831	17.3566	14.9529	17.5901	18.2074	21.4015	19.905	19.0196	21.331	19.3534	21.6435	20.1588	19.2919	570	486	455	527	532	622	566	532	594	534	585	509		17.738	20.4018
ENSRNOG00000009204	Il17re	4	-0.173233	0.00800047	0.197946	18.5609	17.6424	15.5773	19.4926	18.2758	20.1973	20.327	19.3771	20.4332	19.9696	21.5695	19.0894	19.2093	514	494	474	584	534	587	578	542	569	551	583	482		17.9098	20.1376
ENSRNOG00000023946	Dmac1	5	0.139511	0.00783848	0.197946	23.7247	22.4279	20.7698	21.8958	22.2116	20.4037	20.2215	19.3413	20.936	20.6944	19.0167	20.3172	20.9967	657	628	632	656	649	593	575	541	583	571	514	513		22.206	20.133
ENSRNOG00000012658	Pdlim3	16	0.232098	0.0080641	0.197946	22.4608	19.7851	18.3379	19.0921	18.618	13.9007	18.7093	16.1595	16.6267	15.8379	17.3148	18.8518	17.9746	622	554	558	572	544	404	532	452	463	437	468	476		19.6588	16.7715
ENSRNOG00000029386	RT1-N2	20	-0.515191	0.00796702	0.197946	9.41657	6.98266	10.6172	9.06808	10.537	11.1322	14.2953	13.4631	10.7599	22.0655	12.8655	10.6826	11.8238	260.77	195.52	323.07	271.68	307.88	323.54	406.49	376.58	299.63	608.83	347.74	269.73		9.32431	13.6092
ENSRNOG00000010997	Ednrb	15	-0.34659	0.00796105	0.197946	6.89713	8.42833	10.0234	10.0467	9.92506	13.6254	13.7154	11.8336	10.0909	10.2204	10.0633	11.0893	10.4966	191	236	305	301	290	396	390	331	281	282	272	280		9.06413	11.5198
ENSRNOG00000020653	S1pr2	8	-0.231399	0.0076287	0.197946	8.08878	7.60693	9.43185	8.97863	8.96678	10.0212	10.7613	10.9398	9.76772	9.78544	8.69441	10.9705	9.50112	224	213	287	269	262	291.25	306	306	272	270	235	277		8.61459	10.1343
ENSRNOG00000039924	Triqk	5	0.243955	0.00764972	0.197946	10.3999	10.8925	9.30039	9.44591	10.0962	9.9438	7.45557	7.43623	9.40861	8.40823	8.10245	8.5942	9.12367	288	305	283	283	295	289	212	208	262	232	219	217		10.027	8.47844
ENSRNOG00000045967	AABR07064061.1	6	0.182424	0.00787788	0.197946	10.5624	8.78546	9.29218	9.69625	9.70842	8.54169	8.04463	8.15125	8.85199	8.04581	8.67591	8.89797	8.93783	292.5	246	282.75	290.5	283.67	248.25	228.75	228	246.5	222	234.5	224.67		9.60893	8.45846
ENSRNOG00000017311	Me3	1	0.224379	0.00759481	0.197946	8.77488	9.17831	8.93889	7.64351	8.11117	7.6729	7.38523	6.32794	7.25397	7.21223	6.99252	8.27737	7.81408	243	257	272	229	237	223	210	177	202	199	189	209		8.52935	7.30317
ENSRNOG00000015858	Hyal1	8	-0.364356	0.0080799	0.197946	3.64717	4.53558	4.63377	5.17356	5.37322	7.32882	6.11919	6.32794	5.63798	4.71151	6.69654	5.34662	5.46099	101	127	141	155	157	213	174	177	157	130	181	135		4.67266	6.02409
ENSRNOG00000014515	Cdc14a	2	-0.26423	0.00794384	0.197946	4.47772	4.28559	5.19245	4.53938	4.75718	6.09015	5.80268	5.97043	4.74022	5.76254	5.95659	4.87137	5.20386	124	120	158	136	139	177	165	167	132	159	161	123		4.65046	5.59914
ENSRNOG00000005540	Nin	6	-0.315185	0.00813333	0.197946	3.02138	3.99381	4.11353	3.96628	3.905	5.28432	5.09335	5.30296	4.00405	4.8264	4.43341	4.15849	4.34191	83.67	111.83	125.17	118.83	114.1	153.58	144.83	148.33	111.5	133.17	119.83	105		3.8	4.729
ENSRNOG00000048371	AABR07059232.1	4	-0.317528	0.00777373	0.197946	3.14163	3.46419	3.30279	3.93858	3.9358	5.22996	4.20255	3.68236	4.022	5.05581	4.4027	4.55453	4.07774	87	97	100.5	118	115	152	119.5	103	112	139.5	119	115		3.5566	4.44999
ENSRNOG00000007837	Acot11	5	-0.525475	0.00763236	0.197946	2.65413	2.60707	2.72768	3.48798	3.73045	6.22778	4.22013	4.57614	2.94468	4.09539	5.29064	3.72283	3.85708	73.5	73	83	104.5	109	181	120	128	82	113	143	94		3.04146	4.43966
ENSRNOG00000014089	Map3k2	18	-0.492545	0.00777034	0.197946	1.84164	3.21419	3.22063	3.47129	3.35399	4.54181	4.85315	4.8264	3.80654	4.63903	3.62575	3.12877	3.71026	51	90	98	104	98	132	138	135	106	128	98	79		3.02035	4.20306
ENSRNOG00000016103	Nkd2	1	-0.356905	0.00763272	0.197946	3.43051	2.53564	3.58213	3.3044	3.38821	4.57621	4.64215	4.21863	3.55516	4.89272	3.47776	3.80204	3.7838	95	71	109	99	99	133	132	118	99	135	94	96		3.24818	4.16638
ENSRNOG00000017092	Zfp169	17	-0.359602	0.00760231	0.197946	2.09442	2.71421	3.35209	3.23765	3.18286	3.75043	4.04429	4.11138	3.19605	3.80545	3.58875	3.52481	3.38353	58	76	102	97	93	109	115	115	89	105	97	89		2.91624	3.71731
ENSRNOG00000048302	LOC100910979	18	-0.791168	0.00803175	0.197946	1.92722	1.67817	2.47496	1.42189	2.35258	3.37608	3.44785	2.42249	2.98634	6.84981	2.14696	3.89195	2.91469	53.37	46.99	75.31	42.6	68.74	98.12	98.04	67.76	83.16	189	58.03	98.27		1.97096	3.58878
ENSRNOG00000000506	Tead3	20	-0.350746	0.00769778	0.197946	2.24789	2.37493	2.90021	2.06942	2.21876	3.34889	3.53436	2.93874	2.94468	3.16215	2.56503	2.5743	2.73995	62.25	66.5	88.25	62	64.83	97.33	100.5	82.2	82	87.25	69.33	65		2.36224	3.00974
ENSRNOG00000020883	Dhdh	1	-0.475677	0.0081391	0.197946	1.11943	1.85709	1.47886	2.20293	2.01924	2.13327	2.2859	2.43107	2.3342	3.04436	2.25685	2.13865	2.10849	31	52	45	66	59	62	65	68	65	84	61	54		1.73551	2.3749
ENSRNOG00000026617	AABR07039092.1	X	0.420859	0.00788835	0.197946	1.74739	1.87459	1.58928	1.5524	1.97098	1.3474	1.02655	1.48296	1.29961	0.974195	1.52097	1.54498	1.49427	48.39	52.49	48.36	46.51	57.59	39.16	29.19	41.48	36.19	26.88	41.11	39.01		1.74693	1.31381
ENSRNOG00000058654	AC119762.3	2	-0.582565	0.00774618	0.197946	0.397217	0.571412	0.558681	0.333778	0.479141	0.860191	0.492349	0.750773	0.682304	0.724848	0.628957	0.792092	0.605979	11	16	17	10	14	25	14	21	19	20	17	20		0.468046	0.704502
ENSRNOG00000031310	AABR07039438.1	X	0.54739	0.00782456	0.197946	1.27904	0.903903	0.898162	0.786714	1.0459	0.488244	0.620711	0.786167	0.839593	0.484561	0.748089	0.7212	0.80019	35.42	25.31	27.33	23.57	30.56	14.19	17.65	21.99	23.38	13.37	20.22	18.21		0.982743	0.669795
ENSRNOG00000048478	Kcne4	9	-0.564712	0.00760021	0.197946	0.505549	0.571412	0.328636	0.433911	0.410692	0.58493	0.738523	0.858026	0.538661	0.724848	0.665954	0.554465	0.576301	14	16	10	13	12	17	21	24	15	20	18	14		0.45004	0.666487
ENSRNOG00000018488	Cd40	3	-0.777591	0.00764841	0.197946	0.288885	0.249993	0.230045	0.200267	0.308019	0.378484	0.492349	0.286009	0.395018	0.833575	0.480967	0.396046	0.378305	8	7	7	6	9	11	14	8	11	23	13	10		0.255442	0.466064
ENSRNOG00000012619	Epor	8	-0.77997	0.00810039	0.197946	0.180553	0.10714	0.164318	0.3004	0.308019	0.240853	0.351678	0.429013	0.395018	0.362424	0.369975	0.356442	0.297153	5	3	5	9	9	7	10	12	11	10	10	9		0.212086	0.357915
ENSRNOG00000061991	AC128962.1	20	-0.811856	0.00797634	0.197946	0.180553	0.10714	0.131454	0.200267	0.273795	0.309669	0.31651	0.32176	0.215464	0.253697	0.517965	0.316837	0.262092	5	3	4	6	8	9	9	9	6	7	14	8		0.178642	0.3217
ENSRNOG00000007951	Galnt14	6	0.766334	0.00770326	0.197946	0.433328	0.392846	0.361499	0.400533	0.513365	0.240853	0.31651	0.250258	0.143643	0.217454	0.14799	0.475255	0.324461	12	11	11	12	15	7	9	7	4	6	4	12		0.420314	0.255995
ENSRNOG00000010947	Mmp14	15	-0.222569	0.00815383	0.197985	20.565	21.2851	21.2627	21.028	22.6907	28.3175	27.5715	26.9563	21.1514	25.2609	23.7894	22.0994	23.4982	569.5	596	647	630	663	823	784	754	589	697	643	558		21.3663	25.0209
ENSRNOG00000039214	RGD1305455	12	0.124884	0.00819735	0.198739	134.332	125.318	126.952	125.868	130.018	110.38	116.581	111.222	124	121.557	115.691	126.26	122.348	3720	3509	3863	3771	3799	3208	3315	3111	3453	3354	3127	3188		128.497	117.956
ENSRNOG00000002693	Nme1	10	0.206943	0.00824119	0.199197	167.583	136.121	130.945	129.606	127.52	121.728	109.829	113.814	133.471	118.784	112.324	126.2	127.327	4640.83	3811.5	3984.5	3883	3726	3537.83	3123	3183.5	3716.75	3277.5	3036	3186.5		138.355	119.45
ENSRNOG00000025174	Kat6a	16	-0.338477	0.00824016	0.199197	15.8526	18.678	20.3754	20.0601	22.3827	26.8724	29.1541	27.3138	18.925	21.2743	27.1191	22.535	22.5452	439	523	620	601	654	781	829	764	527	587	733	569		19.4698	24.742
ENSRNOG00000018416	Ttbk1	9	-0.169342	0.00826575	0.199489	53.6604	61.5518	61.5453	58.8674	65.0434	69.1765	69.3684	71.1268	59.9709	66.8219	72.626	64.2387	64.4998	1486	1723.5	1872.75	1763.67	1900.5	2010.5	1972.5	1989.5	1670	1843.75	1963	1622		60.1337	67.6185
ENSRNOG00000013313	Nceh1	2	0.149489	0.00830623	0.200164	76.6629	78.7835	79.1026	76.0012	71.7685	62.6907	63.8998	71.7882	75.4484	68.9693	72.552	67.9219	72.1324	2123	2206	2407	2277	2097	1822	1817	2008	2101	1903	1961	1715		76.4637	69.0386
ENSRNOG00000050855	LOC100911994	4	0.180839	0.00838562	0.200778	30.2065	29.4456	27.2275	28.4212	26.3527	22.5542	23.369	24.2035	26.2687	28.5952	24.4183	25.8024	26.4054	836.5	824.5	828.5	851.5	770	655.5	664.5	677	731.5	789	660	651.5		28.3307	25.0302
ENSRNOG00000037162	Slbp	14	0.154133	0.00839453	0.200778	29.5566	27.3921	27.1618	26.552	24.7271	25.7713	23.4569	22.7377	23.8447	25.6234	24.7698	23.8816	25.4562	818.5	767	826.5	795.5	722.5	749	667	636	664	707	669.5	603		27.0779	24.2979
ENSRNOG00000010131	Rin2	3	-0.21479	0.00837351	0.200778	15.6359	16.2495	15.2158	14.1856	15.2641	20.2661	19.2719	17.5895	15.4416	17.9762	18.3507	15.6438	16.7576	433	455	463	425	446	589	548	492	430	496	496	395		15.3102	17.7914
ENSRNOG00000022598	Trerf1	9	-0.328621	0.00839104	0.200778	5.63326	5.89269	6.99994	7.67689	7.56358	7.2084	10.2338	9.11653	7.07441	9.02435	8.54642	8.32687	7.77476	156	165	213	230	221	209.5	291	255	197	249	231	210.25		6.75327	8.5044
ENSRNOG00000048751	AABR07065531.3	6	0.530081	0.00837848	0.200778	1.04504	1.56924	1.47525	1.21095	1.5312	0.894598	1.11306	1.2234	0.688409	0.724848	0.813944	1.22774	1.12647	28.94	43.94	44.89	36.28	44.74	26	31.65	34.22	19.17	20	22	31		1.36633	0.955143
ENSRNOG00000056940	Cited2	1	-0.175448	0.00841972	0.200779	33.8718	35.4633	31.3847	32.4766	31.1099	37.5731	37.3833	34.2138	38.9272	38.272	32.7058	40.9908	35.3644	938	993	955	973	909	1092	1063	957	1084	1056	884	1035		32.8613	37.1523
ENSRNOG00000016701	Gng8	1	-0.251729	0.00841958	0.200779	3.82773	3.39276	3.05631	3.50467	3.62778	4.36977	4.43114	3.71811	4.48884	4.0229	3.88473	4.03967	3.8637	106	95	93	105	106	127	126	104	125	111	105	102		3.48185	4.13645
ENSRNOG00000046839	LOC103694226	18	-0.86732	0.00845513	0.201323	0.540215	0.388917	0.680605	0.316755	0.723845	0.794128	1.01354	0.65496	0.938347	1.85017	0.646346	1.07527	0.801924	14.96	10.89	20.71	9.49	21.15	23.08	28.82	18.32	26.13	51.05	17.47	27.15		0.530068	0.996108
ENSRNOG00000040333	Nxph2	3	0.764684	0.00848575	0.201751	0.324996	0.749979	0.525817	0.433911	0.581814	0.240853	0.351678	0.393262	0.323197	0.289939	0.14799	0.356442	0.393323	9	21	16	13	17	7	10	11	9	8	4	9		0.523303	0.30048
ENSRNOG00000048682	Zwint	20	0.156234	0.00855079	0.20186	3141.23	2984.59	2686.37	2682.76	2676.58	2536.5	2335.98	2415.42	2742.9	2533.56	2525.89	2697.31	2663.26	86989	83571	81743	80375.5	78207	73719	66424	67562	76381	69906	68272	68106		2834.31	2541.08
ENSRNOG00000004147	Abca8a	10	-0.266747	0.00923175	0.20186	503.557	529.625	554.17	639.794	545.844	716.547	771.487	782.791	544.7	573.823	661.173	643.516	622.252	13944.8	14829.9	16862.8	19168.2	15949	20825.2	21937.3	21895.6	15168.2	15832.9	17870.8	16248.5		554.598	670.577
ENSRNOG00000024629	Hadha	6	0.111265	0.00918366	0.20186	326.476	325.919	314.077	303.104	316.233	282.899	285.035	290.227	317.164	283.307	304.119	293.391	303.496	9041	9126	9557	9081	9240	8222	8105	8118	8832	7817	8220	7408		317.162	293.735
ENSRNOG00000000879	Slc9a6	X	0.125318	0.00906521	0.20186	266.966	293.206	261.594	280.173	260.618	233.352	242.306	251.831	262.436	246.629	264.717	247.252	259.257	7393	8210	7960	8394	7615	6782	6890	7044	7308	6805	7155	6243		272.512	249.789
ENSRNOG00000012786	Pgrmc1	X	0.14345	0.00877926	0.20186	276.192	250.421	245.014	249.416	229.971	236.088	212.202	210.431	236.58	229.668	224.001	235.529	236.293	7648.5	7012	7455.5	7472.5	6719.5	6861.5	6034	5886	6588	6337	6054.5	5947		250.203	226.357
ENSRNOG00000011956	Aktip	19	0.103258	0.00923576	0.20186	191.784	188.137	189.048	183.194	179.096	171.677	169.913	166.278	183.755	169.941	172.889	179.548	178.772	5311	5268	5752.5	5488.5	5233	4989.5	4831.5	4651	5117	4689	4673	4533.5		186.252	173.429
ENSRNOG00000003256	Ccng1	10	0.133206	0.00864251	0.20186	181.998	183.316	181.538	173.765	159.485	168.769	148.197	158.449	159.695	168.926	158.682	160.121	166.912	5040	5133	5524	5206	4660	4905	4214	4432	4447	4661	4289	4043		176.02	160.406
ENSRNOG00000036835	Copz1	7	0.132177	0.00915617	0.20186	181.312	155.71	169.478	160.447	165.92	143.136	151.327	149.618	164.758	153.958	146.473	154.141	158.023	5021	4360	5157	4807	4848	4160	4303	4185	4588	4248	3959	3892		166.573	151.916
ENSRNOG00000026941	Tril	4	-0.107435	0.00921016	0.20186	134.693	130.782	127.412	124.833	124.748	137.699	135.115	143.648	134.665	133.879	146.843	137.151	134.289	3730	3662	3877	3740	3645	4002	3842	4018	3750	3694	3969	3463		128.493	138.429
ENSRNOG00000008530	Stoml1	8	0.14415	0.00883542	0.20186	142.24	126.639	126.919	120.894	120.127	114.268	107.438	112.151	120.588	113.257	114.137	124.2	120.238	3939	3546	3862	3622	3510	3321	3055	3137	3358	3125	3085	3136		127.364	115.148
ENSRNOG00000014689	Zbtb4	10	-0.197421	0.00859621	0.20186	77.2045	100.533	93.2997	100.233	101.886	112.685	113.381	111.222	97.749	106.154	111.954	103.606	102.492	2138	2815	2839	3003	2977	3275	3224	3111	2722	2929	3026	2616		94.6313	108.107
ENSRNOG00000057814	Nsdhl	X	0.110021	0.00909849	0.20186	114.958	121.413	109.419	113.095	108.987	103.647	103.956	109.273	109.336	101.624	105.03	103.315	108.671	3183.5	3399.67	3329.5	3388.33	3184.5	3012.33	2956	3056.5	3044.67	2804	2838.83	2608.67		113.575	105.169
ENSRNOG00000005256	Zc3h15	3	0.156333	0.00861506	0.20186	127.898	121.794	112.125	113.785	103.209	102.254	96.0608	100.621	107.559	109.307	102.335	107.559	108.709	3541.83	3410.33	3411.83	3409	3015.67	2971.83	2731.5	2814.5	2995.17	3016	2766	2715.83		115.762	103.671
ENSRNOG00000007283	Erlec1	14	0.143645	0.00865128	0.20186	112.81	111.711	101.253	103.538	97.2998	96.3757	89.7833	92.2378	100.119	100.391	89.5709	98.3779	99.4556	3124	3128	3081	3102	2843	2801	2553	2580	2788	2770	2421	2484		105.322	95.2652
ENSRNOG00000001762	Pcyt1a	11	-0.120391	0.00893037	0.20186	71.0657	75.8193	75.3891	78.8216	72.5727	81.8041	85.6335	79.9394	78.6445	79.5339	85.9636	77.2092	78.5331	1968	2123	2294	2361.5	2120.5	2377.5	2435	2236	2190	2194.5	2323.5	1949.5		74.7337	81.2469
ENSRNOG00000000881	Mmgt1	X	0.115798	0.0085316	0.20186	84.8419	89.0689	88.9289	89.9531	85.8347	75.714	77.1053	79.8501	83.9413	82.1977	84.3542	84.041	83.8193	2349.5	2494	2706	2695	2508	2200.5	2192.5	2233.5	2337.5	2268	2280	2122		87.7255	81.0291
ENSRNOG00000013180	Ercc3	18	0.113623	0.00910006	0.20186	82.9822	86.569	81.1402	79.4058	84.7395	75.5247	77.4746	72.1457	81.2301	74.6956	78.9896	76.7538	79.3042	2298	2424	2469	2379	2476	2195	2203	2018	2262	2061	2135	1938		82.9673	76.6877
ENSRNOG00000056697	Kcnab1	2	0.128056	0.00905229	0.20186	77.1323	88.1761	84.0979	84.8964	81.5566	76.2129	70.74	75.7566	80.7094	73.9345	75.9558	79.4667	79.0529	2136	2469	2559	2543.5	2383	2215	2011.5	2119	2247.5	2040	2053	2006.5		83.1719	76.1108
ENSRNOG00000055309	Drg2	10	0.110271	0.00889826	0.20186	80.0934	81.2477	79.5299	80.7075	79.9481	71.5679	72.5159	75.4706	80.871	76.0003	71.8861	72.8329	76.8893	2218	2275	2420	2418	2336	2080	2062	2111	2252	2097	1943	1839		80.3053	74.4492
ENSRNOG00000019711	Isoc1	18	-0.15655	0.00876568	0.20186	55.5862	69.8373	61.0605	68.352	65.4712	73.5635	68.8409	69.7861	72.3601	73.5177	70.8132	69.4665	68.2213	1539.33	1955.5	1858	2047.83	1913	2138	1957.5	1952	2015	2028.5	1914	1754		64.0614	71.1926
ENSRNOG00000054757	Adcy6	7	-0.181572	0.00863434	0.20186	44.705	49.2486	48.2437	51.8607	50.1729	53.5039	59.1874	58.5603	50.4187	50.5672	62.9327	53.486	52.7406	1238	1379	1468	1553.75	1466	1555	1683	1638	1404	1395.25	1701	1350.5		48.8462	55.5223
ENSRNOG00000031816	Nckipsd	8	0.145116	0.00879459	0.20186	53.5521	48.6058	54.3235	51.4686	54.4852	43.7321	47.0281	46.5122	51.3164	45.1218	48.0967	50.8523	49.5912	1483	1361	1653	1542	1592	1271	1337.25	1301	1429	1245	1300	1284		52.487	47.5228
ENSRNOG00000011882	Gab2	1	-0.189341	0.00905469	0.20186	32.319	43.2488	39.1077	41.4051	41.1377	45.1772	46.2104	47.978	42.0874	43.5633	43.472	45.1889	42.5746	895	1211	1190	1240.5	1202	1313	1314	1342	1172	1202	1175	1141		39.4437	44.811
ENSRNOG00000019785	Phtf1	2	0.110176	0.00881681	0.20186	40.3175	40.9453	40.7508	41.0547	41.4628	37.3323	39.0011	36.2337	37.0599	37.9277	40.4012	37.4858	39.1644	1116.5	1146.5	1240	1230	1211.5	1085	1109	1013.5	1032	1046.5	1092	946.5		40.9062	37.9202
ENSRNOG00000025584	Agap2	7	-0.158324	0.0090952	0.20186	29.2135	28.9277	28.8871	30.0066	31.6917	32.8937	32.7764	35.1076	29.4504	31.6034	35.3141	35.7234	31.7996	809	810	879	899	926	956	932	982	820.1	872	954.5	902		29.7453	33.267
ENSRNOG00000047781	Slc25a23	9	-0.159749	0.0087967	0.20186	22.3525	23.7136	25.2392	26.0931	25.9763	28.9712	25.3911	28.0289	26.8074	29.2476	28.2291	26.2975	26.3623	619	664	768	781.75	759	842	722	784	746.5	807	763	664		24.6749	27.5675
ENSRNOG00000023591	Ppp2r3c	6	0.138737	0.00879432	0.20186	31.6871	30.9991	27.4082	29.9399	28.5602	27.5433	25.0922	26.8669	27.5256	27.508	26.7677	27.347	28.1038	877.5	868	834	897	834.5	800.5	713.5	751.5	766.5	759	723.5	690.5		29.7189	26.9501
ENSRNOG00000009566	Phf12	10	-0.165495	0.00872134	0.20186	22.3525	23.3386	23.0374	25.5006	24.3335	24.7391	29.7168	27.2423	24.9939	25.2247	27.7111	26.8123	25.4169	619	653.5	701	764	711	719	845	762	696	696	749	677		23.7125	26.6343
ENSRNOG00000018232	Srf	9	-0.188697	0.00884027	0.20186	22.1358	21.8208	23.881	22.1518	24.1624	29.2523	26.3874	27.3853	22.1569	24.6811	26.145	26.6012	24.7301	613	611	726.67	663.67	706	850.17	750.33	766	617	681	706.67	671.67		22.8304	26.087
ENSRNOG00000022268	Pnpla3	7	0.187461	0.00890472	0.20186	30.2246	25.4814	30.9246	29.9399	27.5164	28.8336	24.2658	26.4558	24.0243	24.971	25.2693	23.1885	26.7579	837	713.5	941	897	804	838	690	740	669	689	683	585.5		28.8174	25.2869
ENSRNOG00000009341	Hivep3	5	-0.324077	0.00888953	0.20186	16.322	18.928	18.1078	18.5581	18.3443	21.8488	25.9186	29.1371	19.0327	17.8313	25.2323	21.1093	20.8642	452	530	551	556	536	635	737	815	530	492	682	533		18.052	22.8729
ENSRNOG00000005615	Gadd45a	4	0.212583	0.00916601	0.20186	22.0997	17.7852	19.0609	17.7904	18.2416	17.7027	15.8607	14.6222	18.099	16.7802	16.7969	14.6339	17.4561	612	498	580	533	533	514.5	451	409	504	463	454	369.5		18.9955	16.3565
ENSRNOG00000053945	Daam2	9	-0.330869	0.00910539	0.20186	9.28657	11.3747	12.1651	11.6098	11.1229	15.3227	15.6085	17.941	11.713	11.7063	14.0343	12.2644	12.8458	257.17	318.5	370.17	347.83	325	445.33	443.83	501.83	326.17	323	379.33	309.67		11.1118	14.0843
ENSRNOG00000004709	Foxn3	6	-0.339596	0.00896708	0.20186	6.96935	10.7854	11.3051	9.37916	10.4727	14.0383	12.6604	13.4782	10.3782	11.1627	13.0601	11.2477	11.2448	193	302	344	281	306	408	360	377	289	308	353	284		9.78233	12.2894
ENSRNOG00000002192	Rell1	14	-0.295457	0.00905916	0.20186	8.05267	10.964	10.5163	9.84645	8.76143	14.0727	13.5044	11.6549	10.4859	10.6915	11.9502	10.2972	10.8998	223	307	320	295	256	409	384	326	292	295	323	260		9.62817	11.8081
ENSRNOG00000003213	Helz	10	-0.356229	0.00892546	0.20186	6.35547	8.57118	9.5633	9.11214	10.0277	11.3889	12.5901	12.6916	9.62408	12.4311	10.2483	8.99025	10.1329	176	240	291	273	293	331	358	355	268	343	277	227		8.72597	11.1378
ENSRNOG00000007564	Evc	14	-0.16971	0.00911523	0.20186	8.50405	7.93442	8.28162	8.31107	8.21384	8.46427	9.91133	9.42649	9.10337	9.89417	9.02738	9.21481	8.85724	235.5	222.17	252	249	240	246	281.83	263.67	253.5	273	244	232.67		8.249	9.29169
ENSRNOG00000030264	Fam83h	7	-0.254002	0.00917237	0.20186	6.93324	5.96412	7.03281	6.74231	8.11117	7.39764	9.28429	8.43726	7.3617	8.91563	7.99145	8.71302	7.74039	192	167	214	202	237	215	264	236	205	246	216	220		6.95673	8.30014
ENSRNOG00000006925	Zfp786	4	-0.203354	0.00891368	0.20186	6.23522	6.28554	5.38141	6.47529	5.95504	6.62347	6.96322	7.29322	7.28988	7.33002	6.35136	6.97041	6.59617	172.67	176	163.75	194	174	192.5	198	204	203	202.25	171.67	176		6.0665	6.97451
ENSRNOG00000047229	Trim68	1	-0.249981	0.00886411	0.20186	4.80271	6.32125	6.4084	6.008	5.57857	6.64067	6.99839	6.79271	7.64899	6.12496	6.84453	7.40606	6.4646	133	177	195	180	163	193	199	190	213	169	185	187		5.82379	6.92233
ENSRNOG00000003613	Mid1	X	-0.252311	0.00865656	0.20186	6.13881	5.89269	5.88258	5.44058	5.0652	7.43205	7.06872	7.22172	5.56616	6.26993	6.95552	6.93081	6.32206	170	165	179	163	148	216	201	202	155	173	188	175		5.68397	6.77785
ENSRNOG00000007031	Trim9	6	-0.232573	0.00884647	0.20186	4.11661	4.60701	4.9624	5.05674	5.40745	5.74607	5.451	5.46992	5.56616	5.43636	5.73461	6.33674	5.32426	114	129	151	151.5	158	167	155	153	155	150	155	160		4.83004	5.67727
ENSRNOG00000026447	Disp3	5	0.327679	0.00883791	0.20186	7.43879	5.14271	8.41308	6.70894	7.11866	5.50522	4.67731	5.43417	6.24847	5.30045	5.54962	5.86148	6.11657	206	144	256	201	208	160	133	152	174	146.25	150	148		6.96444	5.51096
ENSRNOG00000008401	Card10	7	-0.35277	0.00904953	0.20186	3.53884	3.74989	4.66663	3.93858	5.16788	5.8493	5.73235	6.4352	4.48884	5.32763	5.32764	4.43572	4.88821	98	105	142	118	151	170	163	180	125	147	144	112		4.21236	5.37095
ENSRNOG00000023459	Lurap1	5	-0.30031	0.00857002	0.20186	2.92496	3.92846	3.91077	4.13885	4.17537	5.10953	5.02899	4.68339	4.66839	4.34909	4.92066	4.00007	4.31988	81	110	119	124	122	148.5	143	131	130	120	133	101		3.81568	4.68002
ENSRNOG00000026928	AABR07008097.1	2	0.289063	0.00861989	0.20186	6.49089	5.58127	4.99099	5.19792	5.64976	4.68529	5.16966	4.40024	4.03996	5.10728	3.72454	4.81513	4.98774	179.75	156.28	151.87	155.73	165.08	136.17	147	123.08	112.5	140.92	100.67	121.58		5.58217	4.56316
ENSRNOG00000000414	Cep85l	20	-0.440467	0.0087623	0.20186	2.27497	3.4999	3.77931	3.10413	3.7989	4.26655	5.55651	4.93365	3.44743	4.5303	4.80967	3.64363	3.97041	63	98	115	93	111	124	158	138	96	125	130	92		3.29144	4.45539
ENSRNOG00000038375	AABR07026311.1	16	0.264744	0.00916923	0.20186	4.243	3.75596	3.87232	3.46795	3.21709	3.22296	3.44925	2.90192	2.92672	2.86605	2.9598	3.18817	3.33927	117.5	105.17	117.83	103.9	94	93.67	98.08	81.17	81.5	79.08	80	80.5		3.71126	3.07355
ENSRNOG00000009131	Zc3h12a	5	-0.37045	0.00920712	0.20186	2.11247	2.0178	2.57979	1.91922	2.00212	2.44294	3.35852	2.66346	2.63944	3.40678	2.36784	2.47529	2.49881	58.5	56.5	78.5	57.5	58.5	71	95.5	74.5	73.5	94	64	62.5		2.12628	2.7649
ENSRNOG00000050040	Akr1c13	17	-0.361877	0.00907578	0.20186	2.17567	1.88673	2.29223	2.08611	2.13047	2.91605	3.14752	3.2176	2.12771	2.38294	2.45108	2.98025	2.48286	60.25	52.83	69.75	62.5	62.25	84.75	89.5	90	59.25	65.75	66.25	75.25		2.11424	2.74616
ENSRNOG00000007879	Stk26	X	0.40217	0.0090023	0.20186	2.96107	3.28562	2.36618	2.67022	2.12191	1.99564	1.61772	2.43107	2.08282	2.10206	2.21985	1.62379	2.28983	82	92	72	80	62	58	46	68	58	58	60	41		2.681	2.01042
ENSRNOG00000037835	Catip	9	-0.462262	0.0091056	0.20186	1.48054	1.3571	1.38027	1.06809	1.43742	1.72038	2.0749	2.43107	1.3287	1.95709	1.59089	2.01984	1.65386	41	38	42	32	42	50	59	68	37	54	43	51		1.34468	1.8747
ENSRNOG00000005250	Abcg5	6	-0.60519	0.00918871	0.20186	0.649991	0.535699	0.361499	0.667556	0.54759	0.619337	0.879194	1.07253	0.610482	0.833575	0.924937	0.990116	0.724376	18	15	11	20	16	18	25	30	17	23	25	25		0.552467	0.847168
ENSRNOG00000023299	Hfm1	14	0.45878	0.00922128	0.20186	0.902766	1.21425	1.0845	1.36849	0.924057	0.619337	0.808859	0.822275	0.897768	0.652363	0.887939	0.871302	0.921159	25	34	33	41	27	18	23	23	25	18	24	22		1.09881	0.794263
ENSRNOG00000030889	Cldn22	16	-0.719742	0.00914184	0.20186	0.27083	0.374989	0.377931	0.517356	0.54759	0.516114	0.975906	0.72396	0.727192	0.770151	0.786196	0.405947	0.582847	7.5	10.5	11.5	15.5	16	15	27.75	20.25	20.25	21.25	21.25	10.25		0.417739	0.700781
ENSRNOG00000000905	Tex26	12	0.464417	0.00852966	0.20186	0.794434	0.928545	0.657272	0.9012	0.752936	0.688152	0.562684	0.679271	0.610482	0.471151	0.480967	0.554465	0.673463	22	26	20	27	22	20	16	19	17	13	13	14		0.806877	0.578168
ENSRNOG00000049995	Slc40a1	9	-0.708356	0.00860938	0.20186	0.216664	0.321419	0.230045	0.417222	0.376468	0.825783	0.562684	0.429013	0.520706	0.416787	0.471718	0.396046	0.432046	6	9	7	12.5	11	24	16	12	14.5	11.5	12.75	10		0.312364	0.517534
ENSRNOG00000002031	Naa11	14	-1.33347	0.00915431	0.20186	0.216664	0.10714	0.0985908	0.100133	0.308019	0.447299	0.844026	0.143004	0.466839	0.579878	0.221985	0.475255	0.33407	6	3	3	3	9	13	24	4	13	16	6	12		0.166109	0.454041
ENSRNOG00000014768	Glis3	1	-1.54978	0.00853542	0.20186	0	0.249993	0.262909	0.100133	0.136897	0.378484	0.211007	0.32176	0.395018	0.434909	0.44397	0.237628	0.264392	0	7	8	3	4	11	6	9	11	12	12	6		0.149986	0.346111
ENSRNOG00000013376	Mvd	19	0.215747	0.00931824	0.20283	163.485	138.067	133.338	119.403	122.608	131.58	110.058	117.931	120.014	110.34	115.956	106.246	124.085	4527.33	3865.99	4057.33	3577.33	3582.49	3824.16	3129.5	3298.66	3342	3044.5	3134.16	2682.66		135.38	116.018
ENSRNOG00000008523	Faf1	5	0.136076	0.00930075	0.20283	72.799	69.6766	68.0605	67.3564	63.007	58.3209	61.1567	62.475	67.8354	60.0536	60.3429	64.0803	64.597	2016	1951	2071	2018	1841	1695	1739	1747.5	1889	1657	1631	1618		68.1799	62.0378
ENSRNOG00000016776	Extl1	5	-0.491611	0.00930911	0.20283	0.54166	0.714265	0.722999	0.834445	0.855609	0.860191	0.914362	1.35854	1.04141	0.869817	1.18392	1.06932	0.913879	15	20	22	25	25	25	26	38	29	24	32	27		0.733795	1.04251
ENSRNOG00000015741	Slc2a13	7	0.148682	0.00934527	0.203142	44.9577	47.9986	47.4879	50.1001	48.2563	38.743	42.5178	44.4029	45.463	40.8814	47.3198	42.8126	45.0784	1245	1344	1445	1501	1410	1126	1209	1242	1266	1128	1279	1081		47.7601	43.1629
ENSRNOG00000008103	Mdh1	14	0.179903	0.00944644	0.203289	550.109	514.985	445.696	461.982	455.766	441.071	385.474	406.776	473.16	429.798	411.893	449.037	452.146	15234	14420	13562	13841	13317	12819	10961	11378	13176	11859	11133	11338		485.708	428.173
ENSRNOG00000019277	Vdac3	16	0.149356	0.00954658	0.203289	517.808	479.147	434.358	449.799	436.326	405.431	391.699	400.466	450.321	422.496	410.061	441.552	436.622	14339.5	13416.5	13217	13476	12749	11783.2	11138	11201.5	12540	11657.5	11083.5	11149		463.488	417.432
ENSRNOG00000054352	Atp6ap1	X	0.118435	0.00946687	0.203289	391.963	397.596	377.619	386.665	376.348	331.775	340.547	343.639	384.155	369.056	353.65	368.917	368.494	10854.5	11133	11490.5	11584.5	10996.5	9642.5	9683.5	9612	10697.5	10183	9558.75	9315		386.038	355.963
ENSRNOG00000015630	Cct7	4	0.126195	0.00948606	0.203289	306.29	279.671	277.385	269.876	275.044	250.797	252.452	254.047	282.833	259.042	244.276	262.856	267.881	8482	7831	8440.5	8085.5	8036.5	7289	7178.5	7106	7876	7147.5	6602.5	6637		281.653	258.043
ENSRNOG00000009700	Dync1i1	4	0.133414	0.00943514	0.203289	283.685	285.349	265.932	274.165	263.425	238.686	235.905	241.391	276.297	260.184	239.929	261.311	260.522	7856	7990	8092	8214	7697	6937	6708	6752	7694	7179	6485	6598		274.511	250.529
ENSRNOG00000003198	RGD1305733	10	0.119949	0.00954425	0.203289	263.507	238.686	263.343	241.708	231.479	229.669	222.267	221.304	234.752	232.772	219.044	234.405	236.078	7297.2	6683.4	8013.22	7241.58	6763.57	6674.95	6320.18	6190.13	6537.1	6422.65	5920.5	5918.62		247.744	227.745
ENSRNOG00000008738	Tp53i11	3	-0.130648	0.00940143	0.203289	153.542	158.353	134.806	145.794	146.48	170.352	162.088	160.129	160.988	149.754	167.303	160.874	155.872	4252	4434	4102	4368	4280	4951	4609	4479	4483	4132	4522	4062		147.795	161.641
ENSRNOG00000047307	Cntfr	5	-0.107449	0.00955562	0.203289	102.626	103.952	100.628	105.44	101.167	103.464	111.025	110.328	114.16	108.256	110.326	117.982	107.446	2842	2910.75	3062	3159	2956	3007	3157	3086	3179	2987	2982	2979		102.763	110.792
ENSRNOG00000013581	Extl3	15	-0.2064	0.00939681	0.203289	27.9922	30.1338	34.676	33.1785	36.734	36.6985	40.8755	38.8418	34.0818	36.5624	40.5363	34.8137	35.427	775.18	843.77	1055.15	994.03	1073.33	1066.58	1162.3	1086.45	949.07	1008.83	1095.65	879.03		32.5429	37.4871
ENSRNOG00000034161	Cox6b1	2	0.232672	0.00953883	0.203289	44.6327	36.9097	34.0467	31.2249	33.2661	32.2227	28.0639	29.1014	34.0254	29.61	29.1355	30.7728	32.751	1236	1033.5	1036	935.5	972	936.5	798	814	947.5	817	787.5	777		36.016	30.4188
ENSRNOG00000018226	Zcchc14	19	-0.296782	0.0094399	0.203289	10.9054	14.4282	15.0844	15.4539	17.9336	18.1328	20.3621	18.4118	15.4775	18.0487	18.7577	16.7528	16.6457	302	404	459	463	524	527	579	515	431	498	507	423		14.7611	17.9919
ENSRNOG00000007281	Flnc	4	-0.311166	0.00947017	0.203289	5.38048	5.60698	5.89901	5.94125	5.64702	6.331	8.72161	8.61601	5.6739	6.63236	6.84453	7.20804	6.54185	149	157	179.5	178	165	184	248	241	158	183	185	182		5.69495	7.14678
ENSRNOG00000016066	Bambi	17	0.300144	0.00939594	0.203289	6.42769	5.21414	6.96708	4.63951	5.92081	4.64503	4.32564	4.29013	5.24297	4.82024	4.58769	4.99018	5.17259	178	146	212	139	173	135	123	120	146	133	124	126		5.83385	4.70027
ENSRNOG00000004165	Prkd1	6	-0.215233	0.00948349	0.203289	3.21385	3.46419	3.5164	3.63818	3.35399	4.02569	3.65745	3.82537	4.12973	4.13163	4.25471	3.96046	3.7643	89	97	107	109	98	117	104	107	115	114	115	100		3.43732	3.99786
ENSRNOG00000012874	Rgma	1	-0.529132	0.00951606	0.203289	1.62498	1.10711	1.90609	2.1028	2.49838	2.44294	2.81342	2.25232	2.83695	3.00812	3.03379	1.94063	2.29729	45	31	58	63	73	71	80	63	79	83	82	49		1.84787	2.61831
ENSRNOG00000022331	Ccdc78	10	-0.63698	0.00952278	0.203289	0.144443	0.178566	0.164318	0.166889	0.308019	0.344076	0.31651	0.32176	0.287286	0.326181	0.258982	0.237628	0.254555	4	5	5	5	9	10	9	9	8	9	7	6		0.192447	0.298918
ENSRNOG00000009920	LOC680121	11	0.121437	0.00957937	0.203455	416.995	427.168	412.633	414.576	415.67	363.783	374.25	392.879	426.884	380.151	360.087	391.623	398.058	11547.7	11961	12555.9	12420.7	12145.5	10572.8	10641.9	10989.3	11887.4	10489.1	9732.75	9888.31		417.408	384.237
ENSRNOG00000020513	Becn1	10	0.126984	0.00959746	0.203455	154.355	134.282	144.205	137.083	133.886	130.164	127.096	124.307	138.472	124.275	129.787	127.329	133.77	4274.5	3760	4388	4107	3912	3783	3614	3477	3856	3429	3508	3215		140.762	128.776
ENSRNOG00000009274	Fut11	15	-0.286687	0.00960162	0.203455	5.38048	6.80945	6.37554	5.8578	5.54434	8.30944	6.64671	7.70436	5.78163	7.21223	7.95446	7.76251	6.77825	149	190.67	194	175.5	162	241.5	189	215.5	161	199	215	196		5.99352	7.33876
ENSRNOG00000057988	Pfkm	7	0.10183	0.00990145	0.204123	470.63	457.094	452.926	450.166	461.789	410.139	415.12	433.053	462.315	419.506	420.661	431.809	440.434	13033	12799	13782	13487	13493	11920	11804	12113	12874	11575	11370	10903		458.521	427.515
ENSRNOG00000018851	Ppp2r2b	18	0.135549	0.00983412	0.204123	403.247	380.311	367.546	355.924	351.484	336.575	320.853	318.006	362.698	326.508	343.207	360.679	352.253	11167	10649	11184	10663.5	10270	9782	9123.5	8895	10100	9009	9276.5	9107		371.703	338.361
ENSRNOG00000014415	Hsbp1	19	0.168284	0.00989769	0.204123	352.259	308.205	289.002	274.199	282.83	275.055	251.942	249.757	281.756	266.055	269.49	276.757	281.442	9755	8630	8794	8215	8264	7994	7164	6986	7846	7341	7284	6988		301.299	267.259
ENSRNOG00000021317	Cct2	7	0.124025	0.00967698	0.204123	291.768	293.867	266.89	269.898	264.486	250.935	245.946	248.828	271.138	265.608	239.75	259.008	264.01	8079.83	8228.5	8121.16	8086.16	7728	7293	6993.5	6960	7550.33	7328.66	6480.16	6539.83		277.382	254.459
ENSRNOG00000028105	Hars	18	0.162206	0.00983059	0.204123	184.074	169.406	160.046	152.186	147.079	142.551	135.238	146.115	158.043	138.518	145.678	148.458	152.283	5097.5	4743.5	4870	4559.5	4297.5	4143	3845.5	4087	4401	3822	3937.5	3748.5		162.558	144.943
ENSRNOG00000016227	Glrx3	1	0.172504	0.0097518	0.204123	176.87	152.746	149.431	146.896	139.533	139.42	125.303	130.062	145.151	138.482	126.161	144.676	142.894	4898	4277	4547	4401	4077	4052	3563	3638	4042	3821	3410	3653		153.095	135.608
ENSRNOG00000018148	Cd99l2	15	0.126228	0.00984389	0.204123	94.1162	101.369	90.2487	99.2542	90.994	88.2211	82.3393	89.4492	89.7334	81.5573	88.35	90.7104	90.5285	2606.33	2838.4	2746.16	2973.66	2658.75	2564	2341.33	2502	2498.79	2250.33	2388	2290.4		95.1963	87.1944
ENSRNOG00000003476	Slc6a4	10	0.324005	0.00976591	0.204123	106.924	114.282	96.7175	116.355	103.255	58.837	94.2496	102.069	91.716	76.6889	93.8626	90.9718	95.4941	2961	3200	2943	3486	3017	1710	2680	2855	2554	2116	2537	2297		107.507	86.9136
ENSRNOG00000011146	Gyg1	2	0.173272	0.00983055	0.204123	99.0154	94.1759	86.7927	83.0106	84.2946	80.7891	71.3554	72.4675	83.4565	82.3065	78.1387	86.7341	83.5447	2742	2637	2641	2487	2463	2348	2029	2027	2324	2271	2112	2190		89.4578	79.3211
ENSRNOG00000018809	Psmd5	3	0.126471	0.00970658	0.204123	75.8684	70.8551	65.6286	67.4231	68.4487	64.7896	59.6797	61.9209	66.794	64.8739	63.3027	64.7932	66.1981	2101	1984	1997	2020	2000	1883	1697	1732	1860	1790	1711	1636		69.6448	63.7363
ENSRNOG00000012333	Kbtbd11	16	-0.160711	0.00985515	0.204123	25.2052	30.4277	29.6101	29.7396	31.1442	34.6829	32.706	32.6407	30.4164	31.3134	33.4827	33.1491	31.2098	698	852	901	891	910	1008	930	913	847	864	905	837		29.2254	32.6273
ENSRNOG00000009289	Galk2	3	0.166566	0.00987936	0.204123	35.3523	32.2134	31.4176	29.2389	29.7581	28.1169	27.4133	27.0636	30.955	27.3086	26.1202	29.8025	29.5634	979	902	956	876	869.5	817.17	779.5	757	862	753.5	706	752.5		31.5961	28.1114
ENSRNOG00000056024	Bnip2	8	-0.206516	0.00969222	0.204123	13.5415	14.4996	15.4952	17.3565	16.7528	16.8511	19.9753	18.0007	16.6267	19.1994	17.4998	17.1785	16.9148	375	406	471.5	520	489.5	489.75	568	503.5	463	529.75	473	433.75		15.5291	17.9045
ENSRNOG00000004346	Notch3	7	-0.463608	0.00979442	0.204123	10.9054	11.7854	14.9529	10.3137	13.7924	18.6145	19.9401	22.5232	12.6765	12.5036	19.9786	14.6537	15.22	302	330	455	309	403	541	567	630	353	345	540	370		12.35	17.27
ENSRNOG00000005006	Ndufaf1	3	0.16421	0.00984661	0.204123	17.8387	20.5351	17.7792	18.3578	19.5079	17.6511	15.1925	15.9092	17.4885	16.6715	17.6478	16.832	17.6176	494	575	541	550	570	513	432	445	487	460	477	425		18.8037	16.7704
ENSRNOG00000009653	Numb	6	-0.170148	0.00982555	0.204123	10.761	11.714	12.4882	12.4833	12.1154	13.2813	14.7353	14.0144	12.8201	12.7936	13.4671	12.7527	12.7855	298	328	380	374	354	386	419	392	357	353	364	322		11.9124	13.4092
ENSRNOG00000000787	AABR07044364.1	20	-0.672405	0.00980398	0.204123	6.03553	5.53877	11.9347	6.35012	8.5975	9.85641	9.1183	11.549	12.804	21.7523	9.17426	12.2968	10.4173	167.14	155.09	363.16	190.25	251.21	286.46	259.28	323.04	356.55	600.19	247.97	310.49		7.69133	12.3644
ENSRNOG00000050188	AABR07030603.1	10	-0.261475	0.00989276	0.204123	4.4055	6.35696	5.89901	6.07476	6.3315	6.53745	7.35006	6.72121	6.82304	7.17599	7.3625	6.53476	6.4644	122	178	179.5	182	185	190	209	188	190	198	199	165		5.81355	6.92929
ENSRNOG00000019542	MGC108823	18	-0.776702	0.00964836	0.204123	4.03464	2.70421	4.18518	2.66522	3.28177	5.36071	5.60187	4.39488	5.49075	12.8671	3.63981	5.67772	4.99199	111.73	75.72	127.35	79.85	95.89	155.8	159.29	122.93	152.9	355.03	98.38	143.36		3.3742	6.14755
ENSRNOG00000048897	Vmac	9	-0.293467	0.00985542	0.204123	2.05831	2.24994	2.46477	2.4032	1.91656	3.02787	2.53208	2.46683	2.54966	3.00812	2.62682	2.85153	2.51297	57	63	75	72	56	88	72	69	71	83	71	72		2.21856	2.72327
ENSRNOG00000014953	Fbxo39	10	-1.00738	0.00987568	0.204123	0.108332	0.0714265	0.164318	0.233645	0.308019	0.378484	0.422013	0.48264	0.466839	0.217454	0.29598	0.198023	0.278931	3	2	5	7	9	11	12	13.5	13	6	8	5		0.177148	0.351633
ENSRNOG00000014375	Adgrb2	5	-0.110143	0.00991459	0.204131	89.2655	94.4973	94.2199	96.9625	97.5052	104.049	101.951	104.929	94.122	104.306	102.705	101.982	98.8745	2472	2646	2867	2905	2849	3024	2899	2935	2621	2878	2776	2575		94.4901	102.006
ENSRNOG00000006641	Dbh	3	0.117544	0.0100229	0.204544	5700.89	5825.76	5528.85	5738.91	6004.68	4986.47	5283.84	5277.24	5878.71	5130.32	5393.62	5243.26	5499.38	157873	163126	168236	171938	175450	144923	150247	147611	163703	141556	145783	132390		5759.82	5313.35
ENSRNOG00000034242	Vcp	5	0.117337	0.010052	0.204544	874.943	924.099	877.113	889.518	894.83	763.548	818.002	856.382	901.916	810.96	792.597	819.538	851.954	24229.5	25875.5	26689.5	26650	26146	22191.2	23260	23954	25115.5	22376	21423	20693		892.1	823.278
ENSRNOG00000009080	Atp6v1d	6	0.176481	0.00995619	0.204544	193.264	178.423	160.407	159.279	153.736	152.495	136.803	139.358	160.844	157.546	144.956	152.557	157.472	5352	4996	4881	4772	4492	4432	3890	3898	4479	4347	3918	3852		169.022	149.223
ENSRNOG00000004130	Anapc4	14	0.106731	0.0100184	0.204544	83.1989	83.7119	83.9993	89.9365	85.2015	74.9398	76.7712	81.727	81.266	81.7447	77.8242	79.8033	81.677	2304	2344	2556	2694.5	2489.5	2178	2183	2286	2263	2255.5	2103.5	2015		85.2096	79.1537
ENSRNOG00000008790	Gdap1l1	3	0.117888	0.0100375	0.204544	73.2324	66.8909	67.7976	64.7863	68.0038	61.8649	63.3723	59.7401	67.3685	62.3007	61.6748	63.0506	65.0069	2028	1873	2063	1941	1987	1798	1802	1671	1876	1719	1667	1592		68.1422	62.7674
ENSRNOG00000031367	LOC103689983	X	0.161247	0.00997824	0.204544	67.3702	65.4638	58.2836	57.2973	57.0102	57.4662	51.1923	51.0225	57.8612	55.5291	52.0184	56.595	57.2592	1865.66	1833.04	1773.5	1716.63	1665.78	1670.16	1455.66	1427.16	1611.25	1532.16	1406	1429		61.085	54.5264
ENSRNOG00000013195	Ruvbl1	4	0.159176	0.0100578	0.204544	33.2045	30.572	29.9312	27.6331	30.3022	24.1655	27.3672	26.8534	29.1674	28.1382	26.835	27.4646	28.4695	919.52	856.04	910.77	827.89	885.4	702.33	778.19	751.12	812.22	776.39	725.32	693.47		30.3286	27.1416
ENSRNOG00000016258	Zfp516	18	-0.268223	0.0100447	0.204544	9.74987	13.6068	14.2957	12.9172	13.7924	16.034	15.72	17.4823	13.3588	14.6057	14.91	16.0003	14.3727	270	381	435	387	403	466	447	489	372	403	403	404		12.8724	15.4444
ENSRNOG00000013756	Snrnp48	17	0.143441	0.0100627	0.204544	14.1193	13.1068	13.3098	14.2189	13.5186	11.6642	12.4142	13.1207	12.1737	12.866	11.9872	12.317	12.9014	391	367	405	426	395	339	353	367	339	355	324	311		13.6547	12.3633
ENSRNOG00000038784	Piezo2	18	-0.705217	0.0100166	0.204544	0.505549	0.321419	0.394363	0.267022	0.444917	0.756968	0.527517	0.893777	0.754125	0.616121	0.59196	0.356442	0.535848	14	9	12	8	13	22	15	25	21	17	16	9		0.386654	0.642415
ENSRNOG00000030864	AABR07043031.1	19	0.246861	0.0100828	0.204693	6.23703	5.4527	5.5316	5.02603	4.9064	4.89104	5.10038	4.36235	4.22454	4.05117	4.42971	4.89751	4.92587	172.72	152.68	168.32	150.58	143.36	142.15	145.03	122.02	117.64	111.78	119.73	123.66		5.43075	4.56524
ENSRNOG00000014160	Tcp1	1	0.131534	0.0101201	0.204719	244.966	247.091	220.063	214.811	221.355	209.534	201.81	205.304	226.767	211.067	201.433	209.885	217.84	6783.75	6918.75	6696.25	6435.75	6467.75	6089.75	5738.5	5742.58	6314.75	5823.75	5444.5	5299.5		229.657	209.4
ENSRNOG00000023257	Adamts9	4	-0.49865	0.0101027	0.204719	1.22776	0.767835	1.47886	1.55207	1.43742	1.61716	2.12765	2.10931	1.56212	1.52218	1.84987	1.84162	1.59115	34	21.5	45	46.5	42	47	60.5	59	43.5	42	50	46.5		1.29279	1.80427
ENSRNOG00000000781	Rnf39	20	-0.672795	0.0101226	0.204719	0.216664	0.249993	0.18075	0.1502	0.23957	0.395688	0.252153	0.32176	0.251375	0.507393	0.314478	0.356442	0.286372	6	7	5.5	4.5	7	11.5	7.17	9	7	14	8.5	9		0.207435	0.342756
ENSRNOG00000013290	Nrip3	1	0.113134	0.0101945	0.204944	265.847	267.85	287.786	266.822	253.705	236.277	244.31	256.121	256.51	237.279	258.02	248.281	256.567	7362	7500	8757	7994	7413	6867	6947	7164	7143	6547	6974	6269		268.402	248.114
ENSRNOG00000008565	Nkiras1	15	0.158249	0.0101978	0.204944	24.1941	24.785	26.3895	26.1348	26.4896	22.0553	23.1756	20.8071	25.7839	22.1441	22.6794	24.3172	24.0796	670	694	803	783	774	641	659	582	718	611	613	614		25.5986	22.9947
ENSRNOG00000010783	Mak16	16	0.148685	0.0101597	0.204944	22.7858	19.8923	18.8637	19.7263	21.1506	18.9242	18.2521	18.1616	18.8172	17.7225	18.2768	18.8122	19.2821	631	557	574	591	618	550	519	508	524	489	494	475		20.4837	18.4238
ENSRNOG00000023116	Agmo	6	-0.20435	0.0101939	0.204944	9.67765	10.1783	10.4013	10.8144	11.1229	13.5566	12.4494	12.0481	10.5937	12.9023	10.8033	12.0398	11.3823	268	285	316.5	324	325	394	354	337	295	356	292	304		10.4389	12.0562
ENSRNOG00000061960	AABR07014313.1	14	0.254795	0.0101495	0.204944	7.58865	6.83373	5.81587	5.89118	6.07311	5.69859	5.83609	4.74703	5.28498	5.44252	4.78525	5.78861	5.81547	210.15	191.35	176.97	176.5	177.45	165.62	165.95	132.78	147.17	150.17	129.34	146.16		6.44051	5.36901
ENSRNOG00000025889	Gnas	3	0.113686	0.0102131	0.204993	831.231	824.351	757.366	760.605	778.142	721.416	697.482	702.402	775.824	736.892	717.797	760.689	755.35	23019	23082.5	23045.8	22787.8	22736.5	20966.8	19833	19647	21604.2	20332.3	19401.2	19207.1		790.339	730.358
ENSRNOG00000030862	Atp6v1h	5	0.157988	0.0103635	0.205571	267.255	255.528	232.411	242.89	229.44	215.77	197.608	209.287	239.704	227.965	213.993	236.558	230.701	7401	7155	7072	7277	6704	6271	5619	5854	6675	6290	5784	5973		245.505	220.126
ENSRNOG00000061782	Tspyl2	X	0.108549	0.0102934	0.205571	109.126	103.711	105.394	105.741	96.8891	95.3091	93.7573	93.7751	97.1385	95.8611	101.41	98.8531	99.7471	3022	2904	3207	3168	2831	2770	2666	2623	2705	2645	2741	2496		104.172	96.5863
ENSRNOG00000017408	Fam160a2	1	-0.238099	0.0103518	0.205571	28.9968	37.7132	38.7462	39.6278	40.4532	42.5622	44.9796	49.98	40.9741	40.7002	46.5798	39.6343	40.9123	803	1056	1179	1187.25	1182	1237	1279	1398	1141	1123	1259	1000.75		37.1074	43.63
ENSRNOG00000004537	Rxrg	13	-0.192269	0.0103291	0.205571	32.9932	27.2046	34.7805	31.008	30.5168	39.5973	35.0095	37.5744	31.2721	35.8075	36.1957	34.6738	33.8861	913.67	761.75	1058.33	929	891.67	1150.83	995.5	1051	870.83	988	978.33	875.5		31.3006	35.7329
ENSRNOG00000010653	Elmsan1	6	-0.23273	0.0103342	0.205571	17.5498	17.2495	20.6712	21.295	18.618	22.2961	24.8284	24.3107	19.0686	20.3682	24.8623	21.5449	21.0552	486	483	629	638	544	648	706	680	531	562	672	544		19.0767	22.4685
ENSRNOG00000017516	Bcl9	2	-0.229756	0.0103364	0.205571	16.647	16.321	15.413	18.024	18.2416	18.8554	21.6633	21.6652	16.4112	18.3024	22.3095	20.2776	18.6776	461	457	469	540	533	548	616	606	457	505	603	512		16.9293	19.9264
ENSRNOG00000053753	AABR07070307.1	8	-0.282704	0.0103705	0.205571	7.90823	7.44622	7.39431	6.70894	7.92294	9.99541	10.5679	10.0103	8.29538	7.2666	9.74883	8.03974	8.44207	219	208.5	225	201	231.5	290.5	300.5	280	231	200.5	263.5	203		7.47612	9.13203
ENSRNOG00000007238	LOC297756	5	0.210154	0.0102562	0.205571	8.30545	7.58014	6.58225	6.76167	7.64332	6.81099	6.30664	5.88999	6.66647	6.37794	6.25368	6.05951	6.76984	230	212.25	200.29	202.58	223.33	197.95	179.33	164.75	185.64	175.98	169.03	153		7.37457	6.33789
ENSRNOG00000001607	Adamts1	11	-0.408271	0.0103591	0.205571	3.50273	4.60701	5.02813	4.17222	4.75718	8.22342	6.36537	5.61292	5.0275	4.67527	6.43756	5.02979	5.28659	97	129	153	125	139	239	181	157	140	129	174	127		4.41346	5.91026
ENSRNOG00000012886	Maff	7	-0.410141	0.0103621	0.205571	2.7083	2.60707	2.49763	2.16956	2.56683	3.57839	3.34094	3.61086	2.3342	3.80545	2.77481	4.2773	3.02261	75	73	76	65	75	104	95	101	65	105	75	108		2.50988	3.38885
ENSRNOG00000010794	Dennd3	7	-0.176769	0.0103885	0.205671	10.436	9.92829	11.2065	9.67956	11.1229	11.8362	13.0121	11.8336	11.1323	11.0177	12.2462	11.8022	11.2711	289	278	341	290	325	344	370	331	310	304	331	298		10.4746	11.84
ENSRNOG00000016280	Btrc	1	0.117178	0.0104312	0.205779	189.479	211.251	209.003	212.693	202.221	176.655	193.239	197.602	184.602	186.111	197.036	187.198	195.591	5247.17	5915.2	6359.72	6372.29	5908.7	5134.17	5494.77	5527.17	5140.58	5135.17	5325.67	4726.67		204.929	188.92
ENSRNOG00000018375	Eif2b3	5	0.169753	0.010435	0.205779	57.2953	53.7842	48.2819	50.523	50.1044	46.4847	40.0093	45.529	51.1728	45.5505	47.406	47.4594	48.6334	1586.66	1506	1469.16	1513.67	1464	1351	1137.67	1273.5	1425	1256.83	1281.33	1198.33		51.9978	46.2302
ENSRNOG00000046500	Irgq	1	-0.220643	0.0104145	0.205779	28.1302	38.356	35.1969	38.7182	40.7954	44.6611	44.4169	40.5775	41.9437	40.7002	39.7723	41.5453	39.5678	779	1074	1071	1160	1192	1298	1263	1135	1168	1123	1075	1049		36.2394	41.9453
ENSRNOG00000017879	Gab1	19	-0.340676	0.0104551	0.205779	11.5193	16.4995	18.4036	17.2563	17.7624	20.2661	23.8086	22.8092	15.9444	21.7817	19.5717	19.6439	18.7722	319	462	560	517	519	589	677	638	444	601	529	496		16.2882	20.5465
ENSRNOG00000055042	Gprin2	16	-0.321299	0.010469	0.205779	2.20275	2.32136	2.49763	2.77036	3.25131	3.44076	3.0596	3.32485	3.51925	3.62424	2.8858	2.86143	2.97995	61	65	76	83	95	100	87	93	98	100	78	72.25		2.60868	3.24513
ENSRNOG00000016526	Dsg2	18	-0.706184	0.0104712	0.205779	0.180553	0.535699	0.328636	0.267022	0.23957	0.412891	0.492349	0.536266	0.466839	0.652363	0.517965	0.356442	0.41555	5	15	10	8	7	12	14	15	13	18	14	9		0.310296	0.490731
ENSRNOG00000047198	Tatdn1	7	0.210512	0.0105443	0.20696	22.6414	20.7673	18.5186	18.8418	19.1143	18.1156	14.6122	16.9342	19.5354	17.9943	16.1679	17.4062	18.3874	627	581.5	563.5	564.5	558.5	526.5	415.5	473.67	544	496.5	437	439.5		19.9767	17.2523
ENSRNOG00000019834	Hsp90ab1	9	0.119799	0.0105922	0.206988	4605.33	4722.84	4299.58	4392.55	4410.94	4016.33	3987.49	4110.34	4586.43	4072.02	3944.11	4200.45	4279.03	127534	132243	130831	131601	128883	116728	113385	114971	127718	112355	106605	106060		4486.25	4131.02
ENSRNOG00000004901	Slc4a1ap	6	0.130799	0.0106493	0.206988	43.6578	39.606	40.225	44.4258	41.5826	36.2656	36.5745	39.0402	40.22	40.229	36.8495	38.6937	39.7808	1209	1109	1224	1331	1215	1054	1040	1092	1120	1110	996	977		41.8994	38.2675
ENSRNOG00000011502	Col9a2	5	-0.275174	0.0106456	0.206988	22.8941	16.2138	20.2111	22.9973	21.5956	26.3906	26.7275	28.6724	22.2647	20.9119	24.6033	26.0994	23.2985	634	454	615	689	631	767	760	802	620	577	665	659		20.7824	25.0957
ENSRNOG00000020703	Sipa1l3	1	-0.246181	0.0105887	0.206988	14.372	14.3924	15.0187	13.3177	14.7165	17.4791	19.0258	19.0553	14.3643	15.2218	19.6827	15.0894	15.978	398	403	457	399	430	508	541	533	400	420	532	381		14.3635	17.1312
ENSRNOG00000015118	Cpped1	10	-0.221847	0.0106079	0.206988	11.6457	12.4818	9.57973	10.6976	9.15501	12.6448	11.7812	11.7264	12.0301	12.2923	12.9121	13.4854	11.7027	322.5	349.5	291.5	320.5	267.5	367.5	335	328	335	339.17	349	340.5		10.712	12.4103
ENSRNOG00000028930	Dab2	2	-0.567624	0.0106251	0.206988	2.52774	4.46416	5.35676	4.83978	6.39995	7.36323	8.68644	6.39945	6.53575	8.15454	4.88367	5.78228	5.94948	70	125	163	145	187	214	247	179	182	225	132	146		4.71768	6.82934
ENSRNOG00000032208	Eda	X	-0.394363	0.0106219	0.206988	2.81663	2.32136	3.84504	3.03738	2.78928	4.43858	4.22013	3.89687	3.05241	3.3343	3.66275	4.71295	3.51064	78	65	117	91	81.5	129	120	109	85	92	99	119		2.96194	3.90257
ENSRNOG00000042250	Cgm4	1	0.394485	0.0105803	0.206988	3.0694	3.16062	3.07275	3.53805	2.73795	2.701	1.7408	2.50258	2.8549	1.73963	2.65753	2.63371	2.70074	85	88.5	93.5	106	80	78.5	49.5	70	79.5	48	71.83	66.5		3.11575	2.40431
ENSRNOG00000023579	Tet2	2	-0.391173	0.0106647	0.207034	5.81381	8.53547	8.54453	10.8478	9.75394	11.561	12.5197	12.0124	8.47493	11.9237	12.0612	10.4952	10.212	161	239	260	325	285	336	356	336	236	329	326	265		8.69911	11.2926
ENSRNOG00000024636	Gpr85	4	0.156409	0.0106797	0.207076	44.4161	46.0701	42.887	40.3871	41.5141	36.3344	37.5592	37.2526	43.0929	36.5323	37.7004	42.2581	40.5004	1230	1290	1305	1210	1213	1056	1068	1042	1200	1008	1019	1067		43.0549	38.6757
ENSRNOG00000005176	Map7d2	X	0.121422	0.0107114	0.207256	240.786	252.029	232.083	237.85	218.009	214.015	202.285	214.721	225.304	212.598	228.524	221.548	224.979	6668	7057	7062	7126	6370	6220	5752	6006	6274	5866	6176.75	5594		236.151	216.999
ENSRNOG00000019859	Pla2g15	19	0.144974	0.010715	0.207256	33.8357	32.3205	30.5303	29.1388	34.7719	29.8314	29.0837	28.0289	29.6264	28.5228	30.2639	27.446	30.2834	937	905	929	873	1016	867	827	784	825	787	818	693		32.1194	28.9719
ENSRNOG00000003131	Traf7	10	-0.151276	0.0107386	0.207462	27.9857	27.2492	29.8401	29.8064	29.2447	30.7948	32.9258	32.9983	28.944	35.59	32.4838	30.7332	30.7163	775	763	908	893	854.5	895	936.25	923	806	982	878	776		28.8252	32.0671
ENSRNOG00000008580	Nbn	5	0.124145	0.0107648	0.207673	63.3019	66.7124	63.0652	63.9185	58.5921	58.2521	55.231	53.8054	60.3659	60.2348	58.086	59.4069	60.081	1753	1868	1919	1915	1712	1693	1570.5	1505	1681	1662	1570	1500		63.118	57.9117
ENSRNOG00000002828	Tob1	10	-0.24127	0.0107796	0.207673	18.1998	20.3566	19.7839	20.7944	20.74	26.253	20.4325	21.4149	25.0298	29.1026	21.6805	22.3766	22.1804	504	570	602	623	606	763	581	599	697	803	586	565		19.9749	23.7557
ENSRNOG00000045913	Prdm16	5	-0.365003	0.010795	0.207673	9.20821	6.82123	8.87317	8.7116	8.35074	12.3523	11.6054	12.9061	8.90586	8.84314	12.9861	8.71302	9.85641	255	191	270	261	244	359	330	361	248	244	351	220		8.39299	10.9017
ENSRNOG00000016182	Tgfa	4	-0.263797	0.0108015	0.207673	5.59715	6.10697	5.81685	5.4072	4.55184	7.53527	7.06872	6.54245	5.74572	6.05248	6.14158	7.04962	6.13465	155	171	177	162	133	219	201	183	160	167	166	178		5.496	6.59083
ENSRNOG00000050500	Tob2	7	-0.254073	0.0108359	0.207925	12.8012	14.6424	16.7111	17.5734	15.3154	20.7822	20.2215	18.4654	15.4237	17.0339	17.5738	19.1884	17.1444	354.5	410	508.5	526.5	447.5	604	575	516.5	429.5	470	475	484.5		15.4087	18.3841
ENSRNOG00000060291	AABR07036723.1	X	0.578049	0.0108407	0.207925	1.20971	1.57853	0.869242	1.21428	1.05171	0.988531	0.607699	0.580955	0.583549	1.15613	0.796556	0.849519	0.957201	33.5	44.2	26.45	36.38	30.73	28.73	17.28	16.25	16.25	31.9	21.53	21.45		1.18469	0.794706
ENSRNOG00000000567	Unc5b	20	0.114508	0.0108548	0.207946	90.0238	95.283	98.8865	92.9238	100.243	88.1179	93.1594	89.8425	85.9344	83.2125	90.4958	86.4569	91.215	2493	2668	3009	2784	2929	2561	2649	2513	2393	2296	2446	2183		95.472	88.1742
ENSRNOG00000012062	Npc2	6	0.146617	0.0108742	0.20803	245.769	211.208	206.12	200.667	208.529	208.321	187.972	187.586	203.291	191.432	184.469	190.419	202.149	6806	5914	6272	6012	6093	6054.5	5345	5247	5661	5282	4986	4808		214.459	193.356
ENSRNOG00000016408	Kirrel1	2	-0.319198	0.0109113	0.20803	38.3495	34.8561	45.3846	40.1535	40.8296	56.5317	59.9259	56.1292	37.024	42.4761	52.6474	47.1295	45.9531	1062	976	1381	1203	1193	1643	1704	1570	1031	1172	1423	1190		39.9147	50.2663
ENSRNOG00000014333	Vcam1	2	-0.411535	0.0108881	0.20803	8.73877	9.1901	11.0093	9.21227	9.5373	11.2055	13.8093	11.4521	12.1856	20.332	10.1743	11.6834	11.5442	242	257.33	335	276	278.67	325.67	392.67	320.33	339.33	561	275	295		9.53755	12.9775
ENSRNOG00000045742	Cyb5d1	10	-0.275754	0.0109028	0.20803	2.61802	3.17848	3.61499	3.77169	3.49088	4.16332	4.2553	3.71811	3.91427	3.95042	4.3657	3.80204	3.73694	72.5	89	110	113	102	121	121	104	109	109	118	96		3.33481	4.02417
ENSRNOG00000006500	Snf8	10	0.186822	0.0109316	0.20817	58.4812	46.4272	48.6052	45.6274	45.8606	47.1384	41.0232	39.7195	45.0321	40.8089	42.4731	44.0403	45.4364	1619.5	1300	1479	1367	1340	1370	1166.5	1111	1254	1126	1148	1112		49.0003	42.8908
ENSRNOG00000011617	Dguok	4	0.135769	0.0109716	0.208682	16.4484	15.6781	14.5257	14.9199	15.7774	13.7286	13.9264	13.7999	14.6875	14.3339	14.096	13.822	14.6453	455.5	439	442	447	461	399	396	386	409	395.5	381	349		15.4699	14.0563
ENSRNOG00000009896	Tmem199	10	0.146508	0.0110116	0.209043	88.5072	80.4977	72.6614	77.6701	76.4914	70.6044	67.9441	68.7851	77.0106	70.8539	68.9633	75.8033	74.6494	2451	2254	2211	2327	2235	2052	1932	1924	2144.5	1955	1864	1914		79.1656	71.4235
ENSRNOG00000007591	Slc45a3	13	-0.629897	0.0110167	0.209043	0.216664	0.142853	0.262909	0.3004	0.308019	0.309669	0.351678	0.429013	0.484795	0.416787	0.369975	0.316837	0.3258	6	4	8	9	9	9	10	12	13.5	11.5	10	8		0.246169	0.382679
ENSRNOG00000019062	Pura	18	-0.15539	0.0110377	0.209193	12.4221	14.1782	12.9811	14.1522	12.9026	15.3458	14.1726	14.5149	15.298	15.8017	13.985	14.7329	14.2073	344	397	395	424	377	446	403	406	426	436	378	372		13.3272	14.8359
ENSRNOG00000019476	Agap1	9	-0.208365	0.0110718	0.20959	36.0384	46.713	44.8259	45.3604	49.3173	49.6502	52.8923	57.5593	47.5458	51.5367	52.6474	46.6146	48.3918	998	1308	1364	1359	1441	1443	1504	1610	1324	1422	1423	1177		44.451	51.2066
ENSRNOG00000016417	Zfp136	18	-0.316393	0.0110882	0.209651	2.78052	4.17845	3.46711	3.70493	4.55184	4.78266	4.50147	4.61189	4.52475	5.01957	4.80967	3.96046	4.24111	77	117	105.5	111	133	139	128	129	126	138.5	130	100		3.73657	4.6015
ENSRNOG00000016011	Plekhg1	1	-0.248545	0.0111536	0.21064	7.33046	8.85689	8.24876	8.54471	8.35074	10.2191	9.91731	11.1901	8.51084	8.77066	11.4692	8.95065	9.19662	203	248	251	256	244	297	282	313	237	242	310	226		8.26631	9.86112
ENSRNOG00000042905	RT1-T24-4	20	-0.647382	0.0111698	0.210697	21.2074	15.0574	38.2384	21.549	25.9681	31.7988	32.3681	31.6111	35.1598	68.3158	28.9435	39.2731	32.4576	587.29	421.62	1163.55	645.61	758.76	924.18	920.39	884.2	979.09	1884.97	782.31	991.63		24.4041	38.21
ENSRNOG00000021833	Myrfl	7	0.367814	0.011188	0.210792	1.80553	1.99994	1.61032	2.16956	2.05346	1.23867	1.37154	2.00206	1.43643	1.4497	1.59089	1.38616	1.67619	50	56	49	65	60	36	39	56	40	40	43	35		1.92776	1.49649
ENSRNOG00000017219	Vac14	19	0.111108	0.0112126	0.210905	83.8489	81.2477	81.4031	79.7395	81.2144	74.0796	74.7315	73.8975	83.1333	73.0647	72.663	76.9914	78.0012	2322	2275	2477	2389	2373	2153	2125	2067	2315	2016	1964	1944		81.4907	75.5087
ENSRNOG00000015957	F13a1	17	-0.458619	0.0112205	0.210905	2.88885	2.92849	4.69949	3.3044	2.60105	6.331	4.85315	3.89687	4.66839	3.87794	3.81074	4.00007	3.98837	80	82	143	99	76	184	138	109	130	107	103	101		3.28446	4.49117
ENSRNOG00000001346	Cops6	12	0.161798	0.0113496	0.210962	178.621	147.96	149.776	144.209	144.803	141.966	126.657	128.615	146.731	136.289	133.838	141.626	143.424	4946.5	4143	4557.5	4320.5	4231	4126	3601.5	3597.5	4086	3760.5	3617.5	3576		153.074	136.532
ENSRNOG00000007213	Yars	5	0.115083	0.0113287	0.210962	157.226	135.282	146.227	138.217	141.826	132.985	131.035	127.917	139.19	131.524	131.082	134.339	137.237	4354	3788	4449.5	4141	4144	3865	3726	3578	3876	3629	3543	3392		143.755	132.582
ENSRNOG00000013254	Dctn6	16	0.190607	0.0112747	0.210962	138.99	121.497	113.116	106.675	106.438	105.666	98.5049	96.5994	113.837	97.8907	97.1924	107.368	108.648	3849	3402	3442	3196	3110	3071	2801	2702	3170	2701	2627	2711		117.343	102.437
ENSRNOG00000050206	Shank2	1	-0.229361	0.0112832	0.210962	36.1287	39.7964	43.4785	46.4285	47.7659	51.1469	54.4221	54.5025	45.8041	43.2372	54.8118	46.4958	47.0015	1000.5	1114.33	1323	1391	1395.67	1486.5	1547.5	1524.5	1275.5	1193	1481.5	1174		42.7196	50.0601
ENSRNOG00000000302	Sesn1	20	0.117446	0.0113687	0.210962	51.7465	52.2128	48.5066	51.9358	52.4659	51.7491	45.1554	46.6194	47.9049	46.7164	45.8029	47.5652	49.0318	1433	1462	1476	1556	1533	1504	1284	1304	1334	1289	1238	1201		51.3736	47.359
ENSRNOG00000045821	Slc41a3	4	0.174218	0.0112855	0.210962	40.4439	41.9988	40.3565	40.4205	42.6093	31.1733	36.258	40.8992	40.8664	34.7927	36.6645	35.6442	38.5106	1120	1176	1228	1211	1245	906	1031	1144	1138	960	991	900		41.1658	36.614
ENSRNOG00000042620	Marveld1	1	-0.176819	0.0113559	0.210962	30.9829	26.285	32.995	30.3738	29.5014	37.057	33.5149	34.2138	31.9965	30.4074	36.0355	34.3372	32.3084	858	736	1004	910	862	1077	953	957	891	839	974	867		30.0276	33.9375
ENSRNOG00000013707	Spata13	15	-0.266212	0.0113055	0.210962	25.5122	24.5886	30.3331	25.05	26.9346	34.5453	37.313	33.2603	24.1141	29.5738	32.7798	32.654	29.7216	706.5	688.5	923	750.5	787	1004	1061	930.33	671.5	816	886	824.5		26.4837	32.0343
ENSRNOG00000003606	AABR07014550.1	14	0.215675	0.011239	0.210962	26.8782	22.1362	21.3942	20.8111	20.1239	20.2145	17.9648	18.0722	21.0677	18.5742	17.2223	20.5813	20.42	744.33	619.83	651	623.5	588	587.5	510.83	505.5	586.67	512.5	465.5	519.67		22.2687	19.0996
ENSRNOG00000018461	Pdgfrb	18	-0.342517	0.0113118	0.210962	13.9748	10.3211	13.8684	14.0187	13.8266	15.0705	21.8744	18.5548	13.0715	15.7292	18.3877	15.2874	15.3321	387	289	422	420	404	438	622	519	364	434	497	386		13.2019	16.8536
ENSRNOG00000056716	Zbtb20	11	-0.679215	0.0113341	0.210962	2.32914	5.21414	5.12672	5.20694	7.22134	7.81053	10.0404	10.5466	5.70981	6.81357	8.13944	5.50504	6.63864	64.5	146	156	156	211	227	285.5	295	159	188	220	139		5.01965	7.79505
ENSRNOG00000029147	Rbm11	11	0.199603	0.0113884	0.211082	63.4464	57.5162	63.9854	55.6742	54.8616	51.8523	42.3068	48.836	58.1395	54.2911	52.5364	53.1098	54.713	1757	1610.5	1947	1668	1603	1507	1203	1366	1619	1498	1420	1341		59.0968	51.5817
ENSRNOG00000013694	Ntng2	3	-0.30303	0.0114136	0.211304	25.172	21.3326	23.6345	23.5647	21.7325	31.9416	32.4043	33.63	21.5942	23.3191	29.1418	29.334	26.4001	697.08	597.33	719.17	706	635	928.33	921.42	940.67	601.33	643.42	787.67	740.67		23.0873	28.7664
ENSRNOG00000017426	Rragc	5	0.0957918	0.0114347	0.21145	183.767	173.87	177.644	178.304	171.798	162.576	162.387	166.689	177.085	163.218	163.566	164.518	170.452	5089	4868.5	5405.5	5342	5019.75	4725	4617.5	4662.5	4931.25	4503.5	4421	4154		177.077	165.72
ENSRNOG00000017444	Nrsn1	17	0.104582	0.0114907	0.212079	262.055	266.242	244.012	255.24	246.347	237.516	223.632	229.629	243.403	236.772	239.337	248.361	244.379	7257	7455	7425	7647	7198	6903	6359	6423	6778	6533	6469	6271		254.779	236.95
ENSRNOG00000021223	Ptpra	3	0.0960873	0.0115086	0.212079	229.05	223.029	224.442	219.693	209.966	208.063	197.168	203.281	209	212.96	205.225	213.033	212.909	6343	6245	6829.5	6582	6135	6047	5606.5	5686	5820	5876	5547	5379		221.236	206.962
ENSRNOG00000026985	Phldb1	8	-0.158194	0.0115038	0.212079	95.1876	101.211	96.4546	103.671	107.156	109.726	126.745	118.443	100.514	104.668	116.283	111.804	107.655	2636	2834	2935	3106	3131	3189	3604	3313	2799	2888	3143	2823		100.736	112.598
ENSRNOG00000019936	Anapc15	1	0.162797	0.0115292	0.212214	22.7858	20.4816	21.4435	18.6916	20.5688	19.9564	17.707	19.6273	18.8172	17.6682	17.3703	18.634	19.4793	631	573.5	652.5	560	601	580	503.5	549	524	487.5	469.5	470.5		20.7943	18.5401
ENSRNOG00000000566	Pcbd1	20	0.167116	0.0115589	0.212219	236.741	209.923	192.548	189.92	189.774	187.866	174.045	169.782	196.504	176.283	173.444	189.191	190.502	6556	5878	5859	5690	5545	5460	4949	4749	5472	4864	4688	4777		203.781	181.016
ENSRNOG00000019455	Ap4b1	2	0.106565	0.0115959	0.212219	45.2105	43.7488	44.9574	47.9305	44.5259	40.9107	43.9949	41.6143	43.1288	42.4036	40.9192	41.3472	43.391	1252	1225	1368	1436	1301	1189	1251	1164	1201	1170	1106	1044		45.2746	42.0455
ENSRNOG00000036827	Ppp1r1a	7	0.176164	0.0115466	0.212219	21.2692	17.8566	17.4177	18.024	18.0362	18.3737	16.7399	15.8735	16.5908	15.5842	15.28	15.9607	17.2505	589	500	530	540	527	534	476	444	462	430	413	403		18.5207	16.3432
ENSRNOG00000011863	Gins3	19	0.220641	0.0115948	0.212219	7.65545	6.39267	6.60558	6.24165	6.63952	5.26437	5.38067	5.68442	6.14073	5.25515	6.47456	6.09911	6.15282	212	179	201	187	194	153	153	159	171	145	175	154		6.70698	5.757
ENSRNOG00000005830	Fam19a4	4	0.394517	0.0115705	0.212219	1.98609	2.39279	2.03754	1.70227	2.49838	1.3763	1.1957	1.7518	1.6878	1.59467	1.92387	1.78221	1.82745	55	67	62	51	73	40	34	49	47	44	52	45		2.12341	1.61605
ENSRNOG00000001628	Pcp4	11	0.252522	0.0116751	0.21273	311.4	275.099	221.353	228.354	225.641	178.231	216.335	208.25	234.497	195.709	212.033	229.35	228.021	8623.5	7703	6735.5	6841.5	6593	5180	6151.5	5825	6530	5400	5731	5791		252.369	210.629
ENSRNOG00000018184	Tpm1	8	0.108543	0.0116598	0.21273	181.709	183.245	177.661	180.107	168.692	154.92	157.2	164.455	171.779	169.542	168.375	171.726	170.784	5032	5131	5406	5396	4929	4502.5	4470	4600	4783.5	4678	4551	4336		178.282	165.428
ENSRNOG00000023764	Kctd2	10	0.15262	0.011677	0.21273	88.11	74.8907	74.1731	72.363	76.0807	68.9873	69.8784	67.7841	73.3297	62.4275	69.5182	73.0111	72.5462	2440	2097	2257	2168	2223	2005	1987	1896	2042	1722.5	1879	1843.5		77.1235	69.2766
ENSRNOG00000054513	Zmiz2	14	-0.172498	0.0116459	0.21273	32.3067	34.9036	38.3107	37.3858	41.2544	39.127	45.1171	43.5716	38.8554	40.096	42.7691	40.7037	39.5334	894.66	977.33	1165.75	1120.08	1205.41	1137.16	1282.91	1218.75	1082	1106.33	1156	1027.75		36.8323	41.4628
ENSRNOG00000033274	AC113910.1	4	0.563118	0.0116977	0.212863	0.945015	0.624625	0.797928	0.945593	0.584552	0.637229	0.609457	0.595971	0.529324	0.37076	0.358875	0.548524	0.628988	26.17	17.49	24.28	28.33	17.08	18.52	17.33	16.67	14.74	10.23	9.7	13.85		0.779543	0.521449
ENSRNOG00000006751	Psmd6	15	0.13835	0.0118473	0.213399	180.294	166.114	156.223	161.201	159.132	145.447	141.92	146.103	167.212	151.149	141.232	153.847	155.823	4992.83	4651.33	4753.67	4829.6	4649.67	4227.17	4035.5	4086.67	4656.33	4170.5	3817.33	3884.58		164.593	149.558
ENSRNOG00000021062	Fxyd5	1	0.209313	0.0118099	0.213399	134.801	116.175	112.919	102.136	111.674	84.8148	99.6655	97.0285	113.532	102.657	94.1031	107.447	106.413	3733	3253	3436	3060	3263	2465	2834	2714	3161.5	2832.5	2543.5	2713		115.541	99.8925
ENSRNOG00000055222	AC094212.1	8	0.154164	0.0117784	0.213399	20.9832	21.3208	18.956	18.9002	19.1314	18.0323	17.074	16.4126	18.7483	17.4598	17.7987	19.3251	18.6785	581.08	597	576.81	566.25	559	524.08	485.5	459.08	522.08	481.75	481.08	487.95		19.8583	17.8358
ENSRNOG00000013257	Hecw2	9	-0.368893	0.0117692	0.213399	4.47772	7.49979	7.09853	7.84378	7.8716	8.84276	9.40738	9.33103	7.21806	9.89417	9.43435	8.00013	8.07661	124	210	216	235	230	257	267.5	261	201	273	255	202		6.95828	8.87541
ENSRNOG00000028910	Ccdc9b	3	-0.371789	0.0118399	0.213399	5.7777	4.49987	5.78399	7.40987	7.28979	7.08797	8.22926	9.54554	6.64348	9.35054	7.62148	6.97041	7.18416	160	126	176	222	213	206	234	267	185	258	206	176		6.15224	7.92124
ENSRNOG00000043465	Arc	7	-0.562523	0.0117786	0.213399	4.80271	5.46413	5.45535	4.63951	4.10692	8.60191	5.83785	5.79168	6.42802	13.5184	5.8456	6.69318	6.43211	133	153	166	139	120	250	166	162	179	373	158	169		4.89373	7.53095
ENSRNOG00000024433	Fbxl7	2	-0.276378	0.0118445	0.213399	4.29717	4.32131	5.29104	4.90653	4.96253	5.19555	6.57637	6.86421	5.13523	5.18266	5.51262	6.09911	5.36203	119	121	161	147	145	151	187	192	143	143	149	154		4.75571	5.79511
ENSRNOG00000010480	Vstm5	8	0.22549	0.0118261	0.213399	6.13881	5.9284	5.38963	5.54071	5.64702	4.9547	4.46631	4.14713	4.99159	5.03769	5.21664	5.58425	5.25357	170	166	164	166	165	144	127	116	139	139	141	141		5.72891	4.91404
ENSRNOG00000027869	Sox5	4	-0.545819	0.0118208	0.213399	1.58887	1.57138	2.30045	2.43658	1.95079	4.40418	3.09476	3.25335	1.90327	2.53697	2.55283	2.73272	2.52718	44	44	70	73	57	128	88	91	53	70	69	69		1.96961	2.92544
ENSRNOG00000057756	Osbpl2	3	0.0972259	0.0118663	0.2135	74.4601	75.605	73.9759	75.7175	72.1449	66.1659	71.8477	67.9271	69.595	68.6068	72.1821	70.5754	71.567	2062	2117	2251	2268.5	2108	1923	2043	1900	1938	1893	1951	1782		74.3807	69.5571
ENSRNOG00000050729	LOC102555217	3	0.277191	0.0119192	0.21421	6.65338	7.41943	6.57272	6.11648	6.12616	6.06434	4.57181	5.32691	4.8659	4.80212	5.8826	6.73279	5.92789	184.25	207.75	200	183.25	179	176.25	130	149	135.5	132.5	159	170		6.57763	5.46378
ENSRNOG00000048043	F2r	2	0.157889	0.0121659	0.214688	430.764	401.042	433.306	377.636	366.748	346.399	319.851	353.65	387.297	357.749	383.923	371.848	377.518	11929	11229.5	13185	11314	10716	10067.5	9095	9892	10785	9871	10377	9389		401.899	360.102
ENSRNOG00000008656	Snca	4	0.190927	0.0120492	0.214688	471.533	457.701	370.143	385.78	375.03	358.355	344.117	353.185	396.203	325.13	364.758	375.274	381.434	13058	12816	11263	11558	10958	10415	9785	9879	11033	8971	9859	9475.5		412.037	359.575
ENSRNOG00000055939	Zcchc18	X	0.113177	0.0120676	0.214688	335.721	344.954	306.469	320.51	317.465	290.83	289.765	300.917	319.929	298.8	289.209	313.589	310.68	9297	9659	9325.5	9602.5	9276	8452.5	8239.5	8417	8909	8244.5	7817	7918		325.024	300.434
ENSRNOG00000030245	Tango2	11	0.170732	0.0122279	0.214688	223.705	168.995	200.698	175.884	185.445	162.404	166.449	165.563	180.918	164.069	167.71	175.092	178.078	6195	4732	6107	5269.5	5418.5	4720	4733	4631	5038	4527	4533	4421		190.945	168.886
ENSRNOG00000015633	Cul3	9	0.118889	0.0121297	0.214688	117.095	123.973	112.229	112.339	104.453	105.195	100.252	102.32	105.589	104.511	108.501	107.619	108.673	3242.67	3471.33	3415	3365.67	3052	3057.33	2850.67	2862	2940.33	2883.67	2932.67	2717.33		114.018	104.855
ENSRNOG00000030328	Fam98a	6	0.143096	0.0120804	0.214688	62.7242	65.4267	65.9736	61.1815	59.2766	55.0178	50.3954	57.2375	61.7305	60.561	56.7541	57.6247	59.492	1737	1832	2007.5	1833	1732	1599	1433	1601	1719	1671	1534	1455		62.9165	57.0459
ENSRNOG00000014722	Raph1	9	-0.335064	0.0121228	0.214688	19.2109	35.499	32.8307	32.2096	33.2661	39.0871	38.0867	41.6858	34.7257	36.9672	38.4774	36.0402	34.8405	532	994	999	965	972	1136	1083	1166	967	1020	1040	910		30.6032	37.8671
ENSRNOG00000011475	Srcin1	10	-0.254594	0.0119779	0.214688	20.8358	30.4991	26.0444	29.6228	28.3891	30.0379	34.2182	36.1801	28.154	30.1718	34.0377	32.3174	30.0424	577	854	792.5	887.5	829.5	873	973	1012	784	832.5	920	816		27.0782	32.1596
ENSRNOG00000022999	Ppp2r3a	8	-0.223093	0.0122199	0.214688	16.1053	18.7852	21.4599	21.2617	21.0822	23.8445	23.5624	25.1688	20.5768	21.7454	25.0103	21.1093	21.6426	446	526	653	637	616	693	670	704	573	600	676	533		19.7389	23.0025
ENSRNOG00000008691	Ick	8	-0.147013	0.0120459	0.214688	18.7414	20.9637	19.8167	19.8264	19.6961	21.6424	21.6282	22.1657	21.0437	24.7536	21.9765	20.436	21.0575	519	587	603	594	575.5	629	615	620	586	683	594	516		19.8089	21.9494
ENSRNOG00000022742	Zfp954	1	0.154775	0.0120921	0.214688	25.6566	20.7494	23.3989	22.6135	22.1432	20.7306	19.9753	20.1636	21.9415	21.383	19.4977	20.0597	21.5261	710.5	581	712	677.5	647	602.5	568	564	611	590	527	506.5		22.9123	20.5359
ENSRNOG00000048898	Wasf3	12	-0.229615	0.0120018	0.214688	15.9248	18.5709	17.0233	18.5247	15.7432	20.8166	19.8698	21.6652	16.1957	18.6648	22.402	21.7429	18.9287	441	520	518	555	460	605	565	606	451	515	605.5	549		17.1574	20.1939
ENSRNOG00000000695	Ssh1	12	-0.326952	0.0121924	0.214688	10.5504	14.8924	15.6539	16.3244	17.7169	18.993	21.2765	19.5558	14.9687	17.928	20.6631	17.6704	17.1828	292.17	417	476.33	489.08	517.67	552	605	547	416.83	494.67	558.5	446.17		15.0276	18.7222
ENSRNOG00000008869	Ppp1r9a	4	-0.417906	0.0122039	0.214688	7.69157	15.3924	13.1783	14.486	15.401	18.7522	17.8301	20.7714	14.6157	16.5628	16.9078	15.525	15.5928	213	431	401	434	450	545	507	581	407	457	457	392		13.2298	17.2807
ENSRNOG00000014434	Chd1	1	-0.185768	0.0122279	0.214688	11.9165	14.2853	14.4928	14.9199	14.4085	15.4834	17.3377	17.1963	14.6875	15.403	16.0939	15.2478	15.1227	330	400	441	447	421	450	493	481	409	425	435	385		14.0046	15.9214
ENSRNOG00000032660	Adgrl2	2	-0.268205	0.0120127	0.214688	8.08878	8.92832	8.61026	8.97863	10.062	9.9438	10.3745	12.9061	10.4141	9.0606	12.9491	10.1388	10.0379	224	250	262	269	294	289	295	361	290	250	350	256		8.93359	10.8267
ENSRNOG00000046390	Tceal3	2	0.201856	0.0120983	0.214688	12.3076	10.934	12.1976	9.71294	10.3984	10.3051	9.23717	8.87807	10.3782	9.66439	9.61305	9.26075	10.2406	340.83	306.16	371.16	291	303.83	299.5	262.66	248.33	289	266.66	259.83	233.83		11.1101	9.61953
ENSRNOG00000011284	Sgms2	2	-0.247559	0.0121453	0.214688	4.4055	5.85698	5.81685	5.50734	5.27055	6.15896	6.57637	6.68545	6.14073	6.19745	7.2885	5.54465	5.95411	122	164	177	165	154	179	187	187	171	171	197	140		5.37144	6.3703
ENSRNOG00000024457	Cyct	3	-0.444162	0.0121634	0.214688	2.74441	4.67844	3.07275	5.1068	4.48339	6.12456	6.19551	4.9694	4.23747	4.63903	5.8086	5.58425	4.80372	76	131	93.5	153	131	178	176.17	139	118	128	157	141		4.01716	5.36554
ENSRNOG00000060775	Lmo7	15	-0.387385	0.0119951	0.214688	3.21385	4.26774	3.91077	3.57142	5.2021	5.29877	6.78738	5.55929	5.53025	4.63903	5.01316	3.96046	4.74618	89	119.5	119	107	152	154	193	155.5	154	128	135.5	100		4.03317	5.25548
ENSRNOG00000000373	AABR07044900.1	20	-0.736862	0.0121849	0.214688	0.613881	1.42853	0.953044	1.30173	1.02673	2.09886	2.67275	2.07356	1.36461	1.81212	0.961934	1.54458	1.48769	17	40	29	39	30	61	76	58	38	50	26	39		1.06478	1.78977
ENSRNOG00000059458	Tbc1d22b	20	-0.186848	0.0122452	0.214755	11.3749	12.0354	12.8825	14.5527	12.2181	13.1265	14.5946	14.1574	15.0107	13.4459	15.169	15.0102	13.6315	315	337	392	436	357	381.5	415	396	418	371	410	379		12.6127	14.3592
ENSRNOG00000017939	Chn1	3	0.105998	0.0123172	0.214853	229.736	233.672	226.496	224.499	215.75	196.708	206.663	203.03	217.727	208.249	217.712	220.736	216.748	6362	6543	6892	6726	6304	5717	5876.5	5679	6063	5746	5884.5	5573.5		226.031	210.118
ENSRNOG00000013816	Cmas	4	0.156467	0.012318	0.214853	242.447	211.244	199.416	201.769	189.774	192.201	177.457	179.649	196.324	188.678	177.514	196.716	196.099	6714	5915	6068	6045	5545	5586	5046	5025	5467	5206	4798	4967		208.93	186.934
ENSRNOG00000010881	Trak2	9	-0.141806	0.0122914	0.214853	111.835	113.282	125.933	124.199	118.142	133.192	146.65	132.458	119.295	125.036	132.081	128.557	125.888	3097	3172	3832	3721	3452	3871	4170	3705	3322	3450	3570	3246		118.678	131.038
ENSRNOG00000009371	Abl1	3	-0.180779	0.0123147	0.214853	18.8541	21.5976	21.6282	21.1071	24.3164	24.0984	25.3426	25.665	22.139	23.5257	26.5782	23.0796	23.161	522.12	604.75	658.12	632.37	710.5	700.38	720.62	717.88	616.5	649.12	718.38	582.75		21.5007	24.3469
ENSRNOG00000002768	Tmem114	10	0.312818	0.0122904	0.214853	10.9776	8.14262	10.7793	7.97729	9.30902	6.331	8.01825	7.57923	8.11582	6.23369	7.73247	9.22788	8.36868	304	228	328	239	272	184	228	212	226	172	209	233		9.43717	7.60548
ENSRNOG00000021911	Camlg	17	0.123542	0.0123861	0.215101	82.6572	79.4263	70.6238	73.2642	72.5214	68.6604	67.8738	66.783	72.7551	70.5277	69.5552	69.3477	71.9997	2289	2224	2149	2195	2119	1995.5	1930	1868	2026	1946	1880	1751		75.6986	69.3576
ENSRNOG00000058784	AABR07044362.4	20	0.173601	0.0123607	0.215101	30.4712	26.4696	29.3005	24.516	27.2881	26.1584	23.4805	23.2679	24.5748	26.9462	22.847	23.7164	25.7531	843.83	741.17	891.58	734.5	797.33	760.25	667.67	650.83	684.33	743.5	617.53	598.83		27.6091	24.4273
ENSRNOG00000003076	Rbms2	7	-0.222747	0.0123797	0.215101	14.5165	12.8925	15.2816	13.785	13.5528	19.5779	17.408	16.7315	15.9444	13.7721	16.2789	15.0102	15.396	402	361	465	413	396	569	495	468	444	380	440	379		14.0057	16.389
ENSRNOG00000024259	Tmem54	5	0.320902	0.0123501	0.215101	8.91933	7.57121	8.01871	6.9092	8.52186	6.43423	6.82255	5.97043	7.25397	5.07393	5.25364	8.39618	7.09544	247	212	244	207	249	187	194	167	202	140	142	212		7.98806	6.45785
ENSRNOG00000029658	Rnf213	10	-0.459883	0.0124262	0.215562	20.8719	24.785	36.9715	30.4739	37.9206	33.8915	48.004	46.1904	30.3805	53.6387	38.2184	39.0106	36.6964	578	694	1125	913	1108	985	1365	1292	846	1480	1033	985		30.2046	41.3334
ENSRNOG00000015397	Cpne7	19	-0.648085	0.0124624	0.215956	0.613881	0.642839	0.361499	0.433911	0.752936	1.03223	0.808859	0.840151	0.861857	1.25036	0.536463	0.801994	0.744748	17	18	11	13	22	30	23	23.5	24	34.5	14.5	20.25		0.561013	0.875988
ENSRNOG00000013829	Chrna3	8	0.114516	0.0126488	0.216438	1229.22	1268.91	1226.9	1233.09	1256.6	1067.55	1098.59	1136.65	1280.33	1154.61	1161.57	1148.02	1188.5	34040.5	35530.5	37333	36943.5	36716.5	31026.5	31238.5	31793.5	35653	31858	31396	28987		1242.94	1149.62
ENSRNOG00000059827	LOC691995	10	0.197096	0.0125917	0.216438	551.337	453.773	420.391	413.718	408.707	392.488	364.76	367.378	428.882	376.413	384.644	417.314	414.984	15268	12706	12792	12395	11942	11407	10372	10276	11943	10386	10396.5	10537		449.585	390.268
ENSRNOG00000047874	Nelfcd	3	0.0977907	0.0126118	0.216438	265.371	257.106	243.185	257.799	259.412	236.793	229.616	238.013	251.848	239.762	233.969	248.361	246.77	7348.83	7199.17	7399.83	7723.67	7579.75	6882	6529.17	6657.5	7013.17	6615.5	6323.92	6271		256.575	239.766
ENSRNOG00000004629	Fkbp3	6	0.212503	0.0126347	0.216438	169.07	141.175	146.834	142.123	139.498	141.897	109.759	116.549	132.116	143.52	113.656	137.468	136.139	4682	3953	4468	4258	4076	4124	3121	3260	3679	3960	3072	3471		147.74	127.852
ENSRNOG00000010448	Ptbp1	7	-0.184905	0.0126787	0.216438	37.4287	31.5645	39.8855	37.1161	39.358	42.0289	43.8306	43.3124	37.7063	46.2272	43.361	38.2977	40.0097	1036.5	883.83	1213.67	1112	1150	1221.5	1246.33	1211.5	1050	1275.5	1172	967		37.0706	42.1092
ENSRNOG00000014674	Exosc9	2	0.147547	0.0125711	0.216438	40.5522	39.7846	35.7556	39.7196	37.065	34.4076	31.5103	35.9298	37.3472	35.88	32.3728	36.3966	36.3934	1123	1114	1088	1190	1083	1000	896	1005	1040	990	875	919		38.5754	34.8349
ENSRNOG00000019438	Rnf31	15	-0.161794	0.0127302	0.216438	23.2191	22.3565	23.7932	21.8291	23.6148	22.9155	27.466	25.1688	23.7011	28.414	26.7122	25.9014	24.591	643	626	724	654	690	666	781	704	660	784	722	654		22.9626	25.7541
ENSRNOG00000012422	Tnik	2	-0.261571	0.0127016	0.216438	12.9637	18.678	17.2862	17.8905	15.9485	18.6833	21.5227	22.4517	17.5963	19.0997	21.6805	17.5052	18.4422	359	523	526	536	466	543	612	628	490	527	586	442		16.5534	19.7914
ENSRNOG00000021536	Plxdc1	10	-0.231747	0.0126721	0.216438	10.9596	11.0354	15.3473	13.301	13.4159	15.9307	15.1749	14.8725	13.329	16.0373	14.651	14.8913	14.0788	303.5	309	467	398.5	392	463	431.5	416	371.17	442.5	396	376		12.8119	14.9838
ENSRNOG00000004239	LOC100362999	6	0.157787	0.012553	0.216438	13.0388	13.7643	12.3002	12.6061	11.8693	12.0547	10.6523	11.026	11.6749	10.9452	11.2102	12.1665	11.9424	361.08	385.41	374.28	377.68	346.81	350.35	302.9	308.41	325.11	302	303	307.2		12.7157	11.39
ENSRNOG00000013850	Hes5	5	-0.606818	0.0125305	0.216438	7.52907	6.28554	6.7699	5.97462	4.80852	17.6855	8.44026	7.97249	6.64348	7.3572	11.3212	10.0992	8.40725	208.5	176	206	179	140.5	514	240	223	185	203	306	255		6.27353	9.93134
ENSRNOG00000053787	Mdfic	4	-0.247988	0.0126949	0.216438	7.4749	7.32122	7.32858	6.70894	6.67375	9.53091	9.63597	8.90202	7.00259	8.87938	7.62148	7.64369	7.89362	207	205	223	201	195	277	274	249	195	245	206	193		7.10148	8.45944
ENSRNOG00000027296	Pcdhga6	18	-0.269205	0.012542	0.216438	5.36243	8.49976	6.91778	7.42656	7.18711	8.36105	8.77436	9.49191	8.25947	8.66193	8.02845	7.62389	7.88289	148.5	238	210.5	222.5	210	243	249.5	265.5	230	239	217	192.5		7.07873	8.45729
ENSRNOG00000002232	Aff1	14	-0.366382	0.0127192	0.216438	4.29717	5.71412	6.53985	5.80774	7.70048	8.22342	8.05342	9.04503	6.89486	6.99478	8.43542	6.13872	6.98708	119	160	199	174	225	239	229	253	192	193	228	155		6.01187	7.68366
ENSRNOG00000031801	Ephb3	11	-0.345001	0.0127341	0.216438	4.65827	3.89275	5.38963	3.77169	5.03098	4.81707	6.50604	6.93571	4.99159	5.4726	6.58555	5.18821	5.27001	129	109	164	113	147	140	185	194	139	151	178	131		4.54866	5.78525
ENSRNOG00000058003	Spon1	1	-0.263116	0.012718	0.216438	4.65827	3.85703	4.69949	4.83978	4.62029	5.78048	5.52134	5.68442	4.41702	5.2189	5.29064	6.37634	5.08033	129	108	143	145	135	168	157	159	123	144	143	161		4.53497	5.46988
ENSRNOG00000009360	Sh3bp1	7	-0.444872	0.012539	0.216438	1.94997	2.28565	3.31101	2.13618	2.90907	3.23432	3.51678	3.11034	3.23197	4.96521	2.81181	3.12877	3.04926	54	64	100.75	64	85	94	100	87	90	137	76	79		2.51838	3.42845
ENSRNOG00000017766	Car12	8	-0.439573	0.0126983	0.216438	1.08332	1.67852	1.70891	1.73565	1.77967	1.8236	2.11007	3.03884	2.15464	1.95709	1.88687	2.25746	1.93455	30	47	52	52	52	53	60	85	60	54	51	57		1.59721	2.17551
ENSRNOG00000037658	Gprasp2	X	0.132922	0.0127551	0.216565	200.494	223.119	204.651	221.52	210.017	174.357	188.507	203.923	208.109	200.318	186.552	192.312	201.157	5552.21	6247.5	6227.3	6636.76	6136.49	5067.4	5360.21	5703.96	5795.17	5527.17	5042.28	4855.8		211.96	193.44
ENSRNOG00000023150	Gpi	1	0.12679	0.0128892	0.217068	1661.87	1553.21	1561.97	1547.56	1577.74	1339.14	1394.93	1419.55	1628.33	1439.04	1407.85	1518.48	1504.14	46021.5	43491	47528.8	46365	46100	38920	39665	39706.5	45343.8	39706	38052.5	38341		1580.47	1449.62
ENSRNOG00000004621	Rtn4	14	0.114628	0.0128002	0.217068	1259.78	1443.82	1275.5	1348.76	1289.81	1161.03	1187.91	1247.61	1285.77	1191.45	1261.47	1216.08	1264.08	34886.8	40428	38812	40409	37687	33743.5	33778.5	34897	35804.5	32874.5	34096	30705.5		1323.54	1221.62
ENSRNOG00000048980	Gng2	15	0.128925	0.0128794	0.217068	910.963	827.655	964.842	835.98	793.509	803.246	769.225	770.043	799.337	769.643	819.975	803.756	822.348	25227	23175	29359	25046	23185.5	23345	21873	21539	22259	21236	22163	20294.5		866.59	790.746
ENSRNOG00000011859	Eif5a2	2	0.112997	0.0128934	0.217068	191.747	223.136	213.548	219.893	204.285	191.306	187.585	194.629	194.493	199.333	192.239	201.508	201.142	5310	6248	6498	6588	5969	5560	5334	5444	5416	5500	5196	5088		210.522	194.442
ENSRNOG00000012785	Armc10	4	0.118928	0.0128604	0.217068	62.5797	59.3554	53.1733	58.2109	59.4135	53.1598	54.6507	52.0536	56.2721	52.1166	54.0163	54.5752	55.7981	1733	1662	1618	1744	1736	1545	1554	1456	1567	1438	1460	1378		58.5466	53.8349
ENSRNOG00000018552	Slc25a38	8	0.166999	0.0128688	0.217068	34.9912	30.4634	30.3002	29.022	29.0907	28.3175	29.0486	24.3822	29.1954	27.5805	25.6392	27.3866	28.7848	969	853	922	869.5	850	823	826	682	813	761	693	691.5		30.7735	27.3643
ENSRNOG00000060879	LOC100910996	7	0.26231	0.0128807	0.217068	9.20821	7.32122	8.93889	6.6088	7.28979	7.39764	5.97852	5.79168	6.64348	6.34242	6.80753	6.69318	7.08511	255	205	272	198	213	215	170	162	185	175	184	169		7.87338	6.52206
ENSRNOG00000048140	AABR07044322.1	20	-0.667235	0.0128132	0.217068	2.08033	1.27675	3.54434	1.85547	2.32554	2.75708	2.81588	3.99804	2.66422	5.72086	3.46962	2.97352	2.95681	57.61	35.75	107.85	55.59	67.95	80.13	80.07	111.83	74.19	157.85	93.78	75.08		2.21649	3.4856
ENSRNOG00000053061	Ubl4a	X	0.119289	0.0129229	0.217108	49.3994	44.2487	45.6147	44.4759	44.8339	44.0246	41.0056	40.1842	44.3498	41.2076	43.0651	40.5749	43.582	1368	1239	1388	1332.5	1310	1279.5	1166	1124	1235	1137	1164	1024.5		45.7145	42.0588
ENSRNOG00000049949	Hapln4	16	-1.04194	0.0129121	0.217108	0.324996	0.285706	0.230045	0.233645	0.102673	0.756968	0.246174	0.536266	0.359107	0.30806	0.961934	0.475255	0.401736	9	8	7	7	3	22	7	15	10	8.5	26	12		0.235413	0.520538
ENSRNOG00000054891	Cnot6	10	-0.248859	0.0129497	0.21733	15.6359	23.0351	22.0843	22.0127	22.2116	25.8745	24.7229	25.991	22.8751	27.9066	23.0124	23.1885	23.2126	433	645	672	659.5	649	752	703	727	637	770	622	585.5		20.9959	24.7959
ENSRNOG00000005046	Tspan13	6	0.10852	0.0129679	0.217389	288.316	282.278	271.552	265.454	259.352	263.666	246.333	246.075	268.361	242.773	257.987	249.509	261.805	7984.25	7904	8263	7953	7578	7663	7004.5	6883	7473	6698.58	6973.11	6300		273.39	253.529
ENSRNOG00000052300	RF00211	1	-0.762287	0.0129805	0.217389	0.216664	0.249993	0.27934	0.333778	0.290907	0.258057	0.351678	0.625644	0.556616	0.616121	0.721451	0.376244	0.406374	6	7	8.5	10	8.5	7.5	10	17.5	15.5	17	19.5	9.5		0.274136	0.50083
ENSRNOG00000038001	Slc25a1	11	0.142555	0.0130697	0.21797	718.385	596.626	616.882	594.025	591.089	572.147	553.47	530.868	601.092	542.331	557.237	588.148	588.525	19894	16706	18771	17797	17271	16628.5	15738	14849	16738.5	14964	15061.5	14850.5		623.401	563.613
ENSRNOG00000013265	Tgfbr2	8	-0.306126	0.0130636	0.21797	20.4386	24.8921	29.0185	29.0387	28.5089	38.0548	36.7855	33.6418	24.7066	33.4155	31.8548	30.0203	30.0313	566	697	883	870	833	1106	1046	941	688	922	861	758		26.3794	32.6399
ENSRNOG00000031031	Zfp292	5	-0.216354	0.0130347	0.21797	17.5859	22.6065	20.7041	22.8638	20.0555	22.7778	24.5471	25.7408	21.1155	26.7469	25.9352	21.941	22.7183	487	633	630	685	586	662	698	720	588	738	701	554		20.7631	24.1149
ENSRNOG00000028774	Vgll3	11	-0.269125	0.0130618	0.21797	9.20821	9.64258	9.53044	9.07876	8.41919	13.9695	12.6956	11.2973	9.55225	10.6915	9.50835	10.1388	10.311	255	270	290	272	246	406	361	316	266	295	257	256		9.17584	11.1219
ENSRNOG00000046955	Cbx6	7	-0.0982859	0.0132182	0.218013	221.367	226.949	220.942	217.39	208.495	241.111	230.419	233.848	219.702	233.328	241.741	241.331	228.052	6130.25	6354.75	6723	6513	6092	7007.5	6552	6541	6118	6438	6534	6093.5		219.028	234.497
ENSRNOG00000054118	Tpgs2	18	0.109268	0.0131718	0.218013	174.144	167.549	170.825	167.195	156.457	148.022	152.136	147.384	164.22	159.177	154.575	159.864	160.129	4822.5	4691.5	5198	5009.17	4571.5	4302	4326	4122.5	4573	4392	4178	4036.5		167.234	155.054
ENSRNOG00000020881	Frmd8	1	0.0975093	0.0131496	0.218013	121.982	110.39	119.262	111.682	117.834	107.593	109.126	105.358	111.682	107.803	110.289	108.121	111.76	3378	3091	3629	3346	3443	3127	3103	2947	3110	2974.5	2981	2730		116.23	108.567
ENSRNOG00000001090	Stard13	12	-0.124038	0.0132071	0.218013	79.2628	83.9619	86.727	92.2562	86.2454	92.2468	101.776	93.8466	88.915	89.5549	94.8245	92.4372	90.1712	2195	2351	2639	2764	2520	2681	2894	2625	2476	2471	2563	2334		85.6907	93.3715
ENSRNOG00000009113	Marcksl1	5	-0.181705	0.0131993	0.218013	29.9679	25.0496	28.3172	25.0554	26.4838	34.4727	31.4481	29.2948	27.5852	32.8867	28.7037	29.6571	29.0769	829.89	701.41	861.66	750.66	773.83	1001.89	894.23	819.41	768.16	907.41	775.83	748.83		26.9748	30.5783
ENSRNOG00000020904	Cdc42ep2	1	-0.244236	0.0131587	0.218013	26.2163	21.303	27.2275	24.7163	24.5217	31.2249	33.7083	33.5524	24.8502	25.116	28.7285	29.1094	27.5229	726	596.5	828.5	740.5	716.5	907.5	958.5	938.5	692	693	776.5	735		24.797	29.47
ENSRNOG00000001249	Col6a1	20	-0.311719	0.0131724	0.218013	18.0914	16.9281	16.9247	19.9599	24.7442	21.1263	29.1541	28.1004	22.121	24.3186	22.7164	20.0003	22.0155	501	474	515	598	723	614	829	786	616	671	614	505		19.3297	23.9339
ENSRNOG00000030404	Arrb1	1	-0.208399	0.0130942	0.218013	13.1082	13.9282	14.46	13.0841	14.5453	18.2016	15.5793	18.3046	14.7773	15.8198	15.8349	13.5844	15.1023	363	390	440	392	425	529	443	512	411.5	436.5	428	343		13.8252	16.0146
ENSRNOG00000006778	Mmp19	7	-0.31082	0.0131947	0.218013	4.11661	3.21419	4.40372	3.50467	4.31227	4.88588	5.09933	5.14816	3.69881	5.50884	4.95766	4.67335	4.46029	114	90	134	105	126	142	145	144	103	152	134	118		3.91029	4.85315
ENSRNOG00000052873	Npnt	2	-0.589416	0.0132224	0.218013	0.722213	0.428559	0.953044	0.567422	0.650263	1.10104	1.0902	0.750773	0.96959	0.90606	1.4059	0.752488	0.85813	20	12	29	17	19	32	31	21	27	25	38	19		0.6643	0.99658
ENSRNOG00000016584	Mamdc4	3	-0.652975	0.0131049	0.218013	0.469438	0.428559	0.46009	0.867823	0.684487	0.653745	0.914362	1.21554	0.754125	1.34097	0.739949	0.831697	0.780065	13	12	14	26	20	19	26	34	21	37	20	21		0.582079	0.921483
ENSRNOG00000019326	Cfdp1	19	0.130871	0.0132519	0.218049	86.16	75.355	76.5804	75.3781	71.3407	71.2582	67.3111	66.6132	73.6709	72.9316	68.9633	70.4962	73.0049	2386	2110	2330.25	2258.33	2084.5	2071	1914	1863.25	2051.5	2012.33	1864	1780		76.9628	70.1778
ENSRNOG00000023258	Nfkb1	2	-0.151952	0.0132386	0.218049	23.9414	25.9635	26.3237	27.1028	29.0907	30.2787	30.4905	30.2097	27.3999	30.806	29.672	26.9707	28.1875	663	727	801	812	850	880	867	845	763	850	802	681		26.4844	29.4039
ENSRNOG00000001596	Atp5mc3	3	0.164708	0.0132827	0.218107	363.67	303.884	309.904	280.741	290.821	285.48	270.264	262.771	302.153	266.708	260.795	280.718	289.826	10071	8509	9430	8411	8497.5	8297	7685	7350	8414	7359	7049	7088		309.804	275.555
ENSRNOG00000013974	Fahd2a	3	0.132382	0.0132778	0.218107	44.6327	41.6774	41.671	39.9532	42.4382	36.0592	37.7702	38.6112	40.9023	40.0116	35.1476	40.3967	39.9393	1236	1167	1268	1197	1240	1048	1074	1080	1139	1104	950	1020		42.0745	38.4141
ENSRNOG00000007942	Fscn3	4	-0.594504	0.0133247	0.218572	0.216664	0.21428	0.197182	0.233645	0.308019	0.275261	0.492349	0.446889	0.323197	0.289939	0.406972	0.316837	0.310103	6	6	6	7	9	8	14	12.5	9	8	11	8		0.233958	0.364492
ENSRNOG00000023628	Tmem106a	10	0.185984	0.0133411	0.218617	61.1353	63.9267	67.3046	58.2776	62.083	45.8654	59.2929	53.1619	60.8687	59.51	51.1305	56.397	58.2461	1693	1790	2048	1746	1814	1333	1686	1487	1695	1642	1382	1424		62.5455	55.1752
ENSRNOG00000013426	Mrgprf	1	-0.256582	0.0133582	0.218672	17.2609	13.9996	17.352	16.1882	16.1881	21.5392	22.3667	19.6273	15.2261	17.4688	18.8687	21.0697	18.0963	478	392	528	485	473	626	636	549	424	482	510	532		16.1978	19.4524
ENSRNOG00000051868	RGD1561277	10	0.155433	0.0133749	0.218721	19.0484	21.178	22.0597	22.2797	21.4244	17.9608	18.6741	19.7346	19.2841	21.2471	18.3877	18.0201	19.9415	527.5	593	671.25	667.5	626	522	531	552	537	586.25	497	455		21.198	19.0441
ENSRNOG00000000246	Amz2	10	0.0941281	0.0134448	0.21879	92.6238	93.8902	95.4687	98.6647	91.6528	84.6772	88.6579	91.2725	89.31	86.3475	88.461	90.8134	90.9866	2565	2629	2905	2956	2678	2461	2521	2553	2487	2382.5	2391	2293		94.46	88.5056
ENSRNOG00000006941	Thumpd3	4	0.11667	0.0134667	0.21879	38.0064	39.6417	36.3471	36.9492	35.4051	33.341	33.339	33.4273	35.39	36.4961	33.5937	34.9313	35.5723	1052.5	1110	1106	1107	1034.5	969	948	935	985.5	1007	908	882		37.2699	34.3598
ENSRNOG00000012199	Sox2	2	-0.24506	0.0134749	0.21879	16.4665	14.4639	15.4787	13.7516	12.355	19.3715	19.9225	17.3214	15.9264	16.2003	16.9263	14.4161	16.05	456	405	471	412	361	563	566.5	484.5	443.5	447	457.5	364		14.5031	17.1549
ENSRNOG00000021303	Drc3	10	0.198573	0.0134391	0.21879	13.8304	13.2139	14.0328	12.55	12.7999	11.6642	10.3745	11.7979	11.8146	12.3949	9.91532	13.426	12.3179	383	370	427	376	374	339	295	330	329	342	268	339		13.2854	11.6268
ENSRNOG00000048834	Plin3	9	-0.300961	0.0134602	0.21879	7.05963	4.99986	5.9976	5.64085	6.86198	8.55029	7.78966	8.13337	6.15869	7.30284	8.26893	6.35654	6.92669	195.5	140	182.5	169	200.5	248.5	221.5	227.5	171.5	201.5	223.5	160.5		6.11198	7.50862
ENSRNOG00000052357	Fosl2	6	-0.803457	0.0134287	0.21879	0.613881	0.964258	0.92018	1.03471	1.09518	2.03005	1.37154	1.89481	0.96959	3.29806	1.07293	1.46537	1.39421	17	27	28	31	32	59	39	53	27	91	29	37		0.925642	1.72891
ENSRNOG00000024462	LOC103689988	12	0.591658	0.0134075	0.21879	0.548882	0.779621	0.666473	0.742656	0.946988	0.344076	0.595039	0.536266	0.574572	0.543636	0.277481	0.574267	0.594163	15.2	21.83	20.28	22.25	27.67	10	16.92	15	16	15	7.5	14.5		0.736924	0.492191
ENSRNOG00000025701	Nifk	13	0.150846	0.0135217	0.219325	51.0604	43.7845	48.4738	45.7276	44.7312	46.1406	39.7044	40.7205	44.5652	44.1432	39.3283	40.0799	44.0383	1414	1226	1475	1370	1307	1341	1129	1139	1241	1218	1063	1012		46.7555	42.0975
ENSRNOG00000001506	Tmem35a	X	0.153539	0.013742	0.219589	947.218	895.582	766.182	814.134	772.409	716.384	709.404	737.617	801.958	762.975	744.204	794.548	788.551	26231	25077	23314	24391.5	22569	20820.5	20172	20632	22332	21052	20115	20062		839.105	752.441
ENSRNOG00000009683	Sdcbp	5	0.102492	0.0136903	0.219589	471.46	479.486	460.55	453.07	424.998	413.889	409.458	417.394	439.152	431.502	431.058	441.71	439.477	13056	13426	14014	13574	12418	12029	11643	11675	12229	11906	11651	11153		457.913	426.309
ENSRNOG00000055860	Arl8b	4	0.12021	0.0140378	0.219589	488.541	484.665	458.053	453.003	418.324	415.369	403.55	401.378	436.459	435.271	430.614	440.562	438.816	13529	13571	13938	13572	12223	12072	11475	11227	12154	12010	11639	11124		460.517	423.315
ENSRNOG00000021314	Fdft1	15	0.110897	0.0138892	0.219589	434.844	437.452	400.541	397.63	400.151	389.735	383.54	382.537	408.449	357.024	383.738	378.462	396.175	12042	12249	12188	11913	11692	11327	10906	10700	11374	9851	10372	9556		414.124	383.355
ENSRNOG00000011632	Cct5	2	0.120076	0.0137652	0.219589	390.645	376.632	357.654	358.144	354.53	348.343	318.62	328.982	358.64	351.551	312.851	349.313	350.492	10818	10546	10883	10730	10359	10124	9060	9202	9987	9700	8456	8820		367.521	338.328
ENSRNOG00000015987	Rap1gds1	2	0.115989	0.0136811	0.219589	327.56	329.455	344.213	327.403	330.71	279.837	310.567	310.784	332.892	288.779	315.292	308.203	317.141	9071	9225	10474	9809	9663	8133	8831	8693	9270	7968	8522	7782		331.868	306.622
ENSRNOG00000019090	Cct3	2	0.111261	0.0138497	0.219589	305.442	300.36	279.231	273.642	273.481	261.716	258.923	264.933	283.874	266.303	253.211	265.985	273.925	8458.5	8410.33	8496.67	8198.33	7990.83	7606.33	7362.5	7410.5	7905	7347.83	6844	6716		286.431	264.992
ENSRNOG00000011804	Stx12	5	0.115085	0.0135635	0.219589	211.319	209.851	194.52	201.535	183.956	184.975	173.993	180.543	191.296	188.098	182.287	191.924	191.191	5852	5876	5919	6038	5375	5376	4947.5	5050	5327	5190	4927	4846		200.236	184.731
ENSRNOG00000016251	Dnaja2	19	0.122326	0.0136182	0.219589	174.757	168.192	152.29	159.646	151.871	151.6	140.372	147.205	156.266	146.329	141.719	153.111	153.613	4839.5	4709.5	4634	4783	4437.5	4406	3991.5	4117.5	4351.5	4037.5	3830.5	3866		161.351	148.086
ENSRNOG00000022248	Fbxl16	10	-0.129389	0.0140391	0.219589	88.4711	101.854	97.4077	106.776	103.289	110.208	107.402	102.034	108.917	106.988	114.729	111.091	104.931	2450	2852	2964	3199	3018	3203	3054	2854	3033	2952	3101	2805		99.5595	108.767
ENSRNOG00000058202	Ppp2r2c	14	-0.118089	0.0135771	0.219589	86.9421	98.8186	100.579	102.186	100.038	108.814	106.119	101.765	102.507	106.48	107.996	107.843	102.507	2407.66	2767	3060.5	3061.5	2923	3162.5	3017.5	2846.5	2854.5	2938	2919	2723		97.7127	105.932
ENSRNOG00000020060	Atf5	1	-0.1808	0.0140264	0.219589	88.1822	81.2834	81.6989	73.3644	74.4037	105.15	95.4453	81.441	85.2521	83.6474	93.3816	89.1896	86.0366	2442	2276	2486	2198	2174	3056	2714	2278	2374	2308	2524	2252		79.7865	90.501
ENSRNOG00000027408	Ppid	2	0.131031	0.0140464	0.219589	90.1531	95.3662	79.2778	88.2652	82.5519	77.9209	76.9587	79.4203	83.8544	79.0055	75.8737	82.9024	82.6292	2496.58	2670.33	2412.33	2644.43	2412.08	2264.64	2188.33	2221.48	2335.08	2179.92	2050.78	2093.25		87.1228	79.4194
ENSRNOG00000027194	Sgsm2	10	-0.104028	0.0140352	0.219589	68.4297	70.7837	67.7318	70.6942	70.4337	76.5226	72.3137	75.8638	70.1696	72.8472	77.6022	78.8132	72.6838	1895	1982	2061	2118	2058	2224	2056.25	2122	1954	2010	2097.5	1990		69.6146	74.876
ENSRNOG00000012035	Rnf181	4	0.158967	0.0137684	0.219589	95.9099	83.3191	81.666	76.7355	77.7064	77.6236	69.9663	68.6063	80.6914	74.6956	73.7545	74.2587	77.9111	2656	2333	2485	2299	2270.5	2256	1989.5	1919	2247	2061	1993.5	1875		83.0674	74.228
ENSRNOG00000056550	Epb41l4b	5	-0.153166	0.0139001	0.219589	59.5826	65.7124	68.5534	65.7876	69.2359	69.7098	78.811	73.2182	65.2857	73.0647	80.8395	71.6844	70.1238	1650	1840	2086	1971	2023	2026	2241	2048	1818	2016	2185	1810		65.7744	73.2305
ENSRNOG00000009432	Eif2s1	6	0.146616	0.0140357	0.219589	78.2817	77.6764	67.9126	66.4218	67.7642	67.8346	61.6431	62.2784	69.4334	65.6288	61.2863	63.704	67.4888	2167.83	2175	2066.5	1990	1980	1971.5	1752.83	1742	1933.5	1810.83	1656.5	1608.5		71.6113	64.5441
ENSRNOG00000061050	Mboat2	6	-0.127159	0.0140431	0.219589	47.5577	41.1417	48.7367	44.5927	44.8339	51.9211	49.7272	50.8381	49.3413	49.1809	49.0216	46.377	47.7725	1317	1152	1483	1336	1310	1509	1414	1422	1374	1357	1325	1171		45.3725	49.4868
ENSRNOG00000013992	Arfrp1	3	0.100103	0.013793	0.219589	40.0106	39.6774	37.3988	39.319	39.8885	36.2312	35.5194	36.3231	37.8858	36.6048	37.7744	35.961	37.7162	1108	1111	1138	1178	1165.5	1053	1010	1016	1055	1010	1021	908		39.2589	36.6143
ENSRNOG00000009585	Tcf20	7	-0.191983	0.0138134	0.219589	25.3497	31.1063	31.3683	32.2763	32.2736	35.6463	37.4713	35.7153	29.9855	33.2705	36.905	34.5352	32.9919	702	871	954.5	967	943	1036	1065.5	999	835	918	997.5	872		30.4748	34.7899
ENSRNOG00000051499	Tcf3	7	-0.147692	0.0139512	0.219589	32.9329	27.3296	30.4317	31.0747	32.5131	34.6141	36.1173	35.1433	31.0269	34.1947	34.8146	33.0699	32.7719	912	765.25	926	931	950	1006	1027	983	864	943.5	941	835		30.8564	34.1401
ENSRNOG00000014528	Zswim6	2	-0.204758	0.0139092	0.219589	15.8165	20.7851	19.6196	21.3284	19.987	23.8101	23.3162	23.6315	20.7564	20.8031	23.8634	20.7528	21.2058	438	582	597	639	584	692	663	661	578	574	645	524		19.5073	22.4191
ENSRNOG00000060367	Rfx7	8	-0.223915	0.0138656	0.219589	15.7442	19.0352	20.6055	21.4953	18.31	19.9564	23.2107	23.846	19.6073	22.6877	24.7513	21.5449	20.8995	436	533	627	644	535	580	660	667	546	626	669	544		19.038	22.2292
ENSRNOG00000061845	Cttnbp2	4	-0.186118	0.0135959	0.219589	11.1582	12.8568	12.8497	13.8852	13.7582	14.4512	14.9111	16.1595	12.9997	14.2433	15.317	14.6933	13.9403	309	360	391	416	402	420	424	452	362	393	414	371		12.9016	14.6821
ENSRNOG00000002793	Sstr2	10	0.19757	0.0137196	0.219589	14.4804	13.321	12.4224	13.3511	13.4844	11.8362	9.88214	12.0839	13.5383	11.6338	12.2092	10.8121	12.4212	401	373	378	400	394	344	281	338	377	321	330	273		13.4119	11.7137
ENSRNOG00000014187	Igf1r	1	-0.268235	0.0139488	0.219589	7.7999	8.78546	9.85908	9.51267	10.6438	11.0793	12.6956	13.3352	9.91136	10.0029	11.8022	9.90116	10.444	216	246	300	285	311	322	361	373	276	276	319	250		9.32018	11.2468
ENSRNOG00000012414	Rhobtb3	2	-0.167939	0.0136255	0.219589	9.46099	9.53544	10.4835	9.97996	9.99351	10.4943	11.4647	12.0481	10.0909	12.0144	11.0622	10.7725	10.6167	262	267	319	299	292	305	326	337	281	331.5	299	272		9.89068	11.1353
ENSRNOG00000020441	Wnk4	10	0.17902	0.0138961	0.219589	10.2374	8.33905	10.2041	9.89651	9.22346	7.82773	8.70402	8.38363	8.24151	8.44448	8.95339	8.61401	8.92244	283.5	233.5	310.5	296.5	269.5	227.5	247.5	234.5	229.5	233	242	217.5		9.58011	8.45268
ENSRNOG00000042426	Cyp4v3	16	-0.256711	0.0138508	0.219589	6.06659	5.89269	7.95299	6.6088	6.39995	8.65352	8.26443	7.04297	6.75122	8.95187	7.62148	7.84172	7.33735	168	165	242	198	187	251.5	235	197	188	247	206	198		6.5842	7.87531
ENSRNOG00000025350	Ppp1r13l	1	-0.206667	0.0139578	0.219589	4.47772	4.5713	5.22531	5.4072	5.2021	6.02133	6.04886	5.86318	5.88936	5.4726	5.77161	5.109	5.42163	124	128	159	162	152	175	172	164	164	151	156	129		4.97673	5.73942
ENSRNOG00000015822	Klf13	1	-0.38486	0.0137395	0.219589	3.0694	4.53558	4.00936	5.20694	5.0652	6.36541	6.22469	5.46992	4.16564	6.16121	5.25364	6.17832	5.14211	85	127	122	156	148	185	177	153	116	170	142	156		4.3773	5.6884
ENSRNOG00000000522	Cpne5	20	0.227688	0.0137377	0.219589	5.66937	4.96414	4.86381	5.5574	5.30477	3.95688	4.71248	4.11138	4.20156	4.60278	5.10565	4.91097	4.8301	157	139	148	166.5	155	115	134	115	117	127	138	124		5.2719	4.51453
ENSRNOG00000014477	Acvr2b	8	-0.459185	0.0139117	0.219589	1.66109	2.6785	1.90609	2.73698	3.01174	3.09669	4.2553	3.4321	2.94468	2.93563	3.69975	2.45549	2.90117	46	75	58	82	88	90	121	96	82	81	100	62		2.39888	3.25995
ENSRNOG00000030224	AABR07030729.1	10	0.225997	0.0138879	0.219589	3.48829	3.21455	3.04152	2.91855	3.0689	2.71063	2.88974	2.58194	2.60748	2.5685	2.51065	2.91094	2.87597	96.6	90.01	92.55	87.44	89.67	78.78	82.17	72.22	72.61	70.87	67.86	73.5		3.14636	2.68284
ENSRNOG00000021628	Wdr89	6	0.288732	0.0138594	0.219589	3.79162	2.89277	3.18777	3.23765	3.01174	2.75261	3.02443	2.82434	2.80104	2.50072	2.10886	2.41588	2.87912	105	81	97	97	88	80	86	79	78	69	57	61		3.22431	2.63255
ENSRNOG00000049517	Tnfaip3	1	-0.433882	0.0136087	0.219589	1.29998	1.78566	1.90609	1.63551	2.56683	2.16768	3.08316	2.86009	2.40602	2.3438	2.25685	2.05944	2.19759	36	50	58	49	75	63	87.67	80	67	64.67	61	52		1.83881	2.45386
ENSRNOG00000013036	Epha8	5	-0.556783	0.0136973	0.219589	0.830545	0.857118	0.82159	1.43524	1.47165	1.23867	2.25074	1.64455	1.3287	1.55842	1.70188	1.29705	1.36968	23	24	25	43	43	36	64	46	37	43	46	32.75		1.08323	1.57429
ENSRNOG00000012862	Spsb4	8	-0.239917	0.0141356	0.220766	4.7666	4.96414	5.45535	4.67289	4.14115	5.78048	5.09933	6.14919	5.88936	4.92896	5.66061	6.21793	5.3105	132	139	166	140	121	168	145	172	164	136	153	157		4.80003	5.67512
ENSRNOG00000008785	Klf5	15	-0.238018	0.0141737	0.221015	5.36857	6.57124	5.75671	6.92589	6.91332	7.35738	7.89516	7.13234	6.69735	7.2666	8.69441	6.97041	6.96245	148.67	184	175.17	207.5	202	213.83	224.5	199.5	186.5	200.5	235	176		6.30715	7.43052
ENSRNOG00000016794	Phyhd1	3	-0.441026	0.0141792	0.221015	1.87775	1.69638	1.65961	1.76902	1.84811	2.64939	2.76067	2.32382	1.74167	3.42491	2.47883	1.80201	2.16935	52	47.5	50.5	53	54	77	78.5	65	48.5	94.5	67	45.5		1.77018	2.45447
ENSRNOG00000001633	Tfg	11	0.0997008	0.0141965	0.22107	112.142	106.89	110.767	107.009	104.162	97.5284	96.6586	100.157	107.858	100.808	101.965	101.982	103.994	3105.5	2993	3370.5	3206	3043.5	2834.5	2748.5	2801.5	3003.5	2781.5	2756	2575		108.194	100.994
ENSRNOG00000034066	Hspa8	8	0.110672	0.0142848	0.221201	2634.66	2603.14	2542.09	2553.54	2547.76	2283.1	2299.7	2411.55	2652.48	2378.9	2251.16	2446.05	2467.01	72960.8	72890	77352.8	76504.2	74442.9	66354.4	65392.3	67454	73863.2	65638.5	60846.3	61761.7		2576.24	2388.99
ENSRNOG00000005034	Arhgef25	7	0.0952316	0.0142252	0.221201	135.433	121.247	125.309	129.773	128.281	116.676	119.922	118.998	116.746	121.992	121.093	123.012	123.207	3750.5	3395	3813	3888	3748.25	3391	3410	3328.5	3251	3366	3273	3106		128.009	119.777
ENSRNOG00000038610	AABR07034445.1	11	0.184494	0.0143295	0.221201	136.076	120.256	113.016	104.69	109.997	101.09	99.4724	98.5118	118.165	95.2736	96.8438	108.771	108.514	3768.32	3367.26	3438.93	3136.53	3214	2938.02	2828.51	2755.49	3290.51	2628.79	2617.58	2746.42		116.807	102.59
ENSRNOG00000005345	Vsnl1	6	0.140908	0.0142812	0.221201	70.4519	79.6406	66.3516	67.1561	65.6765	59.8004	64.6384	60.9199	65.3934	61.5758	62.8217	67.4863	65.9927	1951	2230	2019	2012	1919	1738	1838	1704	1821	1699	1698	1704		69.8553	63.2337
ENSRNOG00000028261	Tppp	1	-0.193813	0.0143021	0.221201	17.2609	23.4279	23.0045	23.8985	23.5464	25.4272	25.145	25.705	24.958	24.971	26.0092	24.7529	24.0089	478	656	700	716	688	739	715	719	695	689	703	625		22.2276	25.2812
ENSRNOG00000008222	Timm9	6	0.203463	0.0143121	0.221201	35.3523	27.0349	27.9998	25.9345	25.7709	24.7047	23.1052	22.2729	25.8198	25.1522	24.9733	25.5846	26.1421	979	757	852	777	753	718	657	623	719	694	675	646		28.4185	24.5161
ENSRNOG00000012495	Podxl	4	-0.186808	0.0143193	0.221201	21.0886	20.7137	22.0186	18.5581	20.3293	23.466	23.1052	27.1351	20.9	21.1656	25.1213	23.0895	22.2242	584	580	670	556	594	682	657	759	582	584	679	583		20.5416	23.4261
ENSRNOG00000000418	Zbtb12	20	-0.287188	0.0143033	0.221201	2.34719	2.92849	2.23472	2.33645	2.8064	3.1655	2.81342	3.46786	2.94468	2.93563	2.73781	3.52481	2.85358	65	82	68	70	82	92	80	97	82	81	74	89		2.53065	3.08425
ENSRNOG00000047005	Kcnk5	15	-0.602722	0.0142689	0.221201	0.686102	0.714265	1.11736	0.500667	0.444917	1.06664	1.37154	1.14403	0.96959	0.869817	0.961934	0.752488	0.88328	19	20	34	15	13	31	39	32	27	24	26	19		0.692663	1.01943
ENSRNOG00000033280	Pam	9	0.131663	0.0146221	0.222111	499.049	518.807	501.071	499.899	475.65	393.21	456.337	470.341	473.555	444.694	474.752	480.166	473.961	13820	14527	15247	14977	13898	11428	12976	13156	13187	12270	12832	12124		498.895	456.151
ENSRNOG00000015018	Pdia3	3	0.121221	0.0148054	0.222111	499.193	524.806	436.56	472.296	458.401	433.398	428.941	435.52	463.212	451.798	429.874	429.77	455.314	13824	14695	13284	14150	13394	12596	12197	12182	12899	12466	11619	10851.5		478.251	438.93
ENSRNOG00000018448	LOC100911402	1	0.124447	0.0147413	0.222111	260.018	230.619	238.487	218.172	228.75	209.478	214.809	206.786	225.836	204.208	221.988	225.805	223.746	7200.6	6457.52	7256.89	6536.45	6683.84	6088.14	6108.11	5784.04	6288.81	5634.51	6000.09	5701.49		235.209	215.559
ENSRNOG00000005331	Vapb	3	0.0902927	0.0145408	0.222111	109.451	112.961	116.567	109.579	114.515	107.403	101.336	107.11	109.689	105.393	104.74	104.794	108.628	3031	3163	3547	3283	3346	3121.5	2881.5	2996	3054.5	2908	2831	2646		112.615	105.781
ENSRNOG00000011228	Layn	8	0.0891982	0.0147587	0.222111	81.0684	78.4978	79.5956	79.0052	78.0657	74.2516	72.8324	74.1835	78.3393	74.4781	75.6598	71.7834	76.4801	2245	2198	2422	2367	2281	2158	2071	2075	2181.5	2055	2045	1812.5		79.2465	74.504
ENSRNOG00000017467	Rab4a	19	0.161444	0.0148188	0.222111	84.0656	72.3194	69.2764	65.1534	66.2241	65.6841	61.6139	59.4541	67.5122	61.5033	64.4866	64.912	66.8504	2328	2025	2108	1952	1935	1909	1752	1663	1880	1697	1743	1639		71.4078	63.5952
ENSRNOG00000049575	Atn1	9	-0.137289	0.0144771	0.222111	51.1987	53.5103	53.9183	52.3254	51.074	55.4651	62.2234	59.1598	54.0697	51.8447	62.3962	59.1784	55.5303	1417.83	1498.33	1640.67	1567.67	1492.33	1612	1769.33	1654.77	1505.67	1430.5	1686.5	1494.23		52.4053	57.7625
ENSRNOG00000018166	Prkab2	2	0.134388	0.0147837	0.222111	44.0189	43.9987	47.8165	47.4966	43.9441	36.5753	41.8848	44.2956	42.9851	41.3888	42.4361	40.7136	43.1295	1219	1232	1455	1423	1284	1063	1191	1239	1197	1142	1147	1028		45.455	41.4685
ENSRNOG00000031368	LOC499235	1	0.150677	0.0146252	0.222111	36.4717	31.8859	34.5232	32.1986	30.3512	27.01	29.3767	29.721	30.1711	29.5618	32.7306	29.9478	31.1625	1010	892.83	1050.5	964.67	886.83	785	835.33	831.33	840.17	815.67	884.67	756.17		33.0861	29.7884
ENSRNOG00000004831	Arid2	7	-0.269108	0.0147948	0.222111	12.1332	17.7138	18.075	18.7917	17.0095	20.0424	22.648	22.1299	18.099	18.3386	19.8676	19.1884	18.6698	336	496	550	563	497	582.5	644	619	504	506	537	484.5		16.7446	20.0449
ENSRNOG00000009531	Col9a3	3	-0.20733	0.0145521	0.222111	18.0192	14.9996	15.9717	19.1589	17.5913	20.5069	20.538	22.2014	17.4167	17.6863	20.8666	19.3271	18.6903	499	420	486	574	514	596	584	621	485	488	564	488		17.1481	19.7919
ENSRNOG00000007034	Hipk2	4	-0.445139	0.0146563	0.222111	8.84711	16.2495	12.8497	15.5874	17.8651	20.5069	20.538	23.5242	14.5798	16.8527	22.2355	15.9607	17.133	245	455	391	467	522	596	584	658	406	465	601	403		14.2798	19.1711
ENSRNOG00000046207	Cbx4	10	-0.155377	0.0147448	0.222111	14.0651	15.0353	13.8191	14.7029	15.6576	16.464	15.7376	15.2657	17.0396	18.2118	16.2604	15.3072	15.6305	389.5	421	420.5	440.5	457.5	478.5	447.5	427	474.5	502.5	439.5	386.5		14.656	16.3266
ENSRNOG00000011697	Zfp827	19	-0.230438	0.01479	0.222111	10.6165	14.9639	13.6713	15.3204	13.8609	15.3802	17.5487	17.0175	14.5438	15.258	16.7599	15.3666	15.0256	294	419	416	459	405	447	499	476	405	421	453	388		13.6866	15.9821
ENSRNOG00000047598	Ctdsp2	7	-0.28057	0.0147142	0.222111	10.1832	12.2736	14.8323	13.8741	14.4026	16.3436	16.8218	16.2607	12.3831	17.6682	16.8646	15.0565	14.747	282	343.67	451.33	415.67	420.83	475	478.33	454.83	344.83	487.5	455.83	380.17		13.1132	15.9141
ENSRNOG00000008843	Eci1	10	-0.239543	0.0144255	0.222111	15.2929	12.2675	13.0797	12.233	12.4577	17.978	14.2429	12.9776	15.8905	14.7869	17.6293	14.5943	14.4525	423.5	343.5	398	366.5	364	522.5	405	363	442.5	408	476.5	368.5		13.0661	15.4428
ENSRNOG00000017438	AABR07007068.1	1	-0.250702	0.0148096	0.222111	11.411	11.4997	13.967	12.3498	11.9101	17.135	17.3377	13.4067	12.066	14.2433	13.7261	14.4557	13.6257	316	322	425	370	348	498	493	375	336	393	371	365		12.2275	14.6243
ENSRNOG00000024703	Dock5	15	-0.417256	0.0146582	0.222111	5.12771	9.6783	9.36612	9.27903	9.17213	10.8728	12.5901	13.7642	9.08541	11.1989	11.9872	9.14867	10.1059	142	271	285	278	268	316	358	385	253	309	324	231		8.52466	11.2353
ENSRNOG00000007520	Zcchc3	3	-0.237623	0.0147269	0.222111	7.25824	6.85695	6.80276	6.47529	6.57108	8.73954	6.61154	7.47198	7.28988	8.33575	8.58341	9.4259	7.53519	201	192	207	194	192	254	188	209	203	230	232	238		6.79286	8.06543
ENSRNOG00000011895	LOC691143	1	-0.265871	0.0144925	0.222111	5.05549	4.21417	5.55395	5.50734	5.57857	5.47081	6.01369	6.36369	5.53025	6.45114	6.43756	7.56448	5.81176	140	118	169	165	163	159	171	178	154	178	174	191		5.1819	6.26166
ENSRNOG00000016225	Fgd3	17	-0.317264	0.0148195	0.222111	3.03329	3.89275	3.91077	3.37116	4.51761	4.40418	5.48617	5.29116	4.20156	4.82024	4.62468	3.76244	4.27633	84	109	119	101	132	128	156	148	117	133	125	95		3.74512	4.65577
ENSRNOG00000003694	Prox1	13	-0.376893	0.0145037	0.222111	2.05831	2.49993	2.72768	2.93725	2.42993	2.64939	3.79812	4.00412	3.12423	2.97188	3.99573	2.69311	2.99081	57	70	83	88	71	77	108	112	87	82	108	68		2.53062	3.31951
ENSRNOG00000005984	Etv6	4	-0.345905	0.0144592	0.222111	1.91386	2.39279	2.62909	2.26969	2.73795	3.50958	3.2706	3.18185	2.80104	3.47927	2.70082	2.33667	2.7686	53	67	80	68	80	102	93	89	78	96	73	59		2.38868	3.03997
ENSRNOG00000028460	Lrrc8e	12	-0.36534	0.0144126	0.222111	2.13956	1.98209	1.59651	1.60781	1.88234	2.65799	1.96939	2.38925	3.00752	1.95709	2.16435	2.50499	2.15491	59.25	55.5	48.58	48.17	55	77.25	56	66.83	83.75	54	58.5	63.25		1.84166	2.37866
ENSRNOG00000046667	Fosb	1	-1.69035	0.0145896	0.222111	0.252774	0.321419	0.492954	0.467289	0.376468	1.90962	0.668188	1.57305	1.40052	5.54509	0.480967	0.554465	1.17023	7	9	15	14	11	55.5	19	44	39	153	13	14		0.382181	1.73313
ENSRNOG00000051221	AABR07070310.1	8	-0.453505	0.0147644	0.222111	0.956932	1.14282	0.92018	1.41856	1.67699	1.89242	1.75839	1.80543	1.52621	1.35909	1.84987	1.34656	1.47112	26.5	32	28	42.5	49	55	50	50.5	42.5	37.5	50	34		1.2231	1.64828
ENSRNOG00000006553	Bnc2	5	-0.731753	0.014453	0.222111	0.433328	0.678552	0.46009	0.867823	1.06095	1.13545	1.58255	1.28704	1.50825	0.978544	0.850942	0.673279	0.959734	12	19	14	26	31	33	45	36	42	27	23	17		0.700149	1.14515
ENSRNOG00000014505	Pmfbp1	19	0.511009	0.0145992	0.222111	1.6972	1.49996	2.169	1.2016	1.43742	0.791375	1.44188	0.965279	1.22096	0.833575	1.22092	1.42577	1.32541	47	42	66	36	42	23	41	27	34	23	33	36		1.60104	1.12854
ENSRNOG00000050792	Tnfaip6	3	-0.674553	0.0144608	0.222111	0.397217	0.321419	0.394363	0.6008	0.581814	1.23867	0.492349	0.715022	0.682304	0.688605	0.887939	0.554465	0.629581	11	9	12	18	17	36	14	20	19	19	24	14		0.459123	0.751337
ENSRNOG00000054561	Isg20	1	-1.00444	0.014712	0.222111	0.54166	0.142853	0.492954	0.283711	0.342244	0.602133	0.527517	0.446889	0.772081	1.70339	0.517965	0.673279	0.587223	15	4	15	8.5	10	17.5	15	12.5	21.5	47	14	17		0.360684	0.749036
ENSRNOG00000018858	Myct1	1	-0.600135	0.0145484	0.222111	0.505549	0.464272	0.690135	0.333778	0.444917	0.619337	0.738523	1.00103	0.466839	0.76109	0.776947	0.871302	0.639477	14	13	21	10	13	18	21	28	13	21	21	22		0.48773	0.747867
ENSRNOG00000003520	Prdx2	19	0.198346	0.0148716	0.222217	672.561	557.806	506.576	496.595	503.132	486.025	454.666	440.793	528.857	466.095	444.173	502.305	504.965	18625	15619	15414.5	14878	14701	14125.5	12928.5	12329.5	14727	12860.5	12005.5	12683		547.334	474.702
ENSRNOG00000004742	Chp1	3	0.0913911	0.0149124	0.222217	442.115	446.424	443.3	427.273	425.46	403.149	398.598	400.435	438.058	400.271	412.498	418.555	421.345	12243.3	12500.2	13489.1	12801.1	12431.5	11716.8	11334.2	11200.6	12198.5	11044.3	11149.4	10568.3		436.914	410.223
ENSRNOG00000007134	Strap	4	0.109062	0.0148892	0.222217	152.062	143.46	142.069	143.224	131.011	128.581	127.782	129.651	137.879	128.697	133.709	137.072	136.266	4211	4017	4323	4291	3828	3737	3633.5	3626.5	3839.5	3551	3614	3461		142.365	131.91
ENSRNOG00000003901	Cfap36	14	0.145673	0.0149038	0.222217	87.6766	81.4977	76.6379	73.9986	70.1599	71.8431	67.8035	65.4245	72.7192	70.7089	69.5182	74.2983	73.5239	2428	2282	2332	2217	2050	2088	1928	1830	2025	1951	1879	1876		77.9941	70.3308
ENSRNOG00000028247	Ankrd13d	1	0.120655	0.0149146	0.222217	40.805	35.4276	37.2016	36.6822	38.5195	33.4786	32.7764	34.4641	35.3721	35.3363	36.498	34.8323	35.9495	1130	992	1132	1099	1125.5	973	932	964	985	975	986.5	879.5		37.7272	34.6797
ENSRNOG00000051915	Spred3	1	-0.226237	0.0149238	0.222217	10.6887	14.2139	13.737	15.8211	16.2566	16.2404	16.4937	16.0522	16.3753	16.6715	16.5749	16.4359	15.4634	296	398	418	474	475	472	469	449	456	460	448	415		14.1434	16.4063
ENSRNOG00000047300	Bdkrb2	6	-0.340571	0.0149168	0.222217	7.43879	6.49981	7.65722	5.4072	5.85236	10.7008	6.78738	8.15125	6.6794	9.0606	8.50942	8.47539	7.60163	206	182	233	162	171	311	193	228	186	250	230	214		6.57108	8.33774
ENSRNOG00000018091	Gdi2	17	0.12836	0.0150755	0.222946	395.797	403.423	364.326	372.352	344.314	350.126	318.104	333.421	363.47	358.443	329.66	353.438	357.24	10960.7	11296.2	11086	11155.7	10060.5	10175.8	9045.33	9326.17	10121.5	9890.17	8910.33	8924.17		376.042	343.809
ENSRNOG00000001494	Napa	1	0.135723	0.0149919	0.222946	279.424	242.207	251.604	238.05	250.933	223.856	224.282	222.872	255.11	218.759	220.246	243.153	239.208	7738	6782	7656	7132	7332	6506	6377.5	6234	7104	6036	5953	6139.5		252.444	229.754
ENSRNOG00000000923	Cct6a	12	0.110173	0.0151289	0.222946	219.908	239.66	222.618	217.134	208.848	198.498	200.111	207.243	216.739	207.835	194.539	211.819	212.079	6089.83	6710.67	6774	6505.33	6102.33	5769	5690.17	5796.83	6035.5	5734.58	5258.17	5348.33		221.633	205.255
ENSRNOG00000002949	Pgs1	10	0.125665	0.0150216	0.222946	134.837	123.532	125.079	114.82	118.485	116.539	108.387	106.216	119.044	113.656	108.588	118.457	117.303	3734	3459	3806	3440	3462	3387	3082	2971	3315	3136	2935	2991		123.35	112.984
ENSRNOG00000049083	Nicn1	8	0.107445	0.0150249	0.222946	130.901	119.032	118.276	115.737	113.728	108.436	109.337	106.61	114.699	113.457	110.049	113.329	114.466	3625	3333	3599	3467.5	3323	3151.5	3109	2982	3194	3130.5	2974.5	2861.5		119.535	110.845
ENSRNOG00000017641	Rnf44	17	-0.119166	0.0151325	0.222946	77.4934	81.9441	83.6871	87.4164	86.4165	84.4535	94.3903	91.8446	85.2521	90.6422	95.6755	92.0015	87.6014	2146	2294.5	2546.5	2619	2525	2454.5	2684	2569	2374	2501	2586	2323		83.3915	90.6085
ENSRNOG00000014197	Tmem51	5	0.136712	0.0150532	0.222946	95.1696	83.3905	85.6754	82.9271	78.7331	75.7828	77.1581	73.5579	84.1029	77.8849	72.7925	80.5162	80.6409	2635.5	2335	2607	2484.5	2300.5	2202.5	2194	2057.5	2342	2149	1967.5	2033		85.1791	77.3993
ENSRNOG00000033169	Cpeb4	10	-0.328091	0.0151534	0.222946	26.5413	44.1059	43.1499	43.558	43.7387	45.9342	53.3495	57.595	41.1178	53.1313	52.1294	46.4562	45.9006	735	1235	1313	1305	1278	1335	1517	1611	1145	1466	1409	1173		40.2188	49.9591
ENSRNOG00000022373	Dennd4b	2	-0.198979	0.0151541	0.222946	33.7634	36.7579	39.2802	40.6708	43.2082	41.9773	48.3557	51.2134	39.4479	43.6358	45.7659	41.0898	42.0972	935	1029.25	1195.25	1218.5	1262.5	1220	1375	1432.5	1098.5	1204	1237	1037.5		38.7361	44.498
ENSRNOG00000007506	Ndufaf4	5	0.101286	0.01518	0.222946	40.8592	40.8203	40.3565	40.3204	38.2885	36.1339	36.6916	36.8951	38.149	36.9792	37.4599	39.6573	38.5509	1131.5	1143	1228	1208	1118.75	1050.17	1043.33	1032	1062.33	1020.33	1012.5	1001.33		40.129	37.4237
ENSRNOG00000012830	Paqr8	9	-0.21124	0.0151781	0.222946	12.5123	15.4638	16.9247	17.0227	16.5646	20.679	17.7949	17.5895	18.3504	17.9762	17.7958	16.5943	17.1057	346.5	433	515	510	484	601	506	492	511	496	481	419		15.6976	18.1114
ENSRNOG00000005067	Zfp36l2	6	-0.292831	0.0151881	0.222946	10.8332	9.69615	14.1806	10.8478	11.6021	16.2001	15.2829	13.4067	11.216	13.6453	16.0384	12.3368	12.9405	300	271.5	431.5	325	339	470.83	434.57	375	312.33	376.5	433.5	311.5		11.432	14.018
ENSRNOG00000042602	AABR07009224.1	2	0.197207	0.0151961	0.222946	5.57909	5.91055	5.6854	5.52402	5.54434	5.22996	4.75644	4.2365	4.90181	5.43636	5.27214	4.71295	5.23246	154.5	165.5	173	165.5	162	152	135.25	118.5	136.5	150	142.5	119		5.64868	4.93517
ENSRNOG00000011132	LOC100362814	3	-0.44072	0.0151345	0.222946	1.87775	3.39276	3.5164	2.80373	3.52511	3.54399	4.29047	5.18391	3.37561	3.37054	4.51369	4.19809	3.63267	52	95	107	84	103	103	122	145	94	93	122	106		3.02315	4.06804
ENSRNOG00000033734	Tnnt2	13	-0.353956	0.0151196	0.222946	2.49163	2.85706	2.20186	2.03605	1.60854	2.47735	3.20027	2.68133	3.0165	3.00812	2.62682	2.69311	2.57489	69	80	67	61	47	72	91	75	84	83	71	68		2.23903	2.81479
ENSRNOG00000017828	Egr3	15	-1.19757	0.0151136	0.222946	0.144443	0.392846	1.01877	0.667556	0.410692	2.75261	0.808859	0.965279	0.646393	0.869817	1.36891	0.792092	0.903189	4	11	31	20	12	80	23	27	18	24	37	20		0.526862	1.17199
ENSRNOG00000028822	Bex3	X	0.189532	0.0152657	0.223626	281.23	218.958	216.456	206.475	214.347	202.437	192.016	183.832	218.481	189.747	193.478	209.39	210.571	7788	6131	6586.5	6186	6263	5883.5	5460	5142	6084	5235.5	5229.5	5287		227.493	198.483
ENSRNOG00000005437	Rida	7	0.203368	0.0152705	0.223626	28.9968	24.6064	24.1876	22.797	23.3752	25.1864	18.7444	19.8419	21.6901	22.5428	20.9036	21.6241	22.8747	803	689	736	683	683	732	533	555	604	622	565	546		24.7926	21.5047
ENSRNOG00000033057	AABR07025010.1	16	0.156464	0.0153057	0.223741	235.375	212.381	195.344	187.926	196.923	187.976	182.093	174.349	203.579	173.937	175.291	191.502	193.056	6518.17	5946.84	5944.1	5630.26	5753.9	5463.21	5177.84	4876.74	5669.04	4799.26	4737.93	4835.35		205.59	184.104
ENSRNOG00000007923	Cgref1	6	0.163712	0.0153203	0.223741	107.862	95.4616	83.0791	87.4164	85.4582	80.3762	76.6657	78.5451	86.5808	82.234	80.9875	86.2985	85.9138	2987	2673	2528	2619	2497	2336	2180	2197	2411	2269	2189	2179		91.8556	81.6697
ENSRNOG00000058364	AABR07051515.1	3	-0.234638	0.0153064	0.223741	3.93606	4.33916	4.74879	5.19025	4.39783	5.64285	4.8004	5.64867	5.31479	5.94375	5.03166	4.87137	4.9888	109	121.5	144.5	155.5	128.5	164	136.5	158	148	164	136	123		4.52242	5.32193
ENSRNOG00000017036	Sec11c	18	0.210652	0.0153773	0.224172	55.1048	48.6058	47.3893	42.8237	40.8981	45.6245	36.0118	36.5019	44.3138	41.4613	39.4393	39.8423	43.168	1526	1361	1442	1283	1195	1326	1024	1021	1234	1144	1066	1006		46.9643	40.4564
ENSRNOG00000055293	Ptprb	7	-0.373411	0.0153858	0.224172	5.95826	7.42836	7.8544	7.30974	8.21384	10.7696	11.0075	12.4414	7.00259	8.22702	10.0263	8.00013	8.68659	165	208	239	219	240	313	313	348	195	227	271	202		7.35292	9.63922
ENSRNOG00000006731	Spc25	3	0.635153	0.0153919	0.224172	0.686102	0.571412	0.328636	0.667556	0.444917	0.481707	0.246174	0.250258	0.323197	0.398666	0.369975	0.277232	0.420486	19	16	10	20	13	14	7	7	9	11	10	7		0.539725	0.335316
ENSRNOG00000048485	LOC103689988	12	0.560998	0.0154687	0.225085	0.44055	0.607126	0.492954	0.634178	0.712893	0.309669	0.439597	0.357511	0.556616	0.416787	0.240484	0.415849	0.468684	12.2	17	15	19	20.83	9	12.5	10	15.5	11.5	6.5	10.5		0.57754	0.39093
ENSRNOG00000033863	Ajm1	3	-0.225505	0.015511	0.225495	13.1082	12.7853	13.6384	16.5888	17.4886	16.963	19.0258	16.5885	15.5493	18.0487	17.4258	16.2379	16.1207	363	358	415	497	511	493	541	464	433	498	471	410		14.7219	17.1199
ENSRNOG00000016265	Acsl5	1	0.114603	0.0156589	0.226689	130.179	120.55	122.614	112.033	122.266	109.898	107.912	111.883	122.132	111.065	109.901	112.497	116.078	3605	3375.5	3731	3356.5	3572.5	3194	3068.5	3129.5	3401	3064.5	2970.5	2840.5		121.528	112.184
ENSRNOG00000014718	Acsl3	9	0.108725	0.0157183	0.226689	119.442	128.711	113.248	119.793	110.453	109.187	109.911	112.663	112.616	104.825	108.933	109.005	113.232	3307.67	3604	3446	3589	3227.33	3173.33	3125.33	3151.33	3136	2892.33	2944.33	2752.33		118.329	109.591
ENSRNOG00000043300	Enho	5	0.176106	0.0156822	0.226689	51.3493	42.5434	42.6241	39.5861	41.5826	43.4224	37.6295	37.8247	37.7063	38.3807	34.6666	39.2086	40.5437	1422	1191.25	1297	1186	1215	1262	1070	1058	1050	1059	937	990		43.5371	38.4055
ENSRNOG00000054344	Ier2	19	-0.538641	0.01577	0.226689	10.4721	7.17837	11.8966	8.01067	8.17962	20.9886	9.21395	9.08078	13.2511	15.258	12.5421	14.6933	11.7304	290	201	362	240	239	610	262	254	369	421	339	371		9.14747	13.5754
ENSRNOG00000006329	Peli1	14	-0.207244	0.0157867	0.226689	9.4971	11.345	11.7159	13.0674	12.6459	13.7975	13.8561	12.7095	11.9762	14.062	14.17	13.3864	12.6858	263	317.67	356.5	391.5	369.5	401	394	355.5	333.5	388	383	338		11.6543	13.4225
ENSRNOG00000002372	Sgcd	10	-0.372522	0.0157032	0.226689	5.29021	7.17837	8.33092	8.12749	8.21384	12.2835	11.0954	9.45616	7.46943	7.93092	9.43435	9.78234	8.71608	146.5	201	253.5	243.5	240	357	315.5	264.5	208	218.83	255	247		7.42817	9.63602
ENSRNOG00000048824	Rnf165	18	-0.31321	0.0157918	0.226689	5.30826	8.74975	8.01871	7.74365	7.51224	10.3911	8.65127	8.93777	7.43352	9.85793	10.2668	9.02985	8.49174	147	245	244	232	219.5	302	246	250	207	272	277.5	228		7.46652	9.22404
ENSRNOG00000013623	Amer2	15	-0.335297	0.0157723	0.226689	4.26106	7.24979	6.37554	7.61014	7.63203	8.63631	8.12375	8.79477	7.6849	9.02435	7.91746	7.32686	7.55308	118	203	194	228	223	251	231	246	214	249	214	185		6.62571	8.21549
ENSRNOG00000010086	Plagl2	3	-0.220072	0.015676	0.226689	6.21103	6.57124	6.90135	7.57676	5.95504	8.87717	7.24456	7.75799	6.96668	8.22702	7.14051	8.00013	7.28579	172	184	210	227	174	258	206	217	194	227	193	202		6.64308	7.74487
ENSRNOG00000005690	Lmcd1	4	-0.378592	0.0157382	0.226689	1.94997	1.32139	1.67604	1.36849	1.36897	2.16768	1.82872	2.10931	2.54966	1.77588	1.88687	1.62379	1.80223	54	37	51	41	40	63	52	59	71	49	51	41		1.53697	1.9917
ENSRNOG00000036869	Tmem88b	5	-0.407861	0.0157869	0.226689	1.22776	1.0714	1.67604	1.3518	1.36897	1.41071	2.25074	1.93056	1.75963	1.55842	1.55389	2.09905	1.60491	34	30	51	40.5	40	41	64	54	49	43	42	53		1.3392	1.79471
ENSRNOG00000003581	Pou2f1	13	-0.518751	0.0157672	0.226689	0.758323	1.10711	1.11736	1.56876	1.02673	1.61716	1.86389	2.32382	1.3287	1.30473	1.33191	1.42577	1.39785	21	31	34	47	30	47	53	65	37	36	36	36		1.11566	1.59942
ENSRNOG00000004332	Egfr	14	-0.861623	0.0156855	0.226689	0.288885	0.535699	0.46009	0.867823	1.23208	1.03223	1.61772	1.17979	1.43643	1.12351	0.59196	1.06932	0.952961	8	15	14	26	36	30	46	33	40	31	16	27		0.676915	1.15014
ENSRNOG00000020389	Capn12	1	-0.75101	0.0157682	0.226689	0.144443	0.249993	0.262909	0.166889	0.273795	0.453148	0.527517	0.464764	0.323197	0.471151	0.221985	0.237628	0.316451	4	7	8	5	8	13.17	15	13	9	13	6	6		0.219606	0.385627
ENSRNOG00000010580	Acot7	5	0.154448	0.0158537	0.22705	806.459	666.088	674.87	639.418	644.924	596.491	600.314	595.828	674.619	585.206	605.242	647.932	644.782	22333	18651	20535.5	19157	18844	17336	17070	16666	18786	16147	16359	16360		686.352	615.09
ENSRNOG00000019189	Acat2	1	0.107824	0.0159163	0.22705	188.997	188.504	182.982	176.739	176.52	175.197	166.069	173.093	184.079	165.337	161.49	162.28	175.107	5233.82	5278.25	5567.93	5295.12	5157.74	5091.8	4722.2	4841.62	5126.01	4561.99	4364.89	4097.49		182.748	169.649
ENSRNOG00000001629	Wrb	11	0.133615	0.0158761	0.22705	136.877	113.64	120.084	115.487	117.492	110.036	103.85	103.589	117.697	110.594	110.178	113.19	114.393	3790.5	3182	3654	3460	3433	3198	2953	2897.5	3277.5	3051.5	2978	2858		120.716	109.876
ENSRNOG00000030266	Plekhg2	1	-0.26162	0.0158601	0.22705	15.8165	13.4639	17.6477	17.2229	18.7207	16.4468	22.6129	21.9512	17.2371	19.0997	21.7175	20.3964	18.5278	438	377	537	516	547	478	643	614	480	527	587	515		16.5744	19.9231
ENSRNOG00000018950	Fa2h	19	-0.230054	0.015908	0.22705	11.3387	9.46402	10.3849	9.17889	9.1379	14.2448	11.0778	10.9398	10.2705	10.8727	12.2832	11.6438	10.9031	314	265	316	275	267	414	315	306	286	300	332	294		9.90089	11.6189
ENSRNOG00000031004	Cyp2j4	5	-0.366613	0.0158696	0.22705	1.48054	1.3571	1.51172	1.63551	1.06095	2.03005	1.89906	2.09144	1.54416	1.68527	1.5169	1.94063	1.64611	41	38	46	49	31	59	54	58.5	43	46.5	41	49		1.40917	1.81536
ENSRNOG00000042101	Zfp93	3	0.602402	0.0158896	0.22705	0.54166	0.285706	0.591545	0.534045	0.39358	0.283863	0.22859	0.393262	0.251375	0.362424	0.240484	0.336639	0.370264	15	8	18	16	11.5	8.25	6.5	11	7	10	6.5	8.5		0.469307	0.29952
ENSRNOG00000014980	Mob4	9	0.144237	0.0159584	0.227243	127.723	138.317	121.217	122.98	110.117	116.109	102.11	112.991	115.435	107.223	112.99	117.606	117.068	3537	3873	3688.5	3684.5	3217.5	3374.5	2903.5	3160.5	3214.5	2958.5	3054	2969.5		124.071	112.066
ENSRNOG00000042374	Tgif2	3	-0.271003	0.015954	0.227243	2.8708	2.62493	3.22063	3.08745	2.63527	3.81925	3.76295	3.07459	3.37561	3.6786	2.9228	3.86145	3.24453	79.5	73.5	98	92.5	77	111	107	86	94	101.5	79	97.5		2.88781	3.49932
ENSRNOG00000017863	Zeb1	17	-0.149374	0.0160337	0.227336	79.1906	98.5329	90.9007	100.667	93.364	98.8531	105.327	108.004	97.3899	101.189	107.256	98.5759	98.2709	2193	2759	2766	3016	2728	2873	2995	3021	2712	2792	2899	2489		92.5311	102.371
ENSRNOG00000014208	Dctn3	5	0.175763	0.0160297	0.227336	125.611	101.908	97.9828	97.363	97.4025	95.5156	86.3369	87.7689	100.532	88.5402	87.1228	96.5628	96.8872	3478.5	2853.5	2981.5	2917	2846	2776	2455	2455	2799.5	2443	2354.83	2438.17		104.053	91.7685
ENSRNOG00000043345	Rnf168	11	0.130006	0.0159945	0.227336	21.3775	21.5708	21.69	20.5607	20.8426	17.3645	20.5615	19.3413	20.4691	19.4864	19.1277	19.4724	20.1554	592	604	660	616	609	504.67	584.67	541	570	537.67	517	491.67		21.2083	19.4033
ENSRNOG00000048704	AABR07032392.1	18	0.209136	0.016036	0.227336	10.4067	10.6065	8.08116	8.83377	9.10402	8.21207	8.74693	7.45661	7.8939	7.44999	8.35366	8.49836	8.63697	288.19	296.99	245.9	264.66	266.01	238.67	248.72	208.57	219.82	205.56	225.79	214.58		9.40643	8.08736
ENSRNOG00000043044	Cnn2	7	-0.386887	0.0160007	0.227336	2.41941	2.6785	3.77931	2.36982	4.00425	4.36977	4.22013	3.68236	3.16014	4.38533	3.95873	3.68323	3.55925	67	75	115	71	117	127	120	103	88	121	107	93		3.05026	3.92281
ENSRNOG00000019983	Mlx	10	0.113842	0.016085	0.227425	58.0117	52.9271	53.4526	53.2042	51.7472	47.2417	47.538	48.6215	51.2087	53.0226	49.7246	51.1296	51.4858	1606.5	1482	1626.5	1594	1512	1373	1351.75	1360	1426	1463	1344	1291		53.8686	49.7838
ENSRNOG00000019316	Sh3bp4	9	-0.231673	0.0160813	0.227425	9.67765	8.17834	9.95767	8.44458	9.95929	11.6642	10.6031	9.40254	12.2096	9.93041	10.0263	12.3566	10.2009	268	229	303	253	291	339	301.5	263	340	274	271	312		9.2435	10.8847
ENSRNOG00000006281	LOC108348320	4	-0.87036	0.0160759	0.227425	0.324996	0.0714265	0.18075	0.250333	0.410692	0.481707	0.474765	0.500515	0.359107	0.271818	0.388473	0.435651	0.345853	9	2	5.5	7.5	12	14	13.5	14	10	7.5	10.5	11		0.24764	0.416005
ENSRNOG00000003562	Susd4	13	0.208031	0.0161465	0.228092	168.528	174.852	151.994	161.048	149.115	107.283	148.127	152.371	143.858	135.329	150.025	143.408	148.828	4667	4896	4625	4825	4357	3118	4212	4262	4006	3734	4055	3621		161.108	140.057
ENSRNOG00000007939	Naprt	7	-0.204611	0.0162083	0.228158	9.24432	7.42836	9.99053	9.17889	8.31652	10.047	11.0075	10.5108	9.08541	10.474	10.2483	9.70313	9.60291	256	208	304	275	243	292	313	294	253	289	277	245		8.83172	10.1538
ENSRNOG00000001807	Sspn	4	-0.266144	0.0161954	0.228158	5.99437	7.28551	7.69008	8.01067	8.1454	10.4943	9.17879	9.25953	7.21806	8.26326	8.58341	9.66353	8.31558	166	204	234	240	238	305	261	259	201	228	232	244		7.4252	8.95156
ENSRNOG00000014891	Ptar1	1	-0.560833	0.0161915	0.228158	1.15554	2.82135	2.13613	2.13618	2.73795	2.92465	3.72778	3.93262	2.29829	3.91418	2.73781	2.65351	2.76467	32	79	65	64	80	85	106	110	64	108	74	67		2.19743	3.16983
ENSRNOG00000007139	Ttpa	5	0.634472	0.0161853	0.228158	0.884711	0.839262	0.657272	0.884511	0.872721	0.378484	0.580268	0.866964	0.807991	0.362424	0.314478	0.594069	0.670263	24.5	23.5	20	26.5	25.5	11	16.5	24.25	22.5	10	8.5	15		0.827695	0.557811
ENSRNOG00000030614	LOC689899	14	0.189283	0.0162309	0.228276	23.6102	20.5944	19.2088	17.9639	19.833	19.9767	17.5118	16.5646	18.3615	17.7356	15.9515	17.645	18.7464	653.83	576.66	584.5	538.2	579.5	580.59	497.95	463.33	511.31	489.36	431.15	445.53		20.2421	17.6781
ENSRNOG00000048309	Uqcc1	3	0.111896	0.0162739	0.228292	92.0099	87.8904	91.6237	85.4471	88.0935	79.0343	80.077	81.441	90.7823	83.43	78.1017	84.1598	85.1742	2548	2461	2788	2560	2574	2297	2277	2278	2528	2302	2111	2125		89.0129	82.4323
ENSRNOG00000002369	Rgs8	13	-0.108254	0.0162761	0.228292	60.8825	61.534	65.5957	66.3217	59.7215	70.0539	65.6582	66.497	67.6199	68.4981	71.0721	64.4367	65.6576	1686	1723	1996	1987	1745	2036	1867	1860	1883	1890	1921	1627		62.8111	67.6909
ENSRNOG00000014508	Mgll	4	-0.268474	0.0162892	0.228292	9.38877	10.0711	10.3192	9.04538	10.3358	15.8619	12.2736	10.6538	10.5218	10.2204	12.5791	11.4457	11.0597	260	282	314	271	302	461	349	298	293	282	340	289		9.83204	11.9366
ENSRNOG00000048708	Exosc1	1	-0.168207	0.0162855	0.228292	8.99155	9.1426	10.0234	9.87983	9.2748	10.047	10.1283	10.3678	12.0301	9.96666	11.0252	11.0893	10.1639	249	256	305	296	271	292	288	290	335	275	298	280		9.46243	10.6649
ENSRNOG00000021130	Abcc8	1	-0.163839	0.0163064	0.228333	12.1693	10.5711	12.5539	11.8157	13.1079	12.5932	13.1527	13.7999	13.1074	13.8446	14.651	13.2675	12.8862	337	296	382	354	383	366	374	386	365	382	396	335		12.0436	13.4881
ENSRNOG00000019907	Nfkbie	9	0.13966	0.0163719	0.229028	44.3439	37.4632	41.3095	38.5847	41.0008	38.1925	34.9568	33.5345	38.8554	36.2424	37.1455	38.5749	38.3503	1228	1049	1257	1156	1198	1110	994	938	1082	1000	1004	974		40.5404	36.786
ENSRNOG00000011562	Slitrk2	X	-0.300166	0.0163847	0.229028	10.5804	14.571	16.1032	15.7209	16.7357	20.0941	19.6939	20.0921	15.5493	15.1493	18.6467	17.228	16.6804	293	408	490	471	489	584	560	562	433	418	504	435		14.7422	18.0648
ENSRNOG00000008749	Col5a1	3	-0.341728	0.0164002	0.229044	33.8357	32.2134	39.1405	45.6608	52.1579	47.9642	57.7806	63.1364	40.6869	54.2186	50.8715	43.6047	46.7726	937	902	1191	1368	1524	1394	1643	1766	1133	1496	1375	1101		40.6017	51.1804
ENSRNOG00000018991	Gsn	3	-0.184029	0.0164914	0.229232	427.694	387.06	381.743	388.084	461.96	501.336	534.163	470.949	475.135	406.893	446.781	422.819	442.052	11844	10838	11616	11627	13498	14570.5	15189	13173	13231	11227	12076	10676		409.308	465.44
ENSRNOG00000009826	Bche	2	-0.166891	0.0164291	0.229232	201.425	261.564	226.167	254.272	223.964	273.197	247.229	263.629	248.215	254.675	288.987	253.39	249.726	5578	7324	6882	7618	6544	7940	7030	7374	6912	7027	7811	6398		233.478	261.332
ENSRNOG00000000299	Foxo3	20	-0.287177	0.0165243	0.229232	54.6715	92.5509	74.2553	89.2522	93.6207	99.3348	105.222	95.2052	95.5944	93.2335	96.1564	93.5659	90.2219	1514	2591.5	2259.5	2674	2735.5	2887	2992	2663	2662	2572.5	2599	2362.5		80.8701	96.9017
ENSRNOG00000008709	Arhgap32	8	-0.199102	0.0165201	0.229232	45.8966	54.7127	56.9855	58.6782	57.1889	61.6929	68.12	67.3193	54.0097	59.2563	70.4062	59.0109	59.4398	1271	1532	1734	1758	1671	1793	1937	1883	1504	1635	1903	1490		54.6924	62.8307
ENSRNOG00000047118	LOC683897	20	0.177061	0.0164781	0.229232	19.8247	17.2495	16.0539	17.4566	17.2491	14.7609	14.4891	15.2121	16.8601	14.4607	15.317	17.7033	16.3864	549	483	488.5	523	504	429	412	425.5	469.5	399	414	447		17.5668	15.5433
ENSRNOG00000008678	Antxr1	4	-0.313953	0.0164579	0.229232	8.99155	12.2854	14.5257	11.9159	13.9293	16.7565	15.8607	17.4526	11.7069	14.6419	15.6499	14.7725	14.0407	249	344	442	357	407	487	451	488.17	326	404	423	373		12.3296	15.263
ENSRNOG00000009899	Skil	2	-0.25272	0.016542	0.229232	7.29435	11.7854	9.82621	10.0467	9.89084	10.976	12.2032	12.2626	10.2346	11.5976	11.5062	12.0398	10.8053	202	330	299	301	289	319	347	343	285	320	311	304		9.7687	11.5457
ENSRNOG00000050645	Tprkb	4	0.127539	0.0165428	0.229232	11.693	12.0429	11.6843	12.0591	11.204	10.827	11.0606	11.1057	10.4694	10.2218	10.6845	10.8093	11.1551	323.81	337.21	355.54	361.29	327.37	314.67	314.51	310.64	291.54	282.04	288.79	272.93		11.7367	10.7398
ENSRNOG00000001767	RGD1562339	11	-0.381184	0.016463	0.229232	1.73331	1.8928	1.8075	1.56876	1.84811	2.58057	2.42658	2.35957	1.6878	2.75442	1.81288	2.77232	2.10372	48	53	55	47	54	75	69	66	47	76	49	70		1.7701	2.34202
ENSRNOG00000017838	Gmcl1	4	0.102982	0.0165772	0.229509	120.989	121.282	111.243	111.549	108.876	107.019	102.162	107.003	108.145	104.565	107.219	111.408	110.122	3350.5	3396	3385	3342	3181.25	3110.33	2905	2993	3011.5	2885.17	2898	2813		114.788	106.789
ENSRNOG00000002129	Lrrc8b	14	-0.219791	0.0166477	0.229689	43.4772	60.9625	61.2249	63.1508	64.4445	66.9916	69.0695	68.6778	69.9182	70.274	68.3343	60.9119	63.9531	1204	1707	1863	1892	1883	1947	1964	1921	1947	1939	1847	1538		58.652	67.7396
ENSRNOG00000048561	Hprt1	X	0.159655	0.0166266	0.229689	50.8979	50.9614	43.325	43.3844	43.364	43.1011	38.667	38.8911	44.7236	42.9954	39.0013	42.588	43.4917	1409.5	1426.96	1318.33	1299.8	1267.05	1252.66	1099.5	1087.83	1245.41	1186.33	1054.16	1075.33		46.3866	41.4239
ENSRNOG00000015541	Gnb3	4	-0.210537	0.0166242	0.229689	15.5276	15.821	11.2065	14.5193	15.1956	15.9049	16.3238	17.8755	15.5853	17.3239	16.4269	16.6537	15.697	430	443	341	435	444	462.25	464.17	500	434	478	444	420.5		14.454	16.5849
ENSRNOG00000029871	Slc8a3	6	-0.146972	0.0166366	0.229689	12.4401	12.7139	12.1102	12.7503	12.6117	12.4556	13.1703	14.7116	13.8975	14.1345	15.021	13.9012	13.3265	344.5	356	368.5	382	368.5	362	374.5	411.5	387	390	406	351		12.5253	13.8988
ENSRNOG00000002960	LOC100909913	X	0.249547	0.0166939	0.230128	25.7621	26.8742	20.8437	25.7009	20.2122	15.6211	20.2946	21.4657	21.0677	20.1569	19.6856	22.0796	21.647	713.42	752.5	634.25	770	590.58	454	577.08	600.42	586.67	556.17	532.08	557.5		23.8786	20.053
ENSRNOG00000045553	Proser2	17	-0.360168	0.0167279	0.230398	1.26387	1.53567	1.61032	1.2016	1.60854	2.37413	2.14523	1.71605	1.72371	1.63091	1.73888	1.66339	1.68436	35	43	49	36	47	69	61	48	48	45	47	42		1.444	1.85604
ENSRNOG00000011944	Snx10	4	0.108687	0.0167726	0.230656	286.177	307.42	293.077	286.732	275.198	270.237	247.159	260.911	282.079	280.589	264.606	275.807	277.499	7925	8608	8918	8590.5	8041	7854	7028	7298	7855	7742	7152	6964		289.721	268.77
ENSRNOG00000003597	Tuba4a	9	0.145556	0.0169198	0.230656	237.211	220.529	210.787	210.625	204.182	177.655	191.831	195.478	222.934	191.781	186.282	206.459	204.646	6569	6175	6414	6310.33	5966	5163.25	5454.75	5467.75	6208	5291.61	5035	5213		216.667	196.06
ENSRNOG00000017243	Bnip3	1	0.146085	0.0167895	0.230656	193.806	181.513	178.876	175.15	160.136	168.167	147.54	150.494	174.688	168.237	151.338	164.815	167.897	5367	5082.5	5443	5247.5	4679	4887.5	4195.33	4209.5	4864.5	4642	4090.5	4161.5		177.896	160.754
ENSRNOG00000001964	Cd47	11	-0.145834	0.0169123	0.230656	114.507	142.675	128.792	141.455	133.783	137.768	144.012	155.589	147.342	142.487	155.167	139.765	140.278	3171	3995	3919	4238	3909	4004	4095	4352	4103	3931.5	4194	3529		132.242	146.019
ENSRNOG00000012124	Trappc13	2	0.123511	0.0168686	0.230656	72.2935	71.2123	66.3844	69.0086	67.8327	62.8627	62.669	64.1732	69.3795	67.3746	57.4941	61.9416	66.0522	2002	1994	2020	2067.5	1982	1827	1782	1795	1932	1859	1554	1564		69.3463	63.6992
ENSRNOG00000023605	Ncbp1	5	0.10359	0.0169068	0.230656	58.102	62.7125	58.4315	58.0774	56.9151	52.1964	54.6859	58.6139	53.3274	55.3059	54.6823	54.5356	56.4655	1609	1756	1778	1740	1663	1517	1555	1639.5	1485	1526	1478	1377		58.8477	54.7639
ENSRNOG00000057754	Tcf12	8	-0.241144	0.0168833	0.230656	12.2054	17.8923	17.8942	17.7236	18.618	19.5091	19.7995	20.4139	19.2122	19.136	21.9025	18.436	18.5619	338	501	544.5	531	544	567	563	571	535	528	592	465.5		16.8667	19.7727
ENSRNOG00000028713	Acvrl1	7	-0.312799	0.0168853	0.230656	6.82491	4.71415	6.4084	4.53938	6.53685	8.70513	7.27973	6.61395	6.49984	7.39345	7.10351	6.29714	6.57637	189	132	195	136	191	253	207	185	181	204	192	159		5.80474	7.12754
ENSRNOG00000022431	Zfp867	10	0.307355	0.0168068	0.230656	3.79162	5.57127	4.37086	4.37249	4.00425	3.02787	2.88376	3.64661	3.80654	4.24036	3.66275	3.72283	3.9251	105	156	133	131	117	88	82	102	106	117	99	94		4.4221	3.5701
ENSRNOG00000004834	Llgl2	10	-0.313496	0.0169021	0.230656	2.20275	1.74995	2.20186	1.66889	2.01924	2.20209	2.39141	2.46683	2.15464	2.50072	3.10779	2.33667	2.25024	61	49	67	50	59	64	68	69	60	69	84	59		1.96854	2.45145
ENSRNOG00000060161	Mir7654	16	-0.427388	0.0169005	0.230656	0.938877	1.12497	1.11736	1.0514	1.18074	1.75479	1.81114	1.09041	1.13119	1.50406	1.35041	1.76241	1.31815	26	31.5	34	31.5	34.5	51	51.5	30.5	31.5	41.5	36.5	44.5		1.08267	1.48634
ENSRNOG00000004966	Slc38a11	3	-0.751314	0.0168639	0.230656	0.216664	0.428559	0.262909	0.333778	0.376468	0.481707	0.703355	0.500515	0.395018	0.616121	0.998932	0.316837	0.469239	6	12	8	10	11	14	20	14	11	17	27	8		0.323675	0.573212
ENSRNOG00000011153	Il17ra	4	-0.237745	0.0169382	0.230709	7.54712	7.24979	7.78867	7.2096	9.82239	9.29006	9.77664	9.04503	8.54675	10.8002	9.54535	8.15855	8.73168	209	203	237	216	287	270	278	253	238	298	258	206		7.92352	9.30894
ENSRNOG00000048449	Itgb3	10	-0.375711	0.0169668	0.230902	1.51665	2.03566	2.10327	2.03605	1.84811	2.16768	2.84859	3.25335	2.15464	2.79066	2.25685	2.01984	2.25261	42	57	64	61	54	63	81	91	60	77	61	51		1.90795	2.4988
ENSRNOG00000015425	Ssx2ip	2	0.104989	0.0170241	0.23116	106.328	98.8008	103.422	99.5326	93.1587	93.8984	89.8009	94.8476	97.7849	91.1677	94.436	90.0807	96.1048	2944.5	2766.5	3147	2982	2722	2729	2553.5	2653	2723	2515.5	2552.5	2274.5		100.248	93.1452
ENSRNOG00000003160	RragB	X	0.123981	0.0170419	0.23116	53.0852	58.5333	51.6721	53.3594	50.369	48.1129	45.5989	47.3101	51.0123	50.2312	48.4352	52.2444	50.8303	1470.07	1638.98	1572.32	1598.65	1471.73	1398.32	1296.61	1323.32	1420.53	1385.98	1309.15	1319.15		53.4038	48.9921
ENSRNOG00000042492	Rfwd2	13	0.09523	0.0170581	0.23116	42.1772	41.7488	43.7086	40.4205	41.4115	39.3967	38.0515	38.0034	40.0046	40.1566	38.9583	39.9611	40.3332	1168	1169	1330	1211	1210	1145	1082	1063	1114	1108	1053	1009		41.8933	39.2189
ENSRNOG00000020072	Pcdhb9	18	-0.204291	0.0170003	0.23116	9.22518	10.3033	11.5187	10.297	10.8491	12.4029	11.5262	13.4127	12.907	10.1569	12.5699	11.3824	11.3793	255.47	288.5	350.5	308.5	317	360.47	327.75	375.17	359.42	280.25	339.75	287.4		10.4387	12.0512
ENSRNOG00000019680	Mst1	8	-0.734417	0.017051	0.23116	0.397217	0.178566	0.197182	0.267022	0.171122	0.550522	0.281342	0.250258	0.395018	0.398666	0.59196	0.396046	0.339577	11	5	6	8	5	16	8	7	11	11	16	10		0.242222	0.409116
ENSRNOG00000054085	AABR07033829.1	11	0.259794	0.0170769	0.231219	10.3096	9.10688	6.85206	8.19425	7.66625	6.46863	7.68416	6.36369	7.00259	6.37866	7.17751	7.7229	7.57726	285.5	255	208.5	245.5	224	188	218.5	178	195	176	194	195		8.42581	6.97116
ENSRNOG00000000994	Stxbp2	12	-0.297463	0.0170967	0.231291	2.88885	2.60707	3.22063	2.46996	3.04597	3.33754	3.93879	3.03884	3.16014	4.2766	3.73674	3.08916	3.23419	80	73	98	74	89	97	112	85	88	118	101	78		2.84649	3.51112
ENSRNOG00000005877	Lrpprc	6	0.11379	0.0171653	0.231434	206.589	211.458	204.773	207.376	209.59	175.238	184.596	199.062	211.873	188.859	189.853	197.944	198.934	5721	5921	6231	6213	6124	5093	5249	5568	5900	5211	5131.5	4998		207.957	192.489
ENSRNOG00000025418	Armc9	9	0.147851	0.0171594	0.231434	69.9463	66.7481	65.0699	61.0647	60.2006	55.6027	53.8946	56.88	63.3824	62.7718	54.1273	61.7634	60.9543	1937	1869	1980	1829.5	1759	1616	1532.5	1591	1765	1732	1463	1559.5		64.6059	58.346
ENSRNOG00000042068	Otud7b	2	-0.227505	0.0171222	0.231434	16.2859	19.2852	20.5397	18.992	20.1924	23.0531	25.6725	23.9175	19.1763	18.8823	24.3813	21.6637	21.0035	451	540	625	569	590	670	730	669	534	521	659	547		19.059	22.3924
ENSRNOG00000038891	Grxcr1	14	0.656424	0.0171414	0.231434	0.57777	0.517842	0.673703	0.6008	0.598926	0.670949	0.369262	0.357511	0.197509	0.543636	0.240484	0.388125	0.478043	16	14.5	20.5	18	17.5	19.5	10.5	10	5.5	15	6.5	9.8		0.593808	0.395354
ENSRNOG00000016679	Tmc7	1	-0.300911	0.0171998	0.231704	3.68328	4.82129	4.76522	4.2807	3.73045	4.36977	4.43114	5.64867	6.39211	5.07393	5.77161	5.18821	4.84637	102	135	145	128.25	109	127	126	158	178	140	156	131		4.25619	5.26792
ENSRNOG00000011631	Fst	2	0.238092	0.0172188	0.231765	8.95544	10.6426	7.8544	8.37782	7.94005	6.95034	7.27973	8.22275	8.54675	6.63236	6.84453	7.20804	7.95456	248	298	239	251	232	202	207	230	238	183	185	182		8.75405	7.3835
ENSRNOG00000023484	Rpap2	14	0.165313	0.0172937	0.232577	24.0136	22.0708	22.6759	20.0601	20.4319	20.3005	17.4784	18.2688	20.7923	18.6648	19.7197	21.1489	20.4688	665	618	690	601	597	590	497	511	579	515	533	534		21.8504	19.4819
ENSRNOG00000016055	Fkrp	1	-0.130692	0.0173573	0.232945	43.3328	44.0345	42.5583	42.0894	42.9516	49.3233	44.7686	41.65	47.6894	46.2815	49.6876	50.8127	45.4316	1200	1233	1295	1261	1255	1433.5	1273	1165	1328	1277	1343	1283		42.9933	47.1733
ENSRNOG00000017045	Zdhhc1	19	-0.148797	0.0173648	0.232945	18.4525	15.8478	17.2205	19.259	19.063	20.6102	19.817	21.111	19.0506	20.1145	19.5532	18.9112	19.0842	511	443.75	524	577	557	599	563.5	590.5	530.5	555	528.5	477.5		17.9686	19.8811
ENSRNOG00000015553	Gatad2b	2	-0.259137	0.0173443	0.232945	11.6637	15.2406	15.7417	17.8237	15.1272	16.7565	19.905	20.5211	15.5853	16.3453	19.2387	18.0597	16.834	323	426.75	479	534	442	487	566	574	434	451	520	456		15.1194	18.0588
ENSRNOG00000003611	Dynlt3	X	0.150419	0.0174099	0.233181	441.128	463.915	409.053	421.027	384.819	407.627	333.918	361.98	408.628	382.901	384.922	394.304	399.518	12216	12990	12447	12614	11244	11847	9495	10125	11379	10565	10404	9956		423.988	382.04
ENSRNOG00000002028	Tmem50b	11	0.123763	0.0174699	0.233181	215.653	193.244	193.041	187.75	176.501	178.094	173.553	166.028	181.888	173.021	185.69	181.231	183.808	5972	5411	5874	5625	5157.17	5176	4935	4644	5065	4774	5019	4576		193.238	177.072
ENSRNOG00000010363	Mrps23	10	0.175205	0.0174608	0.233181	68.7185	57.4091	56.0653	54.6394	52.5344	54.1576	48.3381	45.5469	53.5429	51.7541	49.6506	54.7336	53.9242	1903	1607.5	1706	1637	1535	1574	1374.5	1274	1491	1428	1342	1382		57.8733	51.1034
ENSRNOG00000014549	Arhgef26	2	-0.122183	0.0174559	0.233181	29.9238	33.148	28.1204	28.8274	30.471	31.9347	32.2548	32.9268	33.397	34.0678	31.1582	33.1558	31.6155	828.67	928.17	855.67	863.67	890.33	928.13	917.17	921	930	940	842.17	837.17		30.0981	32.6993
ENSRNOG00000003673	Nup85	10	0.13092	0.01747	0.233181	21.7747	20.2226	21.219	21.512	20.2608	17.3473	20.2742	18.6084	19.2661	19.8971	18.8317	20.1984	19.951	603	566.25	645.67	644.5	592	504.17	576.5	520.5	536.5	549	509	510		20.9978	19.2033
ENSRNOG00000003062	AABR07039218.1	X	0.249671	0.0174371	0.233181	3.66523	3.64275	3.18777	3.72162	3.0973	2.49455	2.90134	3.39635	2.78308	2.70006	3.10779	3.00995	3.14232	101.5	102	97	111.5	90.5	72.5	82.5	95	77.5	74.5	84	76		3.46294	2.9133
ENSRNOG00000016289	Bmpr1b	2	-0.279434	0.0174982	0.233362	20.5108	32.3562	23.9576	30.5741	30.4597	29.6594	33.8666	36.8594	32.0324	32.4007	37.4044	29.5847	30.8055	568	906	729	916	890	862	963	1031	892	894	1011	747		27.5717	33.1154
ENSRNOG00000033787	Adamtsl5	7	-0.419824	0.0175701	0.234064	2.74441	2.92849	3.1549	3.93858	3.86735	3.23432	5.73235	5.75593	3.73472	4.2766	4.92066	3.92086	4.01743	76	82	96	118	113	94	163	161	104	118	133	99		3.32675	4.51078
ENSRNOG00000049282	Oas2	12	-1.02266	0.0175801	0.234064	0.758323	0.607126	2.892	1.40187	1.67699	1.96123	2.46174	1.96631	1.86736	6.4149	2.36784	3.16837	2.29534	21	17	88	42	49	57	70	55	52	177	64	80		1.46726	2.88682
ENSRNOG00000001299	Sun1	12	-0.169581	0.0176208	0.234216	31.1274	35.9811	35.049	39.6027	37.8692	39.0871	43.608	42.4723	37.0778	39.3955	43.6755	37.3274	38.5228	862	1007.5	1066.5	1186.5	1106.5	1136	1240	1188	1032.5	1087	1180.5	942.5		35.9259	40.3777
ENSRNOG00000020426	Erf	1	-0.19064	0.0176072	0.234216	22.5511	22.0351	22.1994	23.6649	23.2554	28.6615	25.2329	23.1488	22.2826	28.4865	25.1953	29.7431	24.7047	624.5	617	675.5	709	679.5	833	717.5	647.5	620.5	786	681	751		22.7412	26.1072
ENSRNOG00000060312	LOC108348197	1	0.100994	0.0176823	0.234313	49.8619	50.1886	46.567	47.0714	48.5182	45.5609	44.0881	44.6345	47.1619	43.7562	43.6674	47.2345	46.5259	1380.81	1405.32	1416.98	1410.26	1417.65	1324.15	1253.65	1248.48	1313.31	1207.32	1180.28	1192.65		48.4414	45.1576
ENSRNOG00000046445	Rcor3	13	-0.226779	0.0176971	0.234313	9.08471	10.3836	11.1398	11.229	12.546	11.1223	14.6034	12.3459	12.2922	14.032	11.8022	12.9475	11.9607	251.58	290.75	338.97	336.42	366.58	323.25	415.25	345.33	342.3	387.17	319	326.92		10.8766	12.7351
ENSRNOG00000056017	Bcl7a	12	-0.234076	0.0176614	0.234313	4.0805	4.89272	4.33799	4.30573	4.92831	5.67726	4.95866	4.71914	5.78163	4.92896	4.99466	6.17832	4.98199	113	137	132	129	144	165	141	132	161	136	135	156		4.50905	5.3198
ENSRNOG00000057822	AABR07044375.2	20	-0.39742	0.0177014	0.234313	2.05831	2.1428	1.93895	2.1028	2.90907	3.30313	4.22013	2.53833	2.76513	2.53697	2.44183	2.87134	2.6524	57	60	59	63	85	96	120	71	77	70	66	72.5		2.23038	2.95384
ENSRNOG00000007012	Ly75	3	-0.384009	0.0176673	0.234313	1.10137	1.46424	1.23238	1.3518	1.21496	1.7892	1.95181	1.84118	1.36461	2.01145	1.4984	1.26735	1.5074	30.5	41	37.5	40.5	35.5	52	55.5	51.5	38	55.5	40.5	32		1.27295	1.67486
ENSRNOG00000019963	Spats1	9	0.215279	0.0177222	0.234394	5.90409	5.82126	4.58447	5.39051	5.30477	4.09451	4.64215	4.43314	4.66839	5.01957	4.68018	4.91097	4.9545	163.5	163	139.5	161.5	155	119	132	124	130	138.5	126.5	124		5.40102	4.63556
ENSRNOG00000050585	Pgam1	1	0.122986	0.018028	0.234429	709.255	618.795	689.815	628.078	635.907	596.336	583.814	589.69	661.389	573.185	583.9	629.324	624.957	19641.2	17326.8	20990.2	18817.2	18580.5	17331.5	16600.8	16494.3	18417.6	15815.3	15782.2	15890.2		656.37	602.52
ENSRNOG00000011648	Aqp1	4	0.139024	0.0180789	0.234429	433.039	422.559	367.185	393.257	373.661	322.881	351.326	367.914	379.361	352.783	385.255	368.442	376.472	11992	11832	11173	11782	10918	9384	9990	10291	10564	9734	10413	9303		397.94	361.137
ENSRNOG00000003226	Mprip	10	-0.138542	0.0181322	0.234429	288.993	286.778	235.468	287.59	275.814	285.514	310.145	313.072	290.769	299.435	321.915	292.995	290.707	8003	8030	7165	8616.2	8059	8298	8819	8757	8097	8262	8701	7398		274.928	301.978
ENSRNOG00000003951	Psmc1	6	0.138215	0.0178936	0.234429	301.235	274.564	266.294	264.552	252.627	244.002	227.817	237.423	276.118	249.021	236.932	257.767	257.363	8342	7688	8103	7926	7381.5	7091.5	6478	6641	7689	6871	6404	6508.5		271.854	247.011
ENSRNOG00000047656	Gaa	10	0.111901	0.0178944	0.234429	242.645	246.773	248.191	251.896	255.673	210.265	232.963	231.732	256.612	225.642	227.251	230.912	238.38	6719.5	6909.83	7552.17	7546.83	7470.5	6111	6624.33	6481.83	7145.83	6225.92	6142.33	5830.43		249.036	230.768
ENSRNOG00000004846	Atp6v1c1	7	0.134836	0.0177998	0.234429	225.475	232.029	206.515	214.085	198.912	186.18	177.527	191.626	208.067	207.27	195.569	207.093	204.196	6244	6497	6284	6414	5812	5411	5048	5360	5794	5719	5286	5229		215.403	196.19
ENSRNOG00000017781	Dnajc7	10	0.107442	0.0180659	0.234429	156.738	148.746	143.121	148.064	140.012	130.026	132.618	132.351	144.038	142.65	133.006	142.735	141.175	4340.5	4165	4355	4436	4091	3779	3771	3702	4011	3936	3595	3604		147.336	136.775
ENSRNOG00000018046	Lgals8	17	0.112632	0.0178153	0.234429	135.824	142.55	139.002	138.14	135.642	129.998	117.138	122.424	135.222	137.304	122.702	131.362	132.276	3761.33	3991.5	4229.67	4138.67	3963.33	3778.17	3330.83	3424.33	3765.5	3788.5	3316.5	3316.83		138.232	128.021
ENSRNOG00000050445	Gde1	1	0.103108	0.0181028	0.234429	142.213	132.702	134.995	131.358	133.954	130.087	122.797	117.031	132.125	125.435	121.555	131.497	129.646	3938.25	3715.75	4107.75	3935.5	3914	3780.75	3491.75	3273.5	3679.25	3461	3285.5	3320.25		135.044	125.79
ENSRNOG00000004964	Erbb3	7	-0.263683	0.0181885	0.234429	75.0018	69.6766	97.2433	86.7489	84.6426	100.952	115.737	112.652	75.8794	94.6289	102.002	94.1402	92.442	2077	1951	2959	2599	2473.17	2934	3291	3151	2113	2611	2757	2377		82.6626	99.4273
ENSRNOG00000019635	Cops8	9	0.119857	0.0178557	0.234429	103.421	94.408	93.7598	88.9351	93.3469	89.5114	83.9279	81.4052	93.8168	85.6589	85.6861	90.2985	90.348	2864	2643.5	2853	2664.5	2727.5	2601.5	2386.5	2277	2612.5	2363.5	2316	2280		94.7741	87.1864
ENSRNOG00000059479	Adcy1	14	-0.360816	0.0181322	0.234429	30.7302	57.308	52.3517	53.7716	61.2274	68.3679	67.393	70.4772	55.4343	66.6255	66.4845	54.5356	58.7256	851	1604.67	1593	1611	1789	1987	1916.33	1971.33	1543.67	1838.33	1797	1377		51.0778	64.1883
ENSRNOG00000060665	Afap1	14	-0.186976	0.0179089	0.234429	41.7439	43.3559	45.4832	50.5674	50.5494	48.9276	60.9106	57.9464	47.2585	50.0446	53.6833	50.9315	50.1169	1156	1214	1384	1515	1477	1422	1732	1620.83	1316	1380.83	1451	1286		46.3399	52.8147
ENSRNOG00000050535	LOC108348096	X	0.122961	0.0181778	0.234429	53.079	58.4798	51.5899	53.3317	50.2321	48.1414	45.5549	47.2504	51.009	50.195	48.423	52.2116	50.7915	1469.9	1637.48	1569.82	1597.82	1467.73	1399.15	1295.36	1321.65	1420.44	1384.98	1308.82	1318.32		53.3425	48.9693
ENSRNOG00000006655	Plrg1	2	0.124359	0.0178832	0.234429	50.8077	46.3915	45.5818	45.2603	45.0392	43.4224	41.8145	40.2915	45.463	44.9043	39.6613	43.7235	44.3634	1407	1299	1387	1356	1316	1262	1189	1127	1266	1239	1072	1104		46.6161	42.7544
ENSRNOG00000059015	Triobp	7	-0.133317	0.0177464	0.234429	35.0995	36.8739	38.0889	37.1495	35.7302	41.2547	42.7288	39.7016	35.3002	40.2653	39.1063	43.1294	38.7024	972	1032.5	1159	1113	1044	1199	1215	1110.5	983	1111	1057	1089		36.5884	40.2124
ENSRNOG00000025121	Pla2g3	14	0.131051	0.0178133	0.234429	39.6495	36.2847	38.549	35.5473	37.1676	35.3022	33.339	34.3926	35.2284	33.488	37.0715	30.4956	35.5429	1098	1016	1173	1065	1086	1026	948	962	981	924	1002	770		37.4396	34.1882
ENSRNOG00000013714	Snrpd1	18	0.173278	0.018058	0.234429	37.2059	32.3384	29.8237	30.9913	27.2826	28.2029	26.5868	26.5749	29.2374	29.6945	27.0944	27.2084	29.3534	1030.33	905.5	907.5	928.5	797.17	819.67	756	743.33	814.17	819.33	732.33	687		31.5284	27.7999
ENSRNOG00000000645	Reep3	20	-0.211092	0.0179028	0.234429	19.7886	22.5351	27.5068	23.9319	23.2726	29.2465	29.2596	28.8869	23.3061	24.8985	27.9331	25.941	25.5422	548	631	837	717	680	850	832	808	649	687	755	655		23.407	27.0674
ENSRNOG00000014066	Jade1	2	-0.14898	0.0179069	0.234429	20.9081	25.3921	23.1031	25.6008	23.3068	25.5649	26.833	28.7081	24.7425	25.9495	25.8982	25.7034	25.1425	579	711	703	767	681	743	763	803	689	716	700	649		23.6622	26.2
ENSRNOG00000018576	Rcan3	5	-0.199595	0.0180035	0.234429	12.3498	15.9995	17.6149	15.8461	16.9924	17.5307	18.0586	19.4128	18.6556	17.5957	17.7033	17.1092	17.0724	342	448	536	474.75	496.5	509.5	513.5	543	519.5	485.5	478.5	432		15.7606	18.0094
ENSRNOG00000022267	AABR07039334.1	X	-0.137645	0.01792	0.234429	12.7109	13.2853	13.6384	13.6849	13.6555	15.449	15.8607	14.3362	13.4306	14.9319	14.91	14.3369	14.1859	352	372	415	410	399	449	451	401	374	412	403	362		13.395	14.7507
ENSRNOG00000025818	Zxdc	4	-0.155682	0.018008	0.234429	11.5915	12.8925	12.1595	13.3177	13.4159	13.1437	14.5946	14.3719	13.287	15.3668	14.651	13.4656	13.5215	321	361	370	399	392	382	415	402	370	424	396	340		12.6754	14.1258
ENSRNOG00000016617	Wwtr1	2	-0.325825	0.0180393	0.234429	8.73877	9.60687	11.798	11.4152	12.1496	17.7887	14.8056	12.9419	10.055	13.6634	12.8011	12.7527	12.3764	242	269	359	342	355	517	421	362	280	377	346	322		10.7417	13.5441
ENSRNOG00000000572	Chst3	20	-0.300411	0.0180339	0.234429	10.2554	11.3568	12.1267	9.51267	9.24057	13.1781	16.3882	14.8367	9.83954	11.7425	12.6531	12.3566	11.9572	284	318	369	285	270	383	466	415	274	324	342	312		10.4984	12.9993
ENSRNOG00000016581	Serpinb1a	17	0.194851	0.0179711	0.234429	9.53321	8.01763	9.08941	8.77836	10.3929	8.10884	8.05342	7.20992	8.0142	9.0606	7.83717	7.63062	8.47719	264	224.5	276.58	263	303.67	235.67	229	201.67	223.17	250	211.83	192.67		9.1623	7.98783
ENSRNOG00000026958	LOC500077	4	0.178358	0.0181813	0.234429	8.61239	7.67835	8.4788	7.9606	7.49513	6.7611	6.69946	7.13234	6.94873	8.24514	7.23301	6.77239	7.50145	238.5	215	258	238.5	219	196.5	190.5	199.5	193.5	227.5	195.5	171		8.04506	7.11317
ENSRNOG00000005673	Runx1t1	5	-0.237633	0.0179286	0.234429	4.80271	4.96414	5.45535	6.07476	4.82563	5.50522	6.64671	6.89996	5.60207	6.19745	6.80753	5.54465	5.77718	133	139	166	182	141	160	189	193	156	171	184	140		5.22452	6.17194
ENSRNOG00000013196	Dok5	3	0.286334	0.018123	0.234429	5.01938	4.46416	4.10795	4.8064	4.68874	3.50958	4.18496	4.8979	4.16564	3.26181	3.47776	3.12877	4.14275	139	125	125	144	137	102	119	137	116	90	94	79		4.61732	3.80378
ENSRNOG00000007320	Fam3d	15	0.287569	0.0181944	0.234429	3.57495	2.74992	3.74645	2.83711	3.08019	2.7182	2.0749	2.82434	2.51375	2.68194	2.66382	2.81193	2.85646	99	77	114	85	90	79	59	79	70	74	72	71		3.19773	2.6127
ENSRNOG00000014597	Irs1	9	-0.496919	0.0180407	0.234429	0.686102	0.964258	1.0845	1.53538	1.57432	1.44512	1.96939	1.6803	1.65189	1.48594	1.66489	1.30695	1.42075	19	27	33	46	46	42	56	47	46	41	45	33		1.16891	1.60064
ENSRNOG00000059675	Mir5132	X	-0.384652	0.0181771	0.234429	0.920821	0.821405	0.854453	0.851134	0.906945	1.11825	1.12537	1.32279	0.807991	1.37721	1.23942	1.08913	1.03624	25.5	23	26	25.5	26.5	32.5	32	37	22.5	38	33.5	27.5		0.870952	1.15431
ENSRNOG00000005828	Skp1	10	0.149258	0.0182527	0.234451	610.011	547.324	519.781	535.046	503.765	522.101	454.763	462.512	513.685	530.299	446.855	498.048	512.016	16892.8	15325.5	15816.3	16030	14719.5	15174	12931.2	12937	14304.5	14632	12078	12575.5		543.185	489.752
ENSRNOG00000006060	Matn2	7	-0.197753	0.0182548	0.234451	145.093	145.782	157.942	160.247	167.083	202.661	196.588	200.295	151.436	159.521	166.119	175.171	168.995	4018	4082	4806	4801	4882	5890	5590	5602.5	4217	4401.5	4490	4423		155.229	178.827
ENSRNOG00000025679	Stk40	5	-0.145418	0.018241	0.234451	30.4232	28.1421	30.6289	29.9399	30.7677	34.3732	34.1655	31.1392	29.0518	34.9014	32.7798	36.3174	31.8858	842.5	788	932	897	899	999	971.5	871	809	963	886	917		29.9803	33.2469
ENSRNOG00000039668	Col8a1	11	-0.379474	0.0182265	0.234451	11.736	14.4282	14.5257	13.9519	14.4769	27.7325	17.6366	20.7714	14.3643	14.207	17.6848	16.0795	16.4662	325	404	442	418	423	806	501.5	581	400	392	478	406		13.8237	18.3537
ENSRNOG00000019036	Ldhd	19	-0.156488	0.018313	0.234677	14.4804	17.8209	14.8215	15.6876	15.1614	17.2382	15.8255	18.1258	17.6322	17.9037	16.6119	18.1389	16.6207	401	499	451	470	443	501	450	507	491	494	449	458		15.5943	17.3537
ENSRNOG00000059964	AABR07061825.2	4	0.278809	0.0183165	0.234677	4.47772	3.46419	4.00936	3.40453	3.31976	2.95906	3.72778	2.60983	3.23197	2.82691	3.18178	2.93074	3.3453	124	97	122	102	97	86	106	73	90	78	86	74		3.73511	3.06687
ENSRNOG00000009145	Klf12	15	-0.597803	0.0183129	0.234677	0.324996	0.785692	0.788726	0.667556	0.855609	1.30749	1.0902	1.21554	0.861857	0.76109	0.924937	0.910906	0.87455	9	22	24	20	25	38	31	34	24	21	25	23		0.684516	1.01029
ENSRNOG00000003893	Ccnjl	10	-0.569571	0.0183497	0.234914	0.433328	0.571412	0.295772	0.467289	0.54759	0.756968	0.94953	0.858026	0.646393	0.543636	0.517965	0.554465	0.595198	12	16	9	14	16	22	27	24	18	15	14	14		0.463078	0.689569
ENSRNOG00000051837	Nwd2	14	-0.290644	0.0183711	0.235	5.19993	6.21411	4.92954	5.87449	5.06897	5.29877	8.19409	7.65073	6.21256	6.12496	7.2885	6.21793	6.18955	144	174	150	176	148.11	154	233	214	173	169	197	157		5.45741	6.71251
ENSRNOG00000048402	Igh-6	6	-4.30535	0.0184422	0.235721	1.80228	0	3.83419	0	0.918239	12.1672	2.18638	8.18092	17.0852	7.12163	0.776947	9.13481	5.26732	49.91	0	116.67	0	26.83	353.62	62.17	228.83	475.77	196.5	21	230.65		1.31094	8.09331
ENSRNOG00000046143	Pgap3	10	0.159455	0.0184631	0.2358	8.95544	8.14262	8.67599	8.61147	8.35074	7.46645	6.78738	7.47198	7.97218	7.75587	8.02845	8.19816	8.03473	248	228	264	258	244	217	193	209	222	214	217	207		8.54725	7.66864
ENSRNOG00000013975	Acat2l1	1	0.145646	0.018511	0.236039	63.5143	62.7536	59.323	58.4649	59.3532	55.2659	49.576	59.8337	62.3518	51.6751	53.1535	52.8322	57.3414	1758.88	1757.15	1805.13	1751.61	1734.24	1606.21	1409.7	1673.62	1736.3	1425.82	1436.68	1333.99		60.6818	54.9555
ENSRNOG00000011182	Aanat	10	0.347209	0.0185114	0.236039	1.19165	0.999971	1.18309	0.967956	1.36897	0.860191	0.984697	0.822275	1.04141	0.797333	0.887939	0.831697	0.994765	33	28	36	29	40	25	28	23	29	22	24	21		1.14233	0.889363
ENSRNOG00000015616	Rgs14	17	-0.919588	0.0185745	0.236655	0.252774	0.285706	0.690135	0.233645	0.479141	0.756968	1.12537	0.679271	0.466839	1.23224	0.59196	0.356442	0.595874	7	8	21	7	14	22	32	19	13	34	16	9		0.38828	0.744156
ENSRNOG00000004303	Timp3	7	-0.239184	0.0186422	0.237202	122.018	131.532	174.423	160.581	164.38	194.093	187.55	185.977	147.701	163.743	188.243	170.815	165.921	3379	3683	5307.5	4811	4803	5641	5333	5202	4113	4518	5088	4313		150.587	176.875
ENSRNOG00000013798	Fnbp1l	2	-0.188017	0.0186472	0.237202	15.997	20.7137	19.6196	20.5273	18.4811	21.2639	19.2016	22.1299	20.3255	23.7025	22.1245	23.2875	20.6145	443	580	597	615	540	618	546	619	566	654	598	588		19.0678	21.7193
ENSRNOG00000011282	Ppp2r1a	1	0.109058	0.018757	0.237397	1008.35	960.008	922.809	928.77	940.074	842.574	857.39	865.856	976.628	870.035	851.83	918.788	911.926	27924	26881	28080	27826	27468	24488	24380	24219	27196	24006	23024	23199		952.003	883.3
ENSRNOG00000010176	Map2k1	8	0.103982	0.018851	0.237397	282.873	272.742	259.688	256.792	254.492	244.432	236.38	240.104	267.714	242.933	245.071	251.173	254.533	7833.5	7637	7902	7693.5	7436	7104	6721.5	6716	7455	6703	6624	6342		265.317	246.83
ENSRNOG00000032922	Dclk1	2	-0.126428	0.0189748	0.237397	184.056	203.851	200.698	207.777	196.833	207.272	228.344	233.133	209.826	199.514	232.677	208.518	209.375	5097	5708	6107	6225	5751.25	6024	6493	6521	5843	5505	6289	5265		198.643	217.041
ENSRNOG00000017940	Rere	5	-0.143484	0.0189079	0.237397	129.457	128.818	136.121	130.974	140.012	138.353	156.145	159.575	139.19	130.255	161.753	146.26	141.409	3585	3607	4142	3924	4091	4021	4440	4463.5	3876	3594	4372	3693		133.076	147.362
ENSRNOG00000050570	Nrbp1	6	0.0866991	0.0187785	0.237397	149.859	147.549	146.867	138.918	140.97	133.261	132.266	135.282	141.057	134.985	138.815	138.854	139.89	4150	4131.5	4469	4162	4119	3873	3761	3784	3928	3724.5	3752	3506		144.833	136.36
ENSRNOG00000020902	G6pc3	10	0.108932	0.018915	0.237397	115.157	103.926	106.445	108.745	105.343	97.0295	97.3795	93.8466	105.937	103.11	97.7473	105.744	103.367	3189	2910	3239	3258	3078	2820	2769	2625	2950	2845	2642	2670		107.923	100.113
ENSRNOG00000018567	Slc20a1	3	0.091352	0.0189161	0.237397	104.251	103.497	105.295	108.311	101.441	92.6941	99.8061	102.498	100.514	96.9484	99.3752	95.3679	100.833	2887	2898	3204	3245	2964	2694	2838	2867	2799	2675	2686	2408		104.559	98.172
ENSRNOG00000045924	RT1-T24-3	20	-0.628714	0.0187332	0.237397	24.6433	17.8427	46.1135	23.0157	29.6575	33.3448	35.8627	35.218	40.6416	82.5029	34.8261	44.2506	37.3266	682.44	499.61	1403.18	689.55	866.56	969.11	1019.76	985.09	1131.74	2276.42	941.31	1117.31		28.2545	43.8067
ENSRNOG00000001828	Stk38l	4	-0.115994	0.0189256	0.237397	33.0954	32.148	35.4654	32.4432	32.6045	35.9845	34.4936	37.8844	34.247	35.0283	38.6069	35.4133	34.7845	916.5	900.17	1079.17	972	952.67	1045.83	980.83	1059.67	953.67	966.5	1043.5	894.17		33.1513	35.9511
ENSRNOG00000014795	Nr2f1	2	-0.20641	0.0188345	0.237397	36.6884	26.4992	32.7979	31.7423	28.5431	37.2979	37.9109	37.7532	30.8832	33.8504	39.1803	34.654	33.9834	1016	742	998	951	834	1084	1078	1056	860	934	1059	875		31.2542	35.9328
ENSRNOG00000009953	Snx16	2	0.146779	0.0188995	0.237397	36.9773	41.9274	34.441	37.283	34.8746	35.5431	30.4201	35.3936	34.2588	33.1255	33.4827	31.8421	34.9641	1024	1174	1048	1117	1019	1033	865	990	954	914	905	804		37.1007	33.438
ENSRNOG00000020594	Rhbdf1	10	-0.213268	0.0189693	0.237397	27.3177	22.9993	30.596	26.5353	30.6308	29.6663	34.7458	37.0024	27.6872	31.4946	32.2248	31.1688	30.1724	756.5	644	931	795	895	862.2	988	1035	771	869	871	787		27.6158	31.9985
ENSRNOG00000038085	Rpe	9	0.121805	0.0189462	0.237397	29.7191	30.5348	31.6148	31.5754	30.1859	29.9002	26.4813	26.8491	30.0214	29.7912	28.0441	26.7727	29.2908	823	855	962	946	882	869	753	751	836	822	758	676		30.726	28.2657
ENSRNOG00000032546	Dot1l	7	-0.313241	0.0188301	0.237397	13.3609	14.9996	18.5022	19.9599	20.3977	17.8231	24.6878	24.6683	18.1349	21.8179	24.2333	20.0819	19.889	370	420	563	598	596	518	702	690	505	602	655	507.06		17.4441	21.6353
ENSRNOG00000001325	Il3ra	12	-0.268491	0.0188238	0.237397	13.9026	10.2854	11.2065	12.8838	13.5186	13.0405	13.8913	15.1942	12.1019	16.9614	17.2038	16.1191	13.8591	385	288	341	386	395	379	395	425	337	468	465	407		12.3594	14.9303
ENSRNOG00000003329	Ppm1d	10	-0.169145	0.018954	0.237397	10.5443	11.6425	10.4178	11.5487	10.6438	14.0039	11.746	11.3331	11.7428	12.7936	11.6912	13.0695	11.7648	292	326	317	346	311	407	334	317	327	353	316	330		10.9594	12.34
ENSRNOG00000010087	Zfp143	1	0.164149	0.0189894	0.237397	12.2415	12.0711	10.9436	11.9492	11.5678	9.42769	9.88214	10.3321	11.3837	10.0029	11.5802	10.9705	11.0294	339	338	333	358	338	274	281	289	317	276	313	277		11.7546	10.5113
ENSRNOG00000004624	Rnd3	3	-0.238677	0.0189105	0.237397	8.26934	8.53547	10.2863	8.87849	7.90582	10.9072	10.5503	10.0461	8.65449	12.3224	9.24937	11.0101	9.71795	229	239	313	266	231	317	300	281	241	340	250	278		8.77509	10.3914
ENSRNOG00000045895	LOC100912393	18	-0.377562	0.0188003	0.237397	2.65847	4.91165	4.85954	4.9823	5.6193	5.98108	5.86598	6.52779	5.49865	6.17317	5.62473	5.20128	5.32533	73.62	137.53	147.87	149.27	164.19	173.83	166.8	182.59	153.12	170.33	152.03	131.33		4.60625	5.83895
ENSRNOG00000002983	Nf1x	19	-0.371652	0.0189143	0.237397	3.35829	3.89275	4.53517	3.80507	4.31227	6.67508	5.73235	6.36369	3.80654	4.5303	4.3657	5.06939	4.70388	93	109	138	114	126	194	163	178	106	125	118	128		3.98071	5.22044
ENSRNOG00000032522	B630019K06Rik	X	-0.305388	0.0187055	0.237397	4.00828	3.30348	3.48354	3.6048	3.73045	4.74825	5.59167	3.32485	4.56066	4.34909	4.06972	5.02979	4.15038	111	92.5	106	108	109	138	159	93	127	120	110	127		3.62611	4.52486
ENSRNOG00000053168	LOC102553088	2	-0.406681	0.0188774	0.237397	1.48054	1.92852	1.77463	2.50333	2.49838	2.37413	2.77825	2.82434	2.29829	3.47927	2.9228	2.13865	2.41676	41	54	54	75	73	69	79	79	64	96	79	54		2.03708	2.68796
ENSRNOG00000012826	Creb3l2	4	-0.354585	0.0190243	0.237648	11.1943	15.0353	14.7886	14.7864	16.0854	21.7112	21.9095	21.7724	13.5743	14.4607	19.7566	16.7924	16.8223	310	421	450	443	470	631	623	609	378	399	534	424		14.378	18.5682
ENSRNOG00000008481	Reep1	4	0.0788256	0.0190853	0.237657	996.87	1010.29	1022.4	1005.74	994.902	924.602	948.58	949.442	989.233	915.591	964.635	977.799	975.007	27606	28289	31110.5	30132	29070	26872	26973	26557	27547	25263	26073	24689		1006.04	952.84
ENSRNOG00000008316	Vps39	3	0.0938744	0.0191516	0.237657	107.104	112.586	119.492	110.681	114.446	101.416	106.488	105.055	109.42	104.559	109.254	103.923	108.702	2966	3152.5	3636	3316	3344	2947.5	3028	2938.5	3047	2885	2953	2624		112.862	105.731
ENSRNOG00000005770	Sostdc1	6	-0.203316	0.019153	0.237657	100.64	81.5691	88.6331	84.2789	83.7812	121.39	108.071	92.3093	87.2631	92.0194	104.925	103.249	95.6774	2787	2284	2697	2525	2448	3528	3073	2582	2430	2539	2836	2607		87.7805	101.318
ENSRNOG00000052486	Kcna6	4	0.113868	0.0191273	0.237657	66.7144	70.5516	71.6919	71.3951	70.4166	62.1918	65.1131	62.2605	65.7525	63.3879	72.9405	62.7337	67.0958	1847.5	1975.5	2181.5	2139	2057.5	1807.5	1851.5	1741.5	1831	1749	1971.5	1584		70.1539	64.9114
ENSRNOG00000011026	Irf2bpl	6	-0.135789	0.0190557	0.237657	49.6882	56.1055	50.3799	50.9679	50.0018	61.4864	56.4443	50.4448	55.0511	56.9368	54.7563	60.7535	54.418	1376	1571	1533	1527	1461	1787	1605	1411	1533	1571	1480	1534		51.4287	56.5533
ENSRNOG00000004912	Itgav	3	-0.354497	0.0192184	0.237657	25.2413	34.7133	39.1734	41.2216	42.9516	54.2608	54.2287	54.1987	37.419	39.7217	47.3568	39.5254	42.501	699	972	1192	1235	1255	1577	1542	1516	1042	1096	1280	998		36.6602	46.673
ENSRNOG00000000190	AABR07058539.1	7	-0.465145	0.0191847	0.237657	3.48468	6.1784	7.24642	7.3598	8.28229	8.49868	10.5503	10.5644	7.21806	7.70151	9.26787	7.52488	7.82311	96.5	173	220.5	220.5	242	247	300	295.5	201	212.5	250.5	190		6.51032	8.76082
ENSRNOG00000011508	Zc3h12b	X	-0.433691	0.0191132	0.237657	1.3722	1.85709	1.87322	3.03738	2.12191	2.13327	2.91892	3.1461	3.16014	2.46448	2.51583	2.73272	2.44444	38	52	57	91	62	62	83	88	88	68	68	69		2.05236	2.7245
ENSRNOG00000007567	Rem1	3	-0.335459	0.0192007	0.237657	2.13053	1.74995	2.39904	2.00267	2.36148	2.64939	3.02443	2.32382	2.65739	3.51551	2.51583	2.21786	2.46232	59	49	73	60	69	77	86	65	74	97	68	56		2.12873	2.7006
ENSRNOG00000021091	Trank1	8	-0.47626	0.019082	0.237657	1.48054	1.53567	1.38027	2.1028	2.22458	2.99346	3.09476	2.86009	1.75963	2.17454	2.33084	1.82181	2.14658	41	43	42	63	65	87	88	80	49	60	63	46		1.74477	2.43359
ENSRNOG00000014538	Nxnl2	17	0.311484	0.0192079	0.237657	2.74441	2.4285	2.13613	2.73698	2.90907	2.2365	1.96939	1.82331	2.37011	1.70339	1.99786	2.5347	2.2992	76	68	65	82	85	65	56	51	66	47	54	64		2.59102	2.09075
ENSRNOG00000051688	Syt15	16	-0.32896	0.0192333	0.237657	1.6972	1.57138	1.61032	1.53538	1.60854	1.54834	2.39141	2.32382	1.86736	1.8846	2.36784	1.90102	1.85893	47	44	49	46	47	45	68	65	52	52	64	48		1.60456	2.04063
ENSRNOG00000061608	Hoxa3	KL567939.1	-0.688668	0.0191848	0.237657	0.469438	0.142853	0.295772	0.350467	0.513365	0.705356	0.562684	0.625644	0.448884	0.434909	0.499466	0.51486	0.463642	13	4	9	10.5	15	20.5	16	17.5	12.5	12	13.5	13		0.354379	0.541686
ENSRNOG00000053363	AABR07050135.1	5	-0.559113	0.019219	0.237657	0.30694	0.303563	0.312204	0.166889	0.222458	0.412891	0.369262	0.393262	0.287286	0.525515	0.351476	0.376244	0.335666	8.5	8.5	9.5	5	6.5	12	10.5	11	8	14.5	9.5	9.5		0.262411	0.387991
ENSRNOG00000009358	Osgin2	5	0.161031	0.01925	0.237679	14.4804	17.2852	15.5773	17.5567	16.3935	14.3136	14.5595	14.7294	14.7234	16.1279	13.1711	14.0596	15.2481	401	484	474	526	479	416	414	412	410	445	356	355		16.2586	14.5264
ENSRNOG00000005249	Snx6	6	0.111901	0.0192866	0.237947	156.756	172.709	150.959	152.203	151.409	143.514	139.053	138.035	153.087	152.291	142.81	146.22	149.921	4341	4836	4593.5	4560	4424	4171	3954	3861	4263	4202	3860	3692		156.807	145.002
ENSRNOG00000019729	Jmjd8	10	-0.123577	0.0193697	0.238237	48.1896	43.7845	43.84	45.6775	49.4542	47.5169	52.9451	49.2829	47.0251	52.1709	50.1686	53.1494	48.6004	1334.5	1226	1334	1368.5	1445	1381	1505.5	1378.5	1309.5	1439.5	1356	1342		46.1892	50.3227
ENSRNOG00000055721	Rnf128	X	0.191971	0.0193612	0.238237	13.6859	16.3924	14.0328	15.7209	14.9903	14.5888	12.5901	12.3341	14.903	11.4526	13.6151	12.2774	13.8819	379	459	427	471	438	424	358	345	415	316	368	310		14.9645	13.1087
ENSRNOG00000054709	AABR07061382.2	4	-0.329523	0.0193533	0.238237	1.55276	1.63102	2.09768	2.08611	1.72833	2.73541	2.4206	2.28199	2.20851	2.47644	2.14585	1.75567	2.09337	43	45.67	63.83	62.5	50.5	79.5	68.83	63.83	61.5	68.33	58	44.33		1.81918	2.28921
ENSRNOG00000050485	Gas1	17	-0.477849	0.0193652	0.238237	0.649991	0.642839	0.755862	1.06809	0.992506	1.58275	1.0902	0.965279	0.897768	1.08727	1.33191	1.06932	1.01115	18	18	23	32	29	46	31	27	25	30	36	27		0.821858	1.14636
ENSRNOG00000030963	LOC108351137	5	0.158746	0.0195195	0.238888	433.638	377.615	351.315	338.781	351.433	333.262	318.51	313.972	370.674	315.645	319.021	346.958	347.569	12008.6	10573.5	10690.1	10149.9	10268.5	9685.69	9056.88	8782.17	10322.1	8709.27	8622.78	8760.55		370.556	331.149
ENSRNOG00000056118	Cic	1	-0.126562	0.0195239	0.238888	183.009	189.53	197.576	197.663	201.884	207.099	225.601	224.874	191.404	199.514	227.756	207.845	204.48	5068	5307	6012	5922	5898.83	6019	6415	6290	5330	5505	6156	5248		193.932	212.014
ENSRNOG00000014779	Pdcd4	1	0.0890866	0.0195038	0.238888	71.1741	65.6053	68.4384	66.6221	66.361	63.3444	66.4671	62.1354	62.6283	63.9316	62.7107	63.7634	65.2651	1971	1837	2082.5	1996	1939	1841	1890	1738	1744	1764	1695	1610		67.6402	63.5687
ENSRNOG00000030830	Mex3d	7	-0.140061	0.0195111	0.238888	43.1522	41.106	37.8588	42.7903	40.1794	47.8954	44.3114	40.6132	42.7697	49.5524	44.6097	46.8523	43.4742	1195	1151	1152	1282	1174	1392	1260	1136	1191	1367.25	1205.75	1183		41.0173	45.2292
ENSRNOG00000031778	Mef2d	2	-0.211824	0.0195273	0.238888	22.4247	29.4634	31.9763	30.7409	32.6843	35.5431	36.1876	35.2506	30.5959	34.2853	33.2237	32.2778	32.0545	621	825	973	921	955	1033	1029	986	852	946	898	815		29.4579	33.9091
ENSRNOG00000015235	Fra10ac1	1	0.171204	0.0195244	0.238888	15.7081	16.2495	14.1313	13.785	13.8951	14.4168	11.4295	13.3352	13.5383	12.6124	13.5041	12.7131	13.7765	435	455	430	413	406	419	325	373	377	348	365	321		14.7538	13.0785
ENSRNOG00000032590	Ttc28	12	-0.247626	0.0194509	0.238888	9.69571	9.35688	11.0422	8.99531	11.893	12.7996	12.3439	13.8714	10.0011	10.4559	13.1463	12.2378	11.3199	268.5	262	336	269.5	347.5	372	351	388	278.5	288.5	355.33	309		10.1966	12.1223
ENSRNOG00000005769	Smg8	10	0.134753	0.0195529	0.239019	22.208	24.8921	22.8073	20.7944	22.4854	19.3027	20.5028	20.3602	21.7978	20.8394	21.6435	19.6835	21.4431	615	697	694	623	657	561	583	569.5	607	575	585	497		22.6375	20.59
ENSRNOG00000049629	Reep2	18	0.137797	0.0195872	0.239254	364.934	305.598	315.918	297.964	322.188	274.986	282.89	288.011	318.672	274.88	296.646	305.787	304.039	10106	8557	9613	8927	9414	7992	8044	8056	8874	7584.5	8018	7721		321.32	291.696
ENSRNOG00000000942	Pan3	12	-0.244143	0.0196803	0.240208	10.5804	13.821	14.2957	16.3217	16.2566	15.7587	17.7246	17.7325	14.8311	17.0702	17.4628	16.7528	15.7173	293	387	435	489	475	458	504	496	413	471	472	423		14.2551	16.7618
ENSRNOG00000001484	Castor2	12	-0.261607	0.0197152	0.24045	5.4166	7.82121	7.32858	7.64351	8.72721	8.08579	9.03812	9.50979	8.97768	8.58945	9.54535	7.76251	8.20382	150	219	223	229	255	235	257	266	250	237	258	196		7.38742	8.78695
ENSRNOG00000028685	Shf	3	0.176746	0.0197373	0.240536	48.8757	37.8918	40.9973	36.6154	36.4832	33.2206	35.0798	34.321	37.1496	36.7498	33.7232	37.1293	37.3531	1353.5	1061	1247.5	1097	1066	965.5	997.5	960	1034.5	1014	911.5	937.5		40.1727	35.3391
ENSRNOG00000014798	RGD1309540	3	0.141181	0.0198127	0.241197	238.15	221.672	214.336	214.085	203.977	182.636	195.709	192.091	216.29	191.505	187.503	222.38	206.694	6595	6207	6522	6414	5960	5308	5565	5373	6023	5284	5068	5615		218.444	198.302
ENSRNOG00000010332	Nipsnap3b	5	0.161826	0.0198229	0.241197	174.559	154.621	143.63	139.586	135.494	130.99	123.966	126.112	144.415	138.845	127.031	142.062	140.109	4834	4329.5	4370.5	4182	3959	3807	3525	3527.5	4021.5	3831	3433.5	3587		149.578	133.346
ENSRNOG00000046309	LOC102553138	6	0.150129	0.0198368	0.241197	34.8648	29.3742	32.1679	28.7273	29.5928	26.4192	25.8895	28.4103	30.2548	26.9462	29.5177	27.4923	29.1381	965.5	822.5	978.83	860.67	864.67	767.83	736.17	794.67	842.5	743.5	797.83	694.17		30.9454	27.8471
ENSRNOG00000030391	Ei24	8	0.109932	0.019912	0.241291	140.994	123.8	127.889	127.67	118.279	119.859	113.697	113.921	118.326	117.933	121.13	122.497	122.166	3904.5	3466.5	3891.5	3825	3456	3483.5	3233	3186.5	3295	3254	3274	3093		127.726	118.195
ENSRNOG00000000599	Lama4	20	-0.244923	0.0199066	0.241291	31.0613	30.7134	37.0593	35.3694	36.6485	38.9037	49.5398	48.812	34.0254	39.3654	38.4652	36.0667	38.0025	860.17	860	1127.67	1059.67	1070.83	1130.67	1408.67	1365.33	947.5	1086.17	1039.67	910.67		34.1704	40.7397
ENSRNOG00000002318	Limch1	14	-0.278009	0.0198759	0.241291	10.2915	11.9282	13.6055	10.6475	11.7047	18.5113	14.5946	14.8725	11.8146	12.3224	14.577	12.5547	13.1187	285	334	414	319	342	538	415	416	329	340	394	317		11.6355	14.1782
ENSRNOG00000015898	Fer	9	-0.199153	0.0199503	0.241291	10.0749	12.2497	12.3567	13.518	13.4502	13.2469	13.5748	14.3004	13.4306	15.1856	15.8719	13.3468	13.3839	279	343	376	405	393	385	386	400	374	419	429	337		12.3299	14.1367
ENSRNOG00000015567	Slc9a2	9	-0.484909	0.0199364	0.241291	1.40831	1.46424	1.446	1.46862	1.71122	1.47953	2.74309	2.25232	2.58557	1.41345	2.73781	1.98023	1.89087	39	41	44	44	50	43	78	63	72	39	74	50		1.49968	2.17029
ENSRNOG00000000636	Rtkn2	20	-0.485189	0.0199221	0.241291	0.361106	0.821405	0.657272	0.700934	0.581814	0.963413	0.94953	0.893777	0.933679	0.76109	0.702952	0.792092	0.759922	10	23	20	21	17	28	27	25	26	21	19	20		0.624506	0.856648
ENSRNOG00000045574	Morn3	12	0.533044	0.0199247	0.241291	0.469438	0.535699	0.525817	0.534045	0.342244	0.481707	0.351678	0.250258	0.251375	0.326181	0.258982	0.396046	0.393622	13	15	16	16	10	14	10	7	7	9	7	10		0.481449	0.33089
ENSRNOG00000006237	Gpr37l1	13	-0.164281	0.0199719	0.24137	78.667	67.8731	78.2153	69.9932	77.0048	96.1807	84.7983	83.014	71.7496	84.8797	79.3596	84.0014	79.6447	2178.5	1900.5	2380	2097	2250	2795.33	2411.25	2322	1998	2342	2145	2121		74.3507	83.4262
ENSRNOG00000003117	Psmd12	10	0.129254	0.0200245	0.241526	195.557	182.548	168.147	167.64	164.089	151.032	152.241	158.753	174.149	161.061	159.274	165.917	166.701	5415.5	5111.5	5116.5	5022.5	4794.5	4389.5	4329	4440.5	4849.5	4444	4305	4189.33		175.596	160.347
ENSRNOG00000017091	Slc25a46	18	0.102473	0.0200712	0.241526	130.973	129.711	118.736	124.633	115.302	111.928	112.572	116.513	116.351	111.735	117.874	119.903	118.853	3627	3632	3613	3734	3369	3253	3201	3259	3240	3083	3186	3027.5		123.871	115.268
ENSRNOG00000050318	Fsd1	9	0.104503	0.0200703	0.241526	75.399	67.4981	67.0746	68.1574	68.4487	64.824	63.4427	62.4214	67.5481	62.6268	62.6367	67.5655	66.4702	2088	1890	2041	2042	2000	1884	1804	1746	1881	1728	1693	1706		69.3156	64.4379
ENSRNOG00000025881	Rbms3	8	-0.176557	0.02003	0.241526	28.0219	35.3918	36.4129	37.4165	37.3388	37.6763	40.9001	41.936	38.3527	39.178	40.8822	36.3174	37.4854	776	991	1108	1121	1091	1095	1163	1173	1068	1081	1105	917		34.9164	39.3204
ENSRNOG00000001187	Oasl	12	-0.757835	0.0200755	0.241526	1.84164	1.14282	1.8075	1.33511	1.50587	2.2365	2.56725	1.71605	2.83695	6.08872	1.59089	2.61391	2.2736	51	32	55	40	44	65	73	48	79	168	43	66		1.52659	2.80718
ENSRNOG00000022411	RGD1561958	X	0.604948	0.020036	0.241526	0.686102	0.553556	0.509386	0.717622	0.650263	0.412891	0.492349	0.178755	0.412973	0.525515	0.369975	0.554465	0.505321	19	15.5	15.5	21.5	19	12	14	5	11.5	14.5	10	14		0.623386	0.420989
ENSRNOG00000018603	Carns1	1	-0.271756	0.0201424	0.242148	32.3551	37.9275	39.1734	47.2963	47.2296	42.1837	51.3098	55.0924	41.2704	54.581	54.9412	44.7928	45.6795	896	1062	1192	1417	1380	1226	1459	1541	1149.25	1506	1485	1131		40.7964	49.1674
ENSRNOG00000014568	Ndufb10	10	0.180587	0.02016	0.242177	123.751	99.7114	96.5203	88.5847	96.3073	89.8383	88.5173	81.3695	96.8512	85.8854	84.9462	92.8332	93.7597	3427	2792	2937	2654	2814	2611	2517	2276	2697	2369.75	2296	2344		100.975	88.6059
ENSRNOG00000014156	Fut7	3	0.274938	0.0201899	0.242355	5.66937	4.39273	4.17368	4.45593	4.43205	3.02787	4.04429	3.59298	4.00405	4.11351	3.47776	4.51493	4.15826	157	123	127	133.5	129.5	88	115	100.5	111.5	113.5	94	114		4.62475	3.82506
ENSRNOG00000034093	AABR07011951.1	2	0.109147	0.0202594	0.242496	299.646	309.304	304.034	300.377	301.023	267.08	276.815	286.547	312.328	276.774	259.569	289.524	290.252	8298.01	8660.75	9251.39	8999.32	8795.59	7762.24	7871.26	8015.05	8697.35	7636.75	7015.87	7310.36		302.877	281.234
ENSRNOG00000012266	Zcchc17	5	0.132978	0.0202552	0.242496	58.5715	50.7843	52.8118	50.8344	48.9066	50.6136	44.9444	43.9381	49.5568	47.3326	48.1337	49.5454	49.6644	1622	1422	1607	1523	1429	1471	1278	1229	1380	1306	1301	1251		52.3817	47.7235
ENSRNOG00000042728	Fbrs	1	-0.203572	0.0202896	0.242496	16.1595	16.5174	19.4552	20.5941	21.7838	19.3887	22.4722	23.0058	20.1639	21.6005	23.5119	21.842	20.5412	447.5	462.5	592	617	636.5	563.5	639	643.5	561.5	596	635.5	551.5		18.902	21.7121
ENSRNOG00000007657	Col27a1	5	-0.384248	0.0203031	0.242496	10.4721	9.99971	10.7464	14.2857	12.8684	14.8641	15.6145	20.7356	10.3064	13.4459	18.3877	14.7725	13.8749	290	280	327	428	376	432	444	580	287	371	497	373		11.6744	15.4467
ENSRNOG00000012956	Tgm2	3	-0.448216	0.0202861	0.242496	8.91933	6.67838	9.82621	5.77436	8.79566	12.2835	10.5152	10.0818	9.19315	17.0339	9.36036	8.31697	9.73157	247	187	299	173	257	357	299	282	256	470	253	210		7.99879	10.9693
ENSRNOG00000019311	Nfkb2	1	-0.336009	0.020281	0.242496	4.18883	3.99989	5.88258	3.9052	5.30477	6.09015	6.47087	6.07769	4.63248	7.24848	5.40163	5.109	5.3593	116	112	179	117	155	177	184	170	129	200	146	129		4.65626	5.86147
ENSRNOG00000018239	Dhrs4	15	-0.22341	0.0203079	0.242496	4.80271	4.28559	4.37086	4.8064	4.55184	6.22778	4.74765	4.8264	5.06341	6.12496	5.17965	5.26742	5.02122	133	120	133	144	133	181	135	135	141	169	140	133		4.56348	5.34818
ENSRNOG00000060105	Astn2	5	0.135514	0.020333	0.242614	79.9128	79.8192	94.3185	81.3417	83.7128	74.5613	71.4961	80.0467	79.0754	75.4929	82.5784	70.6943	79.4208	2213	2235	2870	2437	2446	2167	2033	2239	2202	2083	2232	1785		83.821	76.2779
ENSRNOG00000013397	Foxo1	2	-0.341146	0.0203981	0.24321	6.39158	7.99977	9.39898	9.11214	10.062	11.6298	13.6099	12.5486	8.15174	9.78544	10.6923	9.94076	9.94358	177	224	286	273	294	338	387	351	227	270	289	251		8.59289	10.9084
ENSRNOG00000000457	Tap1	20	-0.29401	0.0204303	0.243412	22.819	18.7645	25.7871	20.7082	24.1768	26.6143	24.852	23.4767	26.4062	38.7913	24.9548	29.2448	25.5496	631.92	525.42	784.67	620.42	706.42	773.5	706.67	656.67	735.33	1070.33	674.5	738.42		22.4511	27.7629
ENSRNOG00000003506	Gosr2	10	0.0889982	0.0204544	0.243469	87.6405	88.8903	88.5674	83.9785	85.4924	81.5805	79.7957	78.0446	83.9234	84.6622	79.8775	84.239	83.891	2427	2489	2695	2516	2498	2371	2269	2183	2337	2336	2159	2127		86.9138	81.7318
ENSRNOG00000005330	Crebbp	10	-0.210807	0.020496	0.243469	24.0497	20.1066	22.9388	22.1629	23.2726	23.2251	29.4003	30.7102	23.2702	23.2314	28.3771	24.9905	24.6446	666	563	698	664	680	675	836	859	648	641	767	631		22.5061	26.1721
ENSRNOG00000019382	Zbtb47	8	-0.133306	0.0204886	0.243469	19.3192	17.5352	18.5351	20.8277	17.9336	21.608	20.2918	20.9501	19.1763	21.1656	20.6076	20.634	19.882	535	491	564	624	524	628	577	586	534	584	557	521		18.8302	20.6333
ENSRNOG00000042320	Slc41a1	13	-0.18366	0.0204801	0.243469	14.2998	15.1067	17.4506	14.2857	16.7015	17.4447	19.2719	19.0911	15.3698	16.7802	18.5727	17.2676	16.8035	396	423	531	428	488	507	548	534	428	463	502	436		15.5689	17.6854
ENSRNOG00000027259	AABR07029661.1	10	-0.135683	0.0205237	0.243616	36.869	43.1416	43.495	44.4926	46.0318	44.7987	49.0942	45.8329	48.8925	48.0393	46.9128	45.0701	45.2225	1021	1208	1323.5	1333	1345	1302	1396	1282	1361.5	1325.5	1268	1138		42.806	46.9486
ENSRNOG00000021079	Fxyd1	1	-0.177833	0.0206162	0.243687	118.028	89.4617	101.844	97.1294	97.8474	129.854	118.568	105.144	101.681	115.142	110.178	116.834	108.476	3268.5	2505	3099	2910	2859	3774	3371.5	2941	2831.5	3177	2978	2950		100.862	113.915
ENSRNOG00000022523	Fkbp5	20	0.0900775	0.020547	0.243687	69.2602	71.9622	67.929	74.0319	71.6658	65.7874	65.5527	67.1405	69.1282	64.439	68.5193	66.0605	68.4564	1918	2015	2067	2218	2094	1912	1864	1878	1925	1778	1852	1668		70.9698	66.6611
ENSRNOG00000033824	Gpd2	3	-0.276179	0.0205721	0.243687	10.3638	7.82121	11.0422	8.07742	10.5411	12.2147	11.3592	11.0471	10.2705	10.1479	14.503	11.3665	10.7295	287	219	336	242	308	355	323	309	286	280	392	287		9.56913	11.5584
ENSRNOG00000002959	Shroom4	X	-0.356459	0.0206212	0.243687	5.30826	6.03554	6.0469	5.00667	5.61279	9.80617	8.15892	7.65073	5.45843	6.30618	7.95446	5.58425	6.57744	147	169	184	150	164	285	232	214	152	174	215	141		5.60203	7.27416
ENSRNOG00000015654	Ghr	2	-0.372254	0.0205912	0.243687	4.80271	3.85703	4.37086	4.25567	3.55933	7.36323	5.59167	4.71914	5.24297	3.95042	6.67804	4.71295	4.92534	133	108	133	127.5	104	214	159	132	146	109	180.5	119		4.16912	5.46549
ENSRNOG00000030089	AABR07003235.2	1	0.574094	0.0205909	0.243687	0.611353	0.426774	0.433799	0.493324	0.352169	0.338227	0.323192	0.315682	0.206487	0.305886	0.201636	0.489909	0.37487	16.93	11.95	13.2	14.78	10.29	9.83	9.19	8.83	5.75	8.44	5.45	12.37		0.463484	0.311574
ENSRNOG00000020643	Bub3	1	0.1714	0.0207258	0.24369	165.134	154.138	130.468	147.163	131.593	113.029	123.298	128.597	139.441	126.051	134.042	139.567	136.043	4573	4316	3970	4409	3845	3285	3506	3597	3883	3478	3623	3524		145.699	129.146
ENSRNOG00000010472	Ccdc32	3	0.115321	0.0207215	0.24369	54.1057	55.5459	54.1043	49.7386	54.2569	51.0781	46.9901	45.9044	53.1838	48.8185	48.9477	51.2484	51.1602	1498.33	1555.33	1646.33	1490.17	1585.33	1484.5	1336.17	1284	1481	1347	1323	1294		53.5503	49.453
ENSRNOG00000001277	Mafk	12	-0.149551	0.0206937	0.24369	24.7719	24.7136	24.4505	23.2643	23.7517	31.0013	27.8792	25.848	23.9525	25.4059	26.4902	27.644	25.7644	686	692	744	697	694	901	792.75	723	667	701	716	698		24.1904	26.8887
ENSRNOG00000001312	Pdgfa	12	0.130274	0.0207282	0.24369	30.4413	27.6778	28.5913	29.1722	25.5998	26.8724	25.5846	25.4905	27.9385	25.2972	24.4553	25.0697	26.8492	843	775	870	874	748	781	727.5	713	778	698	661	633		28.2965	25.8155
ENSRNOG00000000142	Plxdc2	17	-0.314936	0.0207209	0.24369	13.5776	16.5352	20.9012	17.5901	19.1999	26.5971	24.6174	22.5232	15.9803	19.6796	22.1985	21.7033	20.092	376	463	636	527	561	773	700	630	445	543	600	548		17.5608	21.8999
ENSRNOG00000027277	Pcdhga8	18	-0.264204	0.0207169	0.24369	4.72147	4.83915	5.03634	5.00667	5.15076	6.82131	6.41812	6.65864	4.64146	6.68672	5.0964	5.65356	5.56088	130.75	135.5	153.25	150	150.5	198.25	182.5	186.25	129.25	184.5	137.75	142.75		4.95088	5.9966
ENSRNOG00000049556	AABR07071445.1	8	-0.598598	0.0206811	0.24369	0.324996	0.249993	0.197182	0.200267	0.205346	0.447299	0.31651	0.250258	0.287286	0.434909	0.517965	0.316837	0.312404	9	7	6	6	6	13	9	7	8	12	14	8		0.235557	0.367295
ENSRNOG00000007084	2010-03-01	10	0.283628	0.0208052	0.244416	1.62498	1.71424	1.51172	1.56876	1.88234	1.51394	1.44188	1.39429	1.40052	1.37721	1.10992	1.26735	1.48393	45	48	46	47	55	44	41	39	39	38	30	32		1.66041	1.35787
ENSRNOG00000018020	Apbb1	1	0.103603	0.0208441	0.244522	476.697	456.416	428.574	422.855	439.475	402.363	405.906	411.567	444.754	395.296	408.637	428.522	426.755	13201	12780	13041	12668.8	12841	11694	11542	11512	12385	10907	11045	10820		444.803	413.864
ENSRNOG00000012641	Sfr1	1	0.150328	0.0208449	0.244522	55.7187	54.2485	47.5536	48.3978	47.9483	48.1363	43.1157	44.4029	46.5044	49.797	40.7342	47.2087	47.8138	1543	1519	1447	1450	1401	1399	1226	1242	1295	1374	1101	1192		50.7734	45.6999
ENSRNOG00000052795	Itpr3	20	-0.311122	0.0208812	0.244768	34.4828	29.1481	43.6757	39.3524	42.0104	44.7299	55.1782	54.3774	34.0254	49.2596	48.2262	42.6146	43.0901	954.92	816.17	1329	1179	1227.5	1300	1569	1521	947.5	1359.17	1303.5	1076		37.7339	46.9159
ENSRNOG00000008163	Atp6v1g1	5	0.172613	0.0209249	0.244778	202.436	187.209	170.891	165.587	157.124	173.277	143.907	145.114	163.932	163.127	143.18	162.617	164.867	5606	5242	5200	4961	4591	5036	4092	4059	4565	4501	3870	4106		176.649	156.45
ENSRNOG00000010141	Ttll1	7	0.112572	0.0209032	0.244778	63.8436	62.7125	55.9338	57.2095	57.4285	54.5361	53.3847	53.6981	57.7265	56.0307	52.3144	56.5554	56.7812	1768	1756	1702	1714	1678	1585	1518	1502	1607.5	1546	1414	1428		59.4256	54.8923
ENSRNOG00000014163	Zfp536	1	-0.412851	0.020928	0.244778	3.44857	3.67847	4.50231	3.03738	3.13153	6.3138	4.95866	5.58611	3.89631	3.26181	5.32764	4.19809	4.27839	95.5	103	137	91	91.5	183.5	141	156.25	108.5	90	144	106		3.55965	4.79177
ENSRNOG00000032699	Ttyh1	1	-0.153897	0.020992	0.244789	169.557	146.103	172.698	166.372	152.367	190.721	185.545	197.471	155.08	179.78	177.181	172.003	172.073	4695.5	4091	5255	4984.5	4452	5543	5276	5523.5	4318.5	4960.5	4789	4343		161.419	179.683
ENSRNOG00000016459	Eif3j	3	0.108693	0.0209993	0.244789	54.491	55.8198	51.8259	51.0013	48.9922	48.9792	46.1401	46.9054	48.7309	48.3354	49.5766	51.486	50.1903	1509	1563	1577	1528	1431.5	1423.5	1312	1312	1357	1333.67	1340	1300		52.426	48.5934
ENSRNOG00000002180	Tbc1d1	14	-0.160836	0.0210001	0.244789	31.976	35.8561	33.3565	37.8003	35.08	39.3623	41.0056	43.4018	35.6594	34.5571	41.4742	37.3472	37.2397	885.5	1004	1015	1132.5	1025	1144	1166	1214	993	953.5	1121	943		34.8138	38.9725
ENSRNOG00000001094	Zfp316	12	-0.250304	0.0210006	0.244789	4.44161	4.49987	5.22531	4.8064	6.3315	6.46863	6.5412	5.50567	5.17114	6.19745	6.32657	5.76247	5.60649	123	126	159	144	185	188	186	154	144	171	171	145.5		5.06094	5.99616
ENSRNOG00000007748	Tex15	16	-0.253814	0.0210056	0.244789	2.92496	3.39276	3.38495	3.83845	3.55933	4.0601	4.53664	4.79065	3.62698	3.51551	4.18071	3.92086	3.81099	81	95	103	115	104	118	129	134	101	97	113	99		3.42009	4.09021
ENSRNOG00000014637	Atxn10	7	0.132859	0.021218	0.245134	510.604	502.129	459.86	450.634	449.913	424.418	405.379	413.068	489.391	424	419.366	455.532	450.358	14140	14060	13993	13501	13146	12335	11527	11554	13628	11699	11335	11502		474.628	433.022
ENSRNOG00000014525	Hspd1	9	0.117286	0.021296	0.245134	335.591	335.531	296.573	306.077	286.883	290.479	267.438	284.868	301.239	287.99	294.146	284.991	297.65	9293.4	9395.13	9024.36	9170.07	8382.43	8442.28	7604.62	7968.1	8388.55	7946.23	7950.44	7195.9		312.131	287.307
ENSRNOG00000008428	Drd2	8	0.189915	0.0211183	0.245134	162.353	173.781	152.093	166.422	164.311	111.756	158.396	155.66	146.228	136.271	148.175	153.864	152.443	4496	4866	4628	4986	4801	3248	4504	4354	4072	3760	4005	3885		163.792	144.336
ENSRNOG00000011154	Adgrf5	9	-0.226519	0.0212731	0.245134	63.7714	74.8193	78.5768	73.1641	70.4337	85.2621	101.389	97.2072	71.3905	70.419	87.055	81.7835	79.6059	1766	2095	2391	2192	2058	2478	2883	2719	1988	1943	2353	2065		72.1531	84.9294
ENSRNOG00000011904	Trappc4	8	0.14033	0.0212644	0.245134	80.4545	72.9265	68.9478	67.59	67.5246	65.7186	61.2271	60.0976	71.4624	64.5477	62.4147	68.1596	67.5893	2228	2042	2098	2025	1973	1910	1741	1681	1990	1781	1687	1721		71.4887	64.8039
ENSRNOG00000033556	Spen	5	-0.2789	0.0211336	0.245134	24.808	26.3921	31.4176	30.1735	32.958	35.1302	42.6585	40.8277	26.3585	32.1108	37.5894	34.456	32.9067	687	739	956	904	963	1021	1213	1142	734	886	1016	870		29.1499	35.5902
ENSRNOG00000021437	AABR07073181.1	5	-0.647865	0.0210606	0.245134	10.3999	18.2852	21.69	22.0293	32.0511	33.2722	43.1508	48.0495	20.0382	25.9495	29.709	24.8717	27.458	288	512	660	660	936.5	967	1227	1344	558	716	803	628		20.8911	32.1487
ENSRNOG00000061004	Asphd2	12	0.190588	0.0211028	0.245134	20.4386	16.8924	18.075	15.8544	18.618	16.4468	13.2582	16.231	16.5548	16.889	14.577	16.1587	16.6662	566	473	550	475	544	478	377	454	461	466	394	408		17.9757	15.7308
ENSRNOG00000016585	Bmi1	17	-0.171791	0.0211982	0.245134	10.4179	12.2854	12.4142	13.251	12.0726	13.9351	13.8913	14.1692	12.856	14.9681	13.0971	12.3269	12.9737	288.5	344	377.75	397	352.75	405	395	396.33	358	413	354	311.25		12.0882	13.6063
ENSRNOG00000007727	Lhfpl4	4	-0.166994	0.0212472	0.245134	10.111	12.2854	10.7793	10.9479	10.2331	13.1437	12.3439	11.9051	10.7732	12.2862	11.9872	12.9507	11.6455	280	344	328	328	299	382	351	333	300	339	324	327		10.8713	12.1986
ENSRNOG00000006877	Efnb1	X	-0.246069	0.0211817	0.245134	10.1832	10.7497	11.1408	8.57809	10.2331	13.4878	13.9968	13.0849	9.91136	12.3224	11.3212	10.4556	11.2887	282	301	339	257	299	392	398	366	276	340	306	264		10.177	12.0829
ENSRNOG00000012671	Gan	19	-0.468513	0.021283	0.245134	4.06245	8.10691	7.82153	8.7116	9.89084	12.3523	11.0251	12.7274	8.51084	8.40823	10.6923	9.10906	9.28488	112.5	227	238	261	289	359	313.5	356	237	232	289	230		7.71867	10.4036
ENSRNOG00000019093	Nrg2	18	-0.248042	0.0211829	0.245134	6.39158	8.21405	7.22999	9.54605	8.86411	8.63631	9.4953	10.1533	8.22356	9.82169	10.1743	10.1388	8.90742	177	230	220	286	259	251	270	284	229	271	275	256		8.04916	9.52046
ENSRNOG00000043113	Fam43b	5	-0.219864	0.021071	0.245134	7.36657	5.74984	5.58681	5.84111	6.67375	7.43205	8.12375	6.5067	7.39761	6.52363	7.02952	7.6833	6.82622	204	161	170	175	195	216	231	182	206	180	190	194		6.24362	7.24237
ENSRNOG00000027103	Gpr151	18	0.279814	0.021246	0.245134	4.0805	3.4999	3.97649	3.77169	4.65451	2.92465	3.23543	2.60983	4.12973	3.37054	3.40377	3.48521	3.59519	113	98	121	113	136	85	92	73	115	93	92	88		3.99662	3.30845
ENSRNOG00000015810	Trip13	1	0.255819	0.0212439	0.245134	3.0694	3.17848	2.7934	2.97062	2.87485	1.89242	2.77825	2.60983	2.47784	2.53697	2.70082	2.5347	2.70146	85	89	85	89	84	55	79	73	69	70	73	64		2.97735	2.5044
ENSRNOG00000050237	AABR07043701.1	19	0.747683	0.0212649	0.245134	0.866655	0.444987	0.984264	1.00334	0.808721	0.552586	0.190961	0.500515	0.814814	0.529139	0.549412	0.367531	0.63441	24	12.46	29.95	30.06	23.63	16.06	5.43	14	22.69	14.6	14.85	9.28		0.821593	0.500708
ENSRNOG00000020952	Cgn	2	-0.473006	0.0213137	0.245161	1.04721	0.928545	1.42135	1.34346	1.36897	1.85801	2.25074	2.14507	1.3287	1.196	1.81288	1.46537	1.51386	29	26	43.25	40.25	40	54	64	60	37	33	49	37		1.22191	1.72239
ENSRNOG00000049609	AABR07050212.1	5	-0.362345	0.0213457	0.245353	3.24996	2.66064	2.94129	2.97062	3.508	5.31598	4.11463	2.93159	4.03996	4.0229	3.08929	4.45552	3.60836	90	74.5	89.5	89	102.5	154.5	117	82	112.5	111	83.5	112.5		3.0661	3.9957
ENSRNOG00000019752	Slc29a1	9	0.0965431	0.0213809	0.245404	143.359	135.782	128.76	142.423	143.332	127.274	132.547	127.989	137.43	128.407	126.753	127.289	133.445	3970	3802	3918	4267	4188	3699	3769	3580	3827	3543	3426	3214		138.731	129.67
ENSRNOG00000005686	Suclg2	4	-0.158984	0.0213785	0.245404	17.5137	15.0353	17.8449	18.0908	17.2148	21.6768	19.1664	18.3761	18.6377	19.136	19.5717	17.3468	18.3009	485	421	543	542	503	630	545	514	519	528	529	438		17.1399	19.1302
ENSRNOG00000009173	Smad6	8	0.336012	0.0214174	0.245647	2.09442	2.71421	2.43191	2.06942	2.56683	1.96123	1.58255	1.43004	2.26238	1.8846	1.81288	2.33667	2.09559	58	76	74	62	75	57	45	40	63	52	49	59		2.37536	1.89577
ENSRNOG00000033434	Casp12	8	-0.392205	0.0214544	0.245895	1.22776	1.39282	1.77463	1.60213	1.60854	2.33972	2.03973	1.57305	1.72371	2.77254	1.73888	1.98023	1.81448	34	39	54	48	47	68	58	44	48	76.5	47	50		1.52118	2.02398
ENSRNOG00000049560	Glul	13	-0.0916391	0.0214845	0.246063	89.771	91.2831	92.0838	86.7823	89.702	98.337	93.2297	90.4503	97.2103	97.6732	100.744	93.3481	93.3846	2486	2556	2802	2600	2621	2858	2651	2530	2707	2695	2723	2357		89.9244	95.8561
ENSRNOG00000048470	Pomp	12	0.222006	0.0215197	0.24629	88.9416	70.2509	67.6908	62.4332	59.1626	62.86	54.5248	54.1658	63.6579	62.5424	54.4048	62.6612	63.608	2463.03	1967.08	2059.75	1870.5	1728.67	1826.92	1550.42	1515.08	1772.67	1725.67	1470.5	1582.17		69.6958	59.2595
ENSRNOG00000011302	Rab11a	8	0.117689	0.022057	0.246299	235.113	238.326	218.469	214.853	204.893	216.47	191.072	197.998	213.366	196.425	207.978	210.007	212.081	6510.92	6673.33	6647.75	6437	5986.75	6291.33	5433.17	5538.25	5941.58	5419.75	5621.42	5302.58		222.331	204.76
ENSRNOG00000048194	LOC100912380	1	0.106795	0.0219806	0.246299	236.975	226.879	207.267	209.408	216.24	203.314	194.161	197.283	217.678	198.333	206.15	207.97	210.138	6562.48	6352.79	6306.89	6273.88	6318.31	5908.98	5520.98	5518.23	6061.65	5472.4	5572	5251.15		219.354	203.555
ENSRNOG00000045747	Capns1	1	0.102169	0.021897	0.246299	220.62	210.988	195.85	197.145	201.153	191.406	184.938	183.793	203.763	185.041	192.597	195.646	196.912	6109.56	5907.82	5959.48	5906.46	5877.48	5562.9	5258.73	5140.9	5674.15	5105.65	5205.67	4939.98		205.151	191.026
ENSRNOG00000007203	Psmc6	15	0.12004	0.0216132	0.246299	184.995	186.048	177.299	173.131	164.174	165.81	154.158	161.22	171.492	169.361	147.601	171.627	168.91	5123	5209.5	5395	5187	4797	4819	4383.5	4509.5	4775.5	4673	3989.5	4333.5		177.129	163.038
ENSRNOG00000004359	Wars	6	0.092979	0.0218452	0.246299	139.297	139.889	147.59	136.014	145.727	126.035	128.538	133.638	139.334	131.379	133.154	138.181	136.565	3857.5	3917	4491	4075	4258	3663	3655	3738	3880	3625	3599	3489		141.704	132.894
ENSRNOG00000055583	Ttyh3	12	-0.0838299	0.0219602	0.246299	119.707	119.604	117.093	119.793	120.127	124.831	125.303	130.348	120.409	123.514	132.932	127.883	123.462	3315	3349	3563	3589	3510	3628	3563	3646	3353	3408	3593	3229		119.265	126.46
ENSRNOG00000001124	Rnft2	12	0.0812198	0.0219784	0.246299	123.426	125.175	123.534	120.477	120.915	113.786	115.245	114.654	111.539	118.041	117.171	121.745	118.809	3418	3505	3759	3609.5	3533	3307	3277	3207	3106	3257	3167	3074		122.705	116.026
ENSRNOG00000013469	Txndc5	17	0.0930896	0.0217921	0.246299	103.818	97.0687	107.957	104.472	105.514	94.4833	95.0233	97.2072	103.495	97.3833	95.8604	97.467	99.9791	2875	2718	3285	3130	3083	2746	2702	2719	2882	2687	2591	2461		103.766	97.2742
ENSRNOG00000037793	Cdk5r2	9	-0.125974	0.0220769	0.246299	82.4767	73.4265	73.3515	73.1641	74.8144	88.7717	80.4639	74.2193	78.7522	85.4233	81.9864	86.9718	79.4851	2284	2056	2232	2192	2186	2580	2288	2076	2193	2357	2216	2196		75.4466	82.3698
ENSRNOG00000047261	AABR07031445.1	18	-0.141424	0.0217261	0.246299	59.5371	77.4256	74.994	70.8687	72.4608	80.2809	78.3091	75.9586	79.4518	79.2414	79.2201	74.2385	75.1656	1648.74	2167.98	2281.98	2123.23	2117.23	2333.23	2226.73	2124.65	2212.48	2186.43	2141.23	1874.49		71.0573	78.1
ENSRNOG00000001518	Itga6	3	-0.19641	0.021884	0.246299	58.6798	59.3912	69.0464	71.4285	71.3235	70.8109	87.5677	82.9425	72.1806	66.831	80.636	68.8328	71.6392	1625	1663	2101	2140	2084	2058	2490	2320	2010	1844	2179.5	1738		65.9739	75.6859
ENSRNOG00000003782	Acot9	X	0.135053	0.0220016	0.246299	90.6377	88.4975	79.3984	80.6741	76.3545	76.2473	70.7224	72.1815	83.7797	78.1748	72.885	75.2092	78.7302	2510	2478	2416	2417	2231	2216	2011	2019	2333	2157	1970	1899		83.1124	75.6
ENSRNOG00000010199	Glrb	2	0.129346	0.02185	0.246299	77.8545	83.7119	81.2716	82.7268	73.9588	74.5269	64.4977	72.3602	80.6016	72.8653	72.4965	74.4963	75.9474	2156	2344	2473	2478.5	2161	2166	1834	2024	2244.5	2010.5	1959.5	1881		79.9047	73.1207
ENSRNOG00000016221	Scn2b	8	-0.145643	0.0216015	0.246299	42.0689	54.2127	50.5771	53.3377	51.6103	53.3662	55.7409	57.0587	56.9185	56.7918	52.3144	56.6742	53.3893	1165	1518	1539	1598	1508	1551	1585	1596	1585	1567	1414	1431		50.3613	55.5521
ENSRNOG00000050317	Uhrf1bp1l	7	0.117962	0.0217764	0.246299	51.271	50.8914	55.6929	56.8591	50.6692	48.704	50.1728	50.1409	47.2944	46.7226	52.9619	46.3572	50.6448	1419.83	1425	1694.67	1703.5	1480.5	1415.5	1426.67	1402.5	1317	1289.17	1431.5	1170.5		53.0767	48.9077
ENSRNOG00000016628	Scgn	17	0.287912	0.0220142	0.246299	68.9713	51.2485	58.4972	49.5994	47.2296	47.7922	35.0974	38.2715	52.286	53.4756	41.8811	47.4067	49.3131	1910	1435	1780	1486	1380	1389	998	1070.5	1456	1475.5	1132	1197		55.1092	45.173
ENSRNOG00000001106	Denr	12	0.1644	0.0220909	0.246299	48.298	43.2845	38.5161	37.5667	37.8008	39.4655	34.4996	34.1959	37.3831	37.2572	35.0921	37.5056	38.4054	1337.5	1212	1172	1125.5	1104.5	1147	981	956.5	1041	1028	948.5	947		41.0932	36.4856
ENSRNOG00000014886	Fam107b	17	-0.134266	0.0217694	0.246299	26.3969	26.7492	25.1406	23.6315	25.0522	31.7926	27.6419	26.3486	27.1126	27.3992	27.8221	26.8915	26.8316	731	749	765	708	732	924	786	737	755	756	752	679		25.3941	27.8584
ENSRNOG00000033663	P4ha2	10	0.123252	0.0217335	0.246299	31.669	27.8563	30.596	28.7383	30.4597	28.5927	26.5165	27.3496	29.7341	25.6234	27.3041	26.7331	28.4311	877	780	931	861	890	831	754	765	828	707	738	675		29.8639	27.4076
ENSRNOG00000000900	Tpst1	12	0.122799	0.0216972	0.246299	29.1351	29.2313	27.6711	28.4045	27.2768	27.4057	24.2833	23.7387	27.5794	26.7106	25.8242	26.8321	27.0078	806.83	818.5	842	851	797	796.5	690.5	664	768	737	698	677.5		28.3438	26.0535
ENSRNOG00000048213	AABR07039304.1	X	0.156593	0.021791	0.246299	31.0703	27.5556	23.9714	25.2196	25.3431	23.4774	23.8905	22.4724	24.7217	23.0139	23.4131	25.5121	24.9718	860.42	771.58	729.42	755.58	740.5	682.33	679.33	628.58	688.42	635	632.83	644.17		26.632	23.7859
ENSRNOG00000008934	Tmem65	7	-0.175699	0.0220645	0.246299	15.654	19.7137	17.9215	17.5734	16.2908	22.1757	17.4021	18.7693	19.302	20.9481	19.8861	19.2478	18.7404	433.5	552	545.33	526.5	476	644.5	494.83	525	537.5	578	537.5	486		17.4307	19.6759
ENSRNOG00000015516	Cbwd1	1	0.133748	0.021874	0.246299	17.4775	18.9995	16.3332	19.0587	16.325	16.5845	15.7552	15.945	16.0162	16.1641	16.1679	15.5646	16.6993	484	532	497	571	477	482	448	446	446	446	437	393		17.6388	16.0282
ENSRNOG00000019858	Rom1	1	0.231146	0.021813	0.246299	20.0414	14.9639	18.1407	13.4846	15.9143	15.8963	13.2934	13.8357	13.5383	13.7359	12.5421	14.7725	15.0133	555	419	552	404	465	462	378	387	377	379	339	373		16.509	13.9449
ENSRNOG00000002882	Zcchc2	13	-0.24863	0.0220058	0.246299	8.50586	11.204	10.9518	11.5561	12.2284	11.765	15.1422	13.3655	10.738	13.069	14.0857	12.3943	12.0838	235.55	313.72	333.25	346.22	357.3	341.93	430.57	373.85	299.02	360.6	380.72	312.95		10.8892	12.9371
ENSRNOG00000054614	AABR07002779.1	1	-0.177955	0.0220134	0.246299	11.3145	9.73187	11.0037	9.8074	10.1588	13.046	11.5231	12.2269	10.881	13.0168	10.8895	10.7923	11.1993	313.33	272.5	334.83	293.83	296.83	379.16	327.66	342	303	359.16	294.33	272.5		10.4033	11.7679
ENSRNOG00000007799	Fam151a	5	-0.159208	0.0219672	0.246299	9.24432	10.6068	9.79335	8.67823	10.37	11.0104	11.113	11.0471	10.7373	11.5613	10.0633	10.3764	10.3835	256	297	298	260	303	320	316	309	299	319	272	262		9.73854	10.8441
ENSRNOG00000006384	Ddx58	5	-0.432032	0.0220352	0.246299	5.70548	7.78549	9.95767	7.47662	8.48764	9.22124	11.1833	9.33103	9.48043	17.5413	8.58341	10.2972	9.58757	158	218	303	224	248	268	318	261	264	484	232	260		7.88258	10.8054
ENSRNOG00000019843	St3gal3	5	0.164834	0.0219831	0.246299	10.6165	10.1426	9.46471	11.048	10.5411	9.4965	8.65127	8.22275	9.62408	10.2204	9.02738	9.50511	9.71337	294	284	288	331	308	276	246	230	268	282	244	240		10.3626	9.24964
ENSRNOG00000003629	Nvl	13	-0.173313	0.0220272	0.246299	7.34238	7.75585	8.24876	9.33176	8.05128	8.47563	8.50462	9.65279	9.34864	9.47593	9.47135	9.4061	8.75542	203.33	217.17	251	279.58	235.25	246.33	241.83	270	260.33	261.46	256	237.5		8.14601	9.19072
ENSRNOG00000004458	Ston2	6	-0.428359	0.0216524	0.246299	2.67219	4.96414	5.45535	4.97329	5.71547	6.81271	7.35006	7.65073	5.96118	5.50884	5.47563	5.1486	5.64068	74	139	166	149	167	198	209	214	166	152	148	130		4.75609	6.27254
ENSRNOG00000017146	Nfatc1	18	-0.296495	0.0218267	0.246299	3.82773	3.99989	5.35676	4.10547	5.2021	6.05574	6.64671	5.82743	5.06341	5.4726	4.4397	5.109	5.09221	106	112	163	123	152	176	189	163	141	151	120	129		4.49839	5.51637
ENSRNOG00000036960	Abcc9	4	-0.349947	0.0217753	0.246299	3.75551	3.60704	4.69949	4.23898	4.85986	5.22996	6.5412	5.50567	5.45843	4.24036	7.02952	4.15849	4.94371	104	101	143	127	142	152	186	154	152	117	190	105		4.23218	5.45195
ENSRNOG00000009348	Nos3	4	-0.305114	0.0217722	0.246299	3.18279	2.53564	3.18777	2.60347	2.8064	4.40418	3.44644	3.71811	2.80104	3.04436	3.51476	4.00007	3.27042	88.14	71	97	78	82	128	98	104	78	84	95	101		2.86321	3.56128
ENSRNOG00000062052	AC132057.2	19	0.322735	0.021982	0.246299	4.44161	3.32133	3.58213	3.10413	3.83313	2.75261	3.51678	2.53833	3.69881	2.31951	2.9968	2.65351	3.22989	123	93	109	93	112	80	100	71	103	64	81	67		3.65647	2.92519
ENSRNOG00000033186	AC097037.2	15	0.451355	0.0218622	0.246299	2.51872	2.14101	3.42603	1.88017	2.55587	2.05861	2.05802	1.49869	1.86377	2.38584	1.17171	1.76043	2.1099	69.75	59.95	104.25	56.33	74.68	59.83	58.52	41.92	51.9	65.83	31.67	44.45		2.50436	1.82815
ENSRNOG00000016351	Frrs1	2	-0.396464	0.0215442	0.246299	0.974987	1.3571	1.05163	1.40187	1.2663	1.47953	1.75839	1.96631	1.11323	1.66715	1.73888	1.50498	1.44003	27	38	32	42	37	43	50	55	31	46	47	38		1.21038	1.60407
ENSRNOG00000008937	Csrp1	13	-0.139854	0.0222221	0.246892	229.628	200.744	219.036	196.028	217.941	269.997	237.945	223.587	218.625	234.742	222.355	233.628	225.354	6359	5621	6665	5873	6368	7847	6766	6254	6088	6477	6010	5899		212.675	234.411
ENSRNOG00000027468	Slc6a15	7	0.114128	0.0223044	0.246892	134.982	148.246	147.196	143.124	137.445	123.076	124.955	126.058	144.433	137.105	130.934	133.943	135.958	3738	4151	4479	4288	4016	3577	3553.12	3526	4022	3783	3539	3382		142.198	131.501
ENSRNOG00000009166	Ddx24	6	0.116472	0.0222608	0.246892	94.7904	88.426	96.7997	90.7709	91.9437	78.2601	91.3131	83.4967	93.5115	84.2273	82.6339	84.8133	88.4156	2625	2476	2945.5	2719.5	2686.5	2274.5	2596.5	2335.5	2604	2324	2233.5	2141.5		92.5462	85.4651
ENSRNOG00000000461	LOC108348112	20	-0.084885	0.022288	0.246892	75.5626	74.5289	78.2604	77.798	75.8138	77.0751	82.1635	79.4268	81.4096	83.6656	80.2708	83.3939	79.1141	2092.53	2086.87	2381.37	2330.83	2215.2	2240.06	2336.33	2221.66	2267	2308.5	2169.63	2105.66		76.3927	81.0579
ENSRNOG00000000247	Mfsd11	10	0.0860544	0.0222397	0.246892	74.7129	70.7837	71.9384	74.0653	74.7118	66.0626	70.0542	66.64	70.816	68.933	70.1842	70.417	70.7766	2069	1982	2189	2219	2183	1920	1992	1864	1972	1902	1897	1778		73.2424	69.0153
ENSRNOG00000014072	Txndc17	10	0.174847	0.0221932	0.246892	62.6881	48.82	47.0607	44.9766	48.4959	46.932	42.4123	42.222	45.6425	44.1795	43.435	45.4265	46.8576	1736	1367	1432	1347.5	1417	1364	1206	1181	1271	1219	1174	1147		50.4082	44.3214
ENSRNOG00000031706	RGD1563601	17	0.137429	0.0222315	0.246892	33.8173	31.3502	27.8512	29.6365	29.2416	29.1316	26.0505	25.991	29.264	27.4232	26.6937	28.3581	28.7341	936.49	877.83	847.48	887.91	854.41	846.66	740.75	727	814.91	756.66	721.5	716.03		30.3794	27.5589
ENSRNOG00000016229	Bicral	9	-0.243856	0.0222765	0.246892	14.047	16.4995	18.1407	18.1575	18.3443	20.1285	22.8239	22.5232	15.9444	19.6615	22.4575	18.1785	18.9089	389	462	552	544	536	585	649	630	444	542.5	607	459		17.0378	20.2453
ENSRNOG00000016266	Mphosph10	1	0.144911	0.0223141	0.246892	21.3414	22.8922	21.3613	21.4953	19.6448	18.3049	17.7246	18.6263	19.3559	21.6367	19.0537	20.634	20.1726	591	641	650	644	574	532	504	521	539	597	515	521		21.347	19.3337
ENSRNOG00000014204	Pacsin3	3	-0.258692	0.0222584	0.246892	8.34156	6.82123	10.0891	8.77836	7.97427	11.1825	10.7965	11.4403	9.26497	8.19078	9.84133	9.58432	9.35877	231	191	307	263	233	325	307	320	258	226	266	242		8.40091	10.043
ENSRNOG00000024617	AC099444.1	4	-0.326731	0.0222371	0.246892	2.81663	3.64275	2.36618	3.03738	3.90158	4.67944	3.69262	3.98625	3.59107	4.42157	3.62575	3.32679	3.59067	78	102	72	91	114	136	105	111.5	100	122	98	84		3.1529	3.90335
ENSRNOG00000010154	Zc3hc1	4	0.131827	0.0223709	0.247007	27.5524	23.0351	25.305	24.7997	26.1132	21.8144	22.7184	22.1299	24.958	23.1589	22.9754	24.1984	24.0632	763	645	770	743	763	634	646	619	695	639	621	611		25.3611	23.1362
ENSRNOG00000004524	Desi2	13	-0.209435	0.0223414	0.247007	4.94716	4.71415	6.27694	6.07476	5.64702	6.70949	6.68188	5.97043	6.17665	6.70484	6.51155	5.90109	6.02633	137	132	191	182	165	195	190	167	172	185	176	149		5.53201	6.37942
ENSRNOG00000005227	Tfap4	10	-0.217674	0.0223592	0.247007	5.63326	4.67844	4.6009	5.80774	4.85986	5.4364	5.87302	6.22069	5.38661	6.84981	5.99359	5.82188	5.59685	156	131	140	174	142	158	167	174	150	189	162	147		5.11604	5.94029
ENSRNOG00000061582	Scamp1	2	0.108542	0.0224097	0.247181	269.241	262.992	263.172	258.778	235.84	227.538	229.962	234.491	255.11	232.567	242.407	252.915	247.084	7456	7364	8008	7753	6891	6613	6539	6559	7104	6417	6552	6386		258.005	239.284
ENSRNOG00000008177	Pim2	X	0.138906	0.0224175	0.247181	32.8065	30.9098	27.3589	27.1028	28.7998	26.8551	25.5142	26.4916	28.6927	26.2214	25.1953	27.347	27.7746	908.5	865.5	832.5	812	841.5	780.5	725.5	741	799	723.5	681	690.5		29.3956	26.6167
ENSRNOG00000042679	AABR07006860.1	1	-0.472726	0.0224921	0.247662	2.96107	6.4641	6.73703	8.01067	6.87909	8.77394	9.4953	9.22378	7.14624	8.00957	8.32443	6.93081	7.413	82	181	205	240	201	255	270	258	199	221	225	175		6.21039	8.27201
ENSRNOG00000052734	AABR07051310.1	3	-0.499776	0.0224797	0.247662	0.174414	0.26785	0.323049	0.244659	0.302201	0.447299	0.404429	0.393262	0.287286	0.350464	0.339267	0.396046	0.327519	4.83	7.5	9.83	7.33	8.83	13	11.5	11	8	9.67	9.17	10		0.262435	0.374008
ENSRNOG00000016924	Acly	10	0.0981777	0.0227739	0.247753	1505.89	1688.74	1598.09	1592.19	1632.4	1442.47	1433.44	1498.49	1619.61	1510.56	1523.67	1458.28	1541.99	41702.2	47286	48628	47702	47697	41923	40760	41914.5	45101	41679.2	41183	36821		1603.46	1498.07
ENSRNOG00000033389	Susd2	20	0.141412	0.0226545	0.247753	189.978	190.673	214.041	197.396	215.716	166.258	185.826	189.731	208.534	181.901	169.707	178.538	190.692	5261	5339	6513	5914	6303	4832	5284	5307	5807	5019	4587	4508		201.561	182.928
ENSRNOG00000019154	Zmynd8	3	-0.0983223	0.0226991	0.247753	77.674	83.6405	82.9148	84.1454	86.4849	88.3588	93.2297	90.1643	84.8571	84.9522	92.6787	87.5789	86.3899	2151	2342	2523	2521	2527	2568	2651	2522	2363	2344	2505	2211.33		82.9719	88.8314
ENSRNOG00000014317	Arpc5l	3	0.161109	0.0226965	0.247753	99.5689	82.1823	79.4806	76.1014	75.5845	75.8172	70.5465	69.2141	79.2191	69.8934	74.4019	75.5193	77.2941	2757.33	2301.17	2418.5	2280	2208.5	2203.5	2006	1936	2206	1928.5	2011	1906.83		82.5835	73.5159
ENSRNOG00000022455	Cptp	5	0.123904	0.0227484	0.247753	64.4214	58.0698	58.0042	58.311	56.5386	53.9512	49.7272	54.8422	58.75	50.3407	56.1622	55.8425	56.2467	1784	1626	1765	1747	1652	1568	1414	1534	1636	1389	1518	1410		59.069	54.2308
ENSRNOG00000029242	Plekho2	8	-0.20214	0.0226984	0.247753	17.4414	20.7851	21.4271	19.8264	19.987	25.6337	24.4416	25.991	19.0686	22.1803	22.5685	20.7528	21.6753	483	582	652	594	584	745	695	727	531	612	610	524		19.8934	22.9481
ENSRNOG00000037514	Qser1	3	-0.275351	0.0226928	0.247753	14.3359	17.6066	18.6994	19.793	17.6598	20.9886	25.0043	25.9195	16.4112	19.5709	22.5315	19.7231	19.8537	397	493	569	593	516	610	711	725	457	540	609	498		17.6189	21.4499
ENSRNOG00000008142	Brpf1	4	-0.152136	0.0227392	0.247753	17.5859	16.4638	19.0937	19.7263	20.3635	20.1285	20.8193	21.4149	18.6018	21.4193	21.5418	21.0697	19.8524	487	461	581	591	595	585	592	599	518	591	582.25	532		18.6466	20.7136
ENSRNOG00000009790	Kcnk3	6	-0.209673	0.0226818	0.247753	17.622	17.1067	18.9294	15.4873	19.7475	23.0359	19.4126	17.9113	20.0023	20.042	24.6403	19.129	19.4222	488	479	576	464	577	669.5	552	501	557	553	666	483		17.7786	20.5962
ENSRNOG00000003219	Trim16	10	-0.171613	0.0225626	0.247753	16.4303	17.9995	19.1595	17.1228	17.2491	16.963	22.3491	21.8797	19.2482	19.5346	19.4237	19.7231	18.9235	455	504	583	513	504	493	635.5	612	536	539	525	498		17.5922	19.8745
ENSRNOG00000021086	Dtx4	1	-0.214893	0.0225694	0.247753	13.6859	14.9996	18.9294	16.1548	16.3935	20.0252	20.0808	20.5211	16.4112	19.3534	16.3529	17.426	17.5278	379	420	576	484	479	582	571	574	457	534	442	440		16.0326	18.5958
ENSRNOG00000006244	Lztfl1	8	0.146163	0.0226892	0.247753	16.0331	17.0352	14.5257	14.9199	14.6138	14.4856	13.0121	13.8357	15.2621	13.2285	13.7631	13.7824	14.5414	444	477	442	447	427	421	370	387	425	365	372	348		15.4255	13.9099
ENSRNOG00000042951	Xrn1	8	-0.338398	0.0227671	0.247753	6.48186	10.6961	9.08678	11.1649	10.5753	12.0255	13.0121	14.4077	8.92382	11.8331	11.8577	12.317	11.0318	179.5	299.5	276.5	334.5	309	349.5	370	403	248.5	326.5	320.5	311		9.60099	12.0538
ENSRNOG00000005417	Zhx2	7	-0.247163	0.0226508	0.247753	5.63326	4.78558	6.21122	5.84111	6.50263	7.46645	7.13906	8.15125	5.81754	6.84981	6.69654	6.05951	6.4295	156	134	189	175	190	217	203	228	162	189	181	153		5.79476	6.88288
ENSRNOG00000019082	Sbk1	1	-0.199652	0.0227286	0.247753	6.19297	6.02947	5.72911	5.82442	6.01219	6.91593	6.84013	6.6497	6.00894	6.3243	8.39214	6.99022	6.49246	171.5	168.83	174.33	174.5	175.67	201	194.5	186	167.33	174.5	226.83	176.5		5.95763	6.87448
ENSRNOG00000031381	AC129049.1	1	0.22782	0.0226746	0.247753	6.22186	4.99807	4.84081	4.96228	4.92831	5.23099	4.45857	4.24437	4.71256	4.23384	3.92728	4.06264	4.73513	172.3	139.95	147.3	148.67	144	152.03	126.78	118.72	131.23	116.82	106.15	102.58		5.19026	4.41004
ENSRNOG00000000639	Ado	20	-0.289361	0.0227796	0.247753	1.91386	2.35708	2.26759	2.30307	2.97752	2.95906	3.0596	2.64558	2.37011	2.89939	3.10779	3.12877	2.66578	53	66	69	69	87	86	87	74	66	80	84	79		2.36382	2.88147
ENSRNOG00000060539	RF01241	11	0.417125	0.0226928	0.247753	1.39026	0.988186	1.24882	1.4269	1.62566	1.10104	0.709334	0.935606	1.04141	1.35909	0.974143	0.878035	1.13987	38.5	27.67	38	42.75	47.5	32	20.17	26.17	29	37.5	26.33	22.17		1.33596	0.999809
ENSRNOG00000052787	Rsl24d1	8	0.155399	0.0228039	0.247849	66.1547	56.9805	56.5418	52.57	53.6809	50.9921	47.2831	49.3365	56.8467	53.5481	47.6527	53.1098	53.7247	1832	1595.5	1720.5	1575	1568.5	1482	1344.5	1380	1583	1477.5	1288	1341		57.1856	51.2527
ENSRNOG00000015080	Wdfy1	9	-0.173501	0.022825	0.24791	20.6553	25.6778	27.5068	28.6715	26.7634	31.0013	29.242	29.7807	28.1181	27.8885	28.821	28.3569	27.7069	572	719	837	859	782	901	831.5	833	783	769.5	779	716		25.855	29.0298
ENSRNOG00000043105	Lyrm2	5	0.158021	0.0228423	0.247929	17.4775	15.2496	14.1971	14.5861	16.0854	13.0233	13.9616	12.8346	14.0052	13.8083	15.317	14.2181	14.5636	484	427	432	437	470	378.5	397	359	390	381	414	359		15.5191	13.8812
ENSRNOG00000010473	Cand2	4	-0.224181	0.0228591	0.247943	5.66937	5.74984	6.50699	5.94125	6.70797	7.34603	7.75449	8.13337	6.14073	6.10684	7.80647	6.93081	6.73285	157	161	198	178	196	213.5	220.5	227.5	171	168.5	211	175		6.11508	7.17411
ENSRNOG00000016213	Ssbp2	2	-0.122934	0.0229193	0.248427	22.3886	21.4994	21.5585	21.1949	22.1774	23.0187	25.4966	21.7009	23.5574	24.5723	22.6425	25.1489	22.913	620	602	656	635	648	669	725	607	656	678	612	635		21.7638	23.7339
ENSRNOG00000017194	Prdx1	5	0.168607	0.0229367	0.248447	411.393	336.583	359.312	340.459	332.08	347.623	293.544	293.002	336.394	343.016	280.052	323.289	333.062	11392.6	9424.58	10933.5	10200.2	9703.03	10103.1	8346.95	8195.62	9367.5	9464.5	7569.5	8162.92		355.965	316.703
ENSRNOG00000015128	Sae1	1	0.119553	0.0231584	0.248816	194.42	171.388	170.792	163.05	173.038	157.14	156.391	159.986	175.855	153.921	153.946	166.458	166.366	5384	4799	5197	4885	5056	4567	4447	4475	4897	4247	4161	4203		174.538	160.528
ENSRNOG00000048190	Rgmb	1	-0.113276	0.0231887	0.248816	74.424	86.9975	82.8491	87.9505	85.9373	94.8962	87.1809	90.5933	89.5973	89.3012	94.0106	86.8925	87.5525	2061	2436	2521	2635	2511	2758	2479	2534	2495	2464	2541	2194		83.6317	90.3531
ENSRNOG00000003967	Vmp1	10	0.125693	0.0231214	0.248816	92.2807	92.1402	81.9782	88.6848	84.2604	80.0837	74.415	80.4578	86.6526	87.1448	74.6424	80.536	83.6064	2555.5	2580	2494.5	2657	2462	2327.5	2116	2250.5	2413	2404.5	2017.5	2033.5		87.8689	80.5618
ENSRNOG00000013474	Casz1	5	-0.185366	0.0230031	0.248816	41.4911	54.4984	46.6992	51.3684	56.0937	55.4307	60.4534	60.8126	51.2805	52.1166	60.8238	55.9613	53.9191	1149	1526	1421	1539	1639	1611	1719	1701	1428	1438	1644	1413		50.0302	56.697
ENSRNOG00000036813	Ndrg3	3	0.110147	0.0231596	0.248816	51.4732	58.3048	55.992	53.2376	52.2777	47.6374	47.6024	50.6235	52.4627	52.8584	50.9703	49.6642	51.9253	1425.43	1632.58	1703.77	1595	1527.5	1384.5	1353.58	1416	1460.92	1458.47	1377.67	1254		54.257	50.2598
ENSRNOG00000011104	Rpl22	5	0.167798	0.0230993	0.248816	50.3021	41.5942	40.9408	39.1021	40.8697	42.6369	37.9988	34.2077	38.8375	38.5137	34.8949	37.3008	39.7666	1393	1164.67	1245.78	1171.5	1194.17	1239.17	1080.5	956.83	1081.5	1062.67	943.17	941.83		42.5618	37.77
ENSRNOG00000014297	Sdc4	3	-0.161878	0.0231414	0.248816	30.9468	26.9635	32.4692	29.0053	29.2276	35.3366	35.5898	36.6806	29.2313	30.6248	32.6318	32.9114	31.8016	857	755	988	869	854	1027	1012	1026	814	845	882	831		29.7225	33.2866
ENSRNOG00000038868	Iqcb1	11	0.115755	0.0231735	0.248816	20.1858	21.3565	19.2581	18.9586	20.1239	18.7866	18.2872	17.1248	18.7454	18.5561	18.4247	19.0102	19.0682	559	598	586	568	588	546	520	479	522	512	498	480		19.9766	18.4193
ENSRNOG00000003545	Uchl5	13	0.19189	0.0231609	0.248816	23.1108	18.8923	18.2722	17.1896	17.5229	17.1006	16.6695	14.1574	17.4526	16.3091	16.4269	17.7429	17.5706	640	529	556	515	512	497	474	396	486	450	444	448		18.9975	16.5513
ENSRNOG00000020087	Zfp90	19	0.139751	0.0230969	0.248816	15.2748	14.2139	14.46	13.8184	14.2373	11.561	12.7307	13.8714	14.0411	13.0473	13.3191	13.0299	13.6337	423	398	440	414	416	336	362	388	391	360	360	329		14.4009	13.0858
ENSRNOG00000009902	Lrrc46	10	0.194502	0.0231132	0.248816	9.78598	10.0711	9.13608	7.8104	8.0085	7.36323	7.3149	7.66861	7.6849	8.40823	7.62148	8.51499	8.28237	271	282	278	234	234	214	208	214.5	214	232	206	215		8.96242	7.79662
ENSRNOG00000020828	Pde4a	8	-0.296602	0.0231264	0.248816	1.94997	2.60707	2.59622	2.7036	2.84062	3.19991	3.58711	3.61086	2.65739	2.79066	3.21878	2.77232	2.87788	54	73	79	81	83	93	102	101	74	77	87	70		2.5395	3.11958
ENSRNOG00000016769	Rab38	1	-0.361472	0.0231563	0.248816	2.69024	2.53564	2.62909	2.23631	1.84811	3.85365	3.86845	2.89584	3.05241	2.89939	2.44183	2.49509	2.78717	74.5	71	80	67	54	112	110	81	85	80	66	63		2.38788	3.07238
ENSRNOG00000033567	Musk	5	-0.602135	0.0231365	0.248816	0.288885	0.321419	0.295772	0.433911	0.23957	0.619337	0.386845	0.536266	0.395018	0.688605	0.29598	0.554465	0.42134	8	9	9	13	7	18	11	15	11	19	8	14		0.315912	0.496645
ENSRNOG00000023467	Fam168b	9	-0.094394	0.0232105	0.248882	138.52	150.924	153.246	149.282	146.403	156.019	159.872	164.719	152.046	149.584	164.194	157.256	153.506	3836	4226	4663.08	4472.5	4277.75	4534.44	4545.99	4607.38	4234	4127.33	4437.99	3970.66		147.675	157.67
ENSRNOG00000012473	Cflar	9	-0.232202	0.0232491	0.248961	5.99437	8.32119	8.38021	9.012	8.72721	9.35887	8.93261	9.58129	8.58266	9.96666	10.3778	9.34669	8.8818	166	233	255	270	255	272	254	268	239	275	280.5	236		8.087	9.44951
ENSRNOG00000015473	Phactr2	1	-0.176948	0.0232349	0.248961	6.89713	8.42833	8.8896	8.31107	8.69298	9.9438	9.03812	9.7243	8.86995	8.73442	9.76733	9.06946	8.86387	191	236	270.5	249	254	289	257	272	247	241	264	229		8.24382	9.30677
ENSRNOG00000018452	Unc13a	16	-0.248428	0.0232691	0.249009	40.8411	51.6057	54.915	59.1121	65.4027	63.9982	69.386	72.8965	55.0871	63.6779	65.9295	57.902	60.0628	1131	1445	1671	1771	1911	1860	1973	2039	1534	1757	1782	1462		54.3753	64.1253
ENSRNOG00000057589	Rnf11l1	5	0.116634	0.0233591	0.249056	96.4869	117.45	104.629	109.037	103.293	101.956	93.3996	94.1226	100.784	96.1192	97.3796	100.722	101.282	2671.98	3288.69	3183.74	3266.74	3018.12	2963.17	2655.83	2632.72	2806.52	2652.12	2632.06	2543.2		106.179	97.7833
ENSRNOG00000022771	Arhgap23	10	-0.153923	0.0233838	0.249056	63.0311	73.7122	71.4126	72.1962	75.4647	86.2599	83.6289	80.5472	68.7331	72.9197	83.4293	79.2885	75.8853	1745.5	2064	2173	2163	2205	2507	2378	2253	1914	2012	2255	2002		71.1633	79.2581
ENSRNOG00000028085	Tmem255a	X	0.213041	0.0233629	0.249056	59.7869	68.9802	81.5454	71.1945	67.7584	59.3759	53.5429	52.1251	64.8368	72.6961	57.1056	62.9119	64.3216	1655.66	1931.5	2481.33	2132.99	1979.83	1725.66	1522.5	1458	1805.5	2005.83	1543.5	1588.5		69.8531	60.3706
ENSRNOG00000002894	Mnt	10	-0.145112	0.023317	0.249056	44.5667	47.939	45.9269	48.815	51.1712	51.7491	57.0481	56.3555	45.2475	51.3011	55.4407	52.5751	50.678	1234.17	1342.33	1397.5	1462.5	1495.17	1504	1622.17	1576.33	1260	1415.5	1498.5	1327.5		47.6838	52.8167
ENSRNOG00000026974	Dbndd1	19	0.128186	0.0234115	0.249056	46.5827	40.4631	39.7978	39.8531	43.2938	40.6354	37.9109	35.0003	40.0764	37.8008	37.8114	39.367	39.8827	1290	1133	1211	1194	1265	1181	1078	979	1116	1043	1022	994		41.9981	38.3717
ENSRNOG00000015161	LOC688754	18	0.117923	0.0234137	0.249056	24.8625	22.7236	24.069	23.5524	21.9902	21.9786	20.564	20.657	22.2442	23.127	21.2436	21.3299	22.3618	688.51	636.28	732.39	705.63	642.53	638.77	584.74	577.8	619.43	638.12	574.19	538.57		23.4395	21.592
ENSRNOG00000008615	Mal2	7	0.198898	0.02336	0.249056	13.9207	17.5531	13.852	17.9406	14.6422	12.834	12.6312	12.3699	14.4541	13.6815	14.8852	13.8022	14.3805	385.5	491.5	421.5	537.5	427.83	373	359.17	346	402.5	377.5	402.33	348.5		15.5817	13.5226
ENSRNOG00000017597	Fbp1	17	0.202956	0.0234126	0.249056	11.736	11.9639	10.2206	12.0828	11.2256	9.35887	9.92434	9.97455	11.6351	8.58945	8.95339	11.4457	10.5925	325	335	311	362	328	272	282.2	279	324	237	242	289		11.4458	9.98306
ENSRNOG00000018185	Sag	9	0.547748	0.0233743	0.249056	0.397217	0.392846	0.492954	0.6008	0.273795	0.309669	0.246174	0.250258	0.323197	0.326181	0.332977	0.198023	0.345341	11	11	15	18	8	9	7	7	9	9	9	5		0.431522	0.283783
ENSRNOG00000028733	Prkar1b	12	0.095316	0.0234655	0.249108	399.998	424.166	391.044	386.982	398.833	375.594	363.248	360.55	400.225	376.522	357.248	389.551	385.33	11077	11877	11899	11594	11653.5	10916	10329	10085	11145	10389	9656	9836		400.205	374.705
ENSRNOG00000006450	Erbb2	10	-0.290726	0.0234646	0.249108	6.22908	5.3927	8.06801	6.4586	7.11866	8.84276	9.00295	8.81264	5.92527	8.17266	7.91746	8.41598	7.52973	172.5	151	245.5	193.5	208	257	256	246.5	165	225.5	214	212.5		6.65341	8.15567
ENSRNOG00000051824	AABR07062766.1	6	0.183574	0.0234498	0.249108	8.91933	8.21405	8.08444	8.07742	7.90582	6.50304	7.84241	6.47095	8.22356	6.77733	7.65848	7.44567	7.67687	247	230	246	242	231	189	223	181	229	187	207	188		8.24021	7.27449
ENSRNOG00000008012	Abcb1b	4	-0.147796	0.0235124	0.249441	36.0384	43.3559	39.4692	43.1241	42.712	43.56	46.7731	51.0526	44.2061	42.5848	46.6538	42.4958	43.5021	998	1214	1201	1292	1248	1266	1330	1428	1231	1175	1261	1073		40.9399	45.3323
ENSRNOG00000017078	Selenon	5	-0.144403	0.0235403	0.249571	30.4413	34.9276	35.3284	37.0493	37.1676	40.9107	42.3772	36.5734	37.1856	39.468	36.6275	37.3076	37.1137	843	978	1075	1110	1086	1189	1205	1023	1035.5	1089	990	942		34.9828	38.6357
ENSRNOG00000042781	Ropn1l	2	0.374738	0.0235867	0.249897	2.31108	1.46424	1.31454	1.63551	1.95079	1.3419	1.1957	1.32279	1.54416	1.41345	1.07293	1.26735	1.4862	64	41	40	49	57	39	34	37	43	39	29	32		1.73523	1.30833
ENSRNOG00000053081	LOC102549173	2	-0.463476	0.0236115	0.249994	1.05335	0.684623	0.761449	0.6008	1.14925	1.42792	1.10181	1.03678	0.98144	1.2413	0.918647	1.36636	1.02698	29.17	19.17	23.17	18	33.58	41.5	31.33	29	27.33	34.25	24.83	34.5		0.849895	1.15346
ENSRNOG00000034177	Efna5	9	-0.212606	0.0236736	0.250485	8.30545	10.3211	11.1408	11.2149	10.1304	11.8706	11.9922	12.7274	9.6959	12.4674	11.9502	12.2378	11.1712	230	289	339	336	296	345	341	356	270	344	323	309		10.2225	11.8488
ENSRNOG00000052963	Brox	13	0.0916572	0.0237186	0.250795	152.929	160.406	155.905	150.734	150.827	135.979	142.57	140.645	152.621	142.686	149.877	148.834	148.668	4235	4491.5	4744	4516	4407	3952	4054	3934	4250	3937	4051	3758		154.16	144.745
ENSRNOG00000027456	Cdc42bpg	1	-0.388417	0.0237468	0.250928	2.63608	2.60707	3.02345	3.004	2.90907	4.0601	4.78282	3.89687	2.90877	2.79066	5.06865	3.08916	3.39806	73	73	92	90	85	118	136	109	81	77	137	78		2.83593	3.79958
ENSRNOG00000003463	Srebf1	10	-0.186343	0.0238212	0.25105	61.2436	50.9271	62.9995	58.5446	61.4385	68.1959	68.0145	68.4991	62.0897	61.0322	82.3194	61.1099	63.8678	1696	1426	1917	1754	1795.17	1982	1934	1916	1729	1684	2225	1543		59.0307	67.3229
ENSRNOG00000015517	Zfp444	1	-0.108285	0.0237926	0.25105	49.291	48.7604	46.4362	49.833	46.1686	52.162	51.3098	52.8044	51.5678	47.2601	52.0554	56.0405	50.3074	1365	1365.33	1413	1493	1349	1516	1459	1477	1436	1304	1407	1415		48.0979	51.8857
ENSRNOG00000029980	Zbtb16	8	-0.770859	0.0238081	0.25105	0.144443	0.142853	0.230045	0.267022	0.308019	0.516114	0.457181	0.393262	0.215464	0.217454	0.59196	0.356442	0.320022	4	4	7	8	9	15	13	11	6	6	16	9		0.218476	0.392554
ENSRNOG00000004720	Kcnj2	10	-0.748819	0.0238117	0.25105	0.252774	0.321419	0.0985908	0.200267	0.273795	0.378484	0.211007	0.429013	0.395018	0.579878	0.29598	0.396046	0.319356	7	9	3	6	8	11	6	12	11	16	8	10		0.229369	0.383632
ENSRNOG00000049229	LOC100911238	12	0.222218	0.0238501	0.251056	89.8902	70.3344	67.5922	62.3497	60.0237	63.7085	54.8853	53.7457	64.3043	62.974	54.306	62.9187	63.9194	2489.3	1969.42	2056.75	1868	1753.83	1851.58	1560.67	1503.33	1790.67	1737.58	1467.83	1588.67		70.038	59.5489
ENSRNOG00000001349	Mcm7	12	-0.139565	0.0238532	0.251056	13.5415	11.8568	12.1267	11.4152	11.0545	12.834	12.7659	13.4067	13.5204	13.3191	12.8011	13.6438	12.6905	375	332	369	342	323	373	363	375	376.5	367.5	346	344.5		11.9989	13.1844
ENSRNOG00000002618	Ivns1abp	13	-0.138296	0.0239473	0.25188	70.488	69.7837	74.5017	81.5086	71.7685	88.8061	80.1473	83.014	70.4928	81.038	83.8733	80.1202	77.9618	1952	1954	2267	2442	2097	2581	2279	2322	1963	2236	2267	2023		73.6101	81.0702
ENSRNOG00000019861	Tollip	1	0.079151	0.0239729	0.251963	185.825	187.28	191.463	187.783	186.18	171.935	178.512	177.218	183.54	169.904	178.735	184.478	181.905	5146	5244	5826	5626	5440	4997	5076	4957	5111	4688	4831	4658		187.707	177.76
ENSRNOG00000018491	Chchd5	3	0.177619	0.0239867	0.251963	16.5026	15.4638	14.2628	15.02	14.6822	14.2103	12.5197	14.0859	14.9748	14.6057	11.7282	11.921	14.1648	457	433	434	450	429	413	356	394	417	403	317	301		15.1863	13.4351
ENSRNOG00000001592	Cct8	11	0.127088	0.0240107	0.252049	402.056	382.953	336.425	356.007	336.939	326.649	310.813	321.903	361.082	332.85	326.873	342.065	344.718	11134	10723	10237	10666	9845	9493.5	8838	9004	10055	9184	8835	8637		362.876	331.748
ENSRNOG00000000327	Hace1	20	0.108108	0.0240679	0.252395	37.4648	41.6238	40.8659	39.9866	40.3676	39.0929	34.9627	36.0729	38.5322	36.4236	39.0693	36.0996	38.3802	1037.5	1165.5	1243.5	1198	1179.5	1136.17	994.17	1009	1073	1005	1056	911.5		40.0617	37.179
ENSRNOG00000020049	Slc7a6os	19	0.137791	0.0240913	0.252395	26.2163	25.1779	23.4975	21.996	22.4854	23.1907	21.3468	20.9859	20.936	22.5065	20.1636	22.4162	22.5766	726	705	715	659	657	674	607	587	583	621	545	566		23.8746	21.6494
ENSRNOG00000014107	Omg	10	0.199099	0.0240841	0.252395	20.4025	26.9635	23.3003	24.299	21.4929	17.7199	20.0456	20.3424	21.9774	21.9629	17.7218	22.2974	21.5438	565	755	709	728	628	515	570	569	612	606	479	563		23.2916	20.2953
ENSRNOG00000004306	Zbtb39	7	-0.176535	0.0241068	0.252395	9.06377	11.4997	10.8121	11.265	10.2331	12.5932	12.7307	12.066	11.8146	10.5103	12.5088	11.3269	11.3687	251	322	329	337.5	299	366	362	337.5	329	290	338.1	286		10.5747	11.9358
ENSRNOG00000017695	AABR07012795.1	2	0.186472	0.024187	0.252633	36.6855	28.9785	30.1234	31.1859	29.6965	30.2932	26.462	25.9714	28.9261	28.9758	22.8089	29.2116	29.1099	1015.92	811.42	916.62	934.33	867.7	880.42	752.45	726.45	805.5	799.5	616.5	737.58		31.3339	27.5213
ENSRNOG00000008309	Rpa3	4	0.1879	0.024149	0.252633	10.0388	9.17831	9.53044	8.37782	9.1379	8.98039	8.01825	7.25747	8.86995	8.91563	7.39949	7.40606	8.59254	278	257	290	251	267	261	228	203	247	246	200	187		9.25265	8.12104
ENSRNOG00000046922	Phactr4	5	-0.259759	0.0241658	0.252633	3.7194	4.89272	4.66663	4.43925	4.72296	4.9547	6.50604	6.22069	4.91977	4.5303	5.21664	5.42583	5.01791	103	137	142	133	138	144	185	174	137	125	141	137		4.48819	5.39628
ENSRNOG00000018040	Gins4	16	0.194769	0.0242155	0.252633	6.44575	6.07126	5.81685	6.008	5.64702	5.09233	4.43114	5.80955	4.95568	5.43636	5.17965	5.90109	5.56622	178.5	170	177	180	165	148	126	162.5	138	150	140	149		5.99778	5.25797
ENSRNOG00000024008	Cdc25c	18	0.21098	0.0242244	0.252633	5.70548	4.5713	5.98117	6.17489	5.54434	4.98911	5.02899	4.7549	4.91977	5.14642	4.21771	4.67335	5.14229	158	128	182	185	162	145	143	133	137	142	114	118		5.59544	4.81861
ENSRNOG00000017328	Pter	17	-0.284386	0.0242044	0.252633	1.80553	2.53564	2.76054	2.30307	1.98501	3.02787	2.70792	2.78859	2.98059	2.53697	2.44183	2.81193	2.55712	50	71	84	69	58	88	77	78	83	70	66	71		2.27796	2.75653
ENSRNOG00000032517	Cntn6	4	-0.277097	0.0242729	0.252973	4.87494	6.28554	3.45068	4.87316	5.13365	5.8837	5.55651	6.14919	5.63798	5.90751	5.8826	5.90109	5.46138	135	176	105	146	150	171	158	172	157	163	159	149		4.92359	5.84551
ENSRNOG00000049104	LOC100911256	6	-0.303767	0.0243243	0.253179	1.99222	2.65457	2.97974	2.85948	2.91147	3.73908	3.53436	3.77174	2.78308	3.41874	2.9968	2.87134	3.04272	55.17	74.33	90.67	85.67	85.07	108.67	100.5	105.5	77.5	94.33	81	72.5		2.67949	3.30216
ENSRNOG00000001804	Itpr2	4	-0.601525	0.0243229	0.253179	1.08332	1.53567	1.84036	1.93591	2.08769	3.06228	2.70792	2.89584	2.15464	1.92085	4.29171	1.50498	2.25176	30	43	56	58	61	89	77	81	60	53	116	38		1.69659	2.64832
ENSRNOG00000014928	Apba1	1	-0.186998	0.0244263	0.254075	346.12	504.236	469.193	486.765	488.724	527.366	528.431	527.329	503.397	498.514	534.946	506.583	493.467	9585	14119	14277	14583.5	14280	15327	15026	14750	14018	13755	14459	12791		459.008	518.081
ENSRNOG00000011199	Parp6	8	0.0840691	0.0245468	0.254825	168.889	158.96	167.571	164.219	166.775	145.906	155.09	156.107	156.643	160.789	156.111	161.211	159.856	4677	4451	5099	4920	4873	4240.5	4410	4366.5	4362	4436.5	4219.5	4070.5		165.283	155.979
ENSRNOG00000018483	Smad1	19	-0.0945221	0.0245721	0.254825	61.5325	64.1053	62.4408	64.7529	65.9161	66.3723	68.2606	67.5696	66.363	64.7289	70.8872	72.6349	66.297	1704	1795	1900	1940	1926	1929	1941	1890	1848	1786	1916	1834		63.7495	68.1166
ENSRNOG00000009285	Eipr1	6	0.13848	0.0245781	0.254825	44.9939	39.356	41.441	39.4859	41.8564	37.057	38.0515	36.9309	43.9906	36.3511	35.7026	35.4857	39.2252	1246	1102	1261	1183	1223	1077	1082	1033	1225	1003	965	896		41.4266	37.6528
ENSRNOG00000005879	Maml2	8	-0.277394	0.0245239	0.254825	2.49163	3.39276	3.81218	3.27102	3.18286	4.12891	4.46631	4.32588	3.37561	3.588	3.51476	3.96046	3.62587	69	95	116	98	93	120	127	121	94	99	95	100		3.23009	3.90856
ENSRNOG00000049761	Htr6	5	0.354303	0.0245533	0.254825	1.44443	1.67852	1.64318	1.36849	1.30053	0.929006	1.12537	1.39429	1.47234	1.08727	1.25791	0.910906	1.30102	40	47	50	41	38	27	32	39	41	30	34	23		1.48703	1.16816
ENSRNOG00000011912	Tmem38a	16	0.110169	0.0246708	0.255327	63.6269	56.0698	58.7108	59.0119	60.9536	54.0544	56.8547	54.4014	59.2707	50.9267	54.6268	56.9118	57.1183	1762	1570	1786.5	1768	1781	1571	1616.67	1521.67	1650.5	1405.17	1476.5	1437		59.6746	55.2923
ENSRNOG00000038720	Cdkl1	6	0.121463	0.0246555	0.255327	35.894	39.606	36.9715	34.4125	35.7644	30.3819	35.0271	32.8016	33.1097	34.1766	35.8505	33.7431	34.8116	994	1109	1125	1031	1045	883	996	917.5	922	943	969	852		36.5297	33.5844
ENSRNOG00000004448	Acss3	7	-0.640354	0.0246745	0.255327	1.62498	0.928545	0.92018	0.534045	1.09518	1.8236	1.82872	1.32279	1.22096	1.05103	2.36784	1.22774	1.3288	45	26	28	16	32	53	52	37	34	29	64	31		1.02059	1.54896
ENSRNOG00000019931	Map3k21	19	-0.695654	0.0247302	0.255738	0.324996	0.392846	0.328636	0.267022	0.136897	0.309669	0.386845	0.607769	0.359107	0.398666	0.702952	0.554465	0.397489	9	11	10	8	4	9	11	17	10	11	19	14		0.290079	0.47421
ENSRNOG00000059799	Ficd	12	0.086742	0.0247929	0.256054	40.3717	38.1775	41.0466	39.7196	39.358	38.1581	37.4185	38.1822	36.7367	36.3511	37.8854	37.1491	38.3795	1118	1069	1249	1190	1150	1109	1064	1068	1023	1003	1024	938		39.7347	37.4116
ENSRNOG00000009590	Stox2	16	-0.307743	0.0247915	0.256054	13.054	22.5886	19.9975	23.9653	23.3068	25.6681	26.6748	27.7071	21.8696	24.4274	25.9722	22.8123	23.1703	361.5	632.5	608.5	718	681	746	758.5	775	609	674	702	576		20.5824	25.0188
ENSRNOG00000022490	LOC100361008	3	0.218785	0.0248254	0.256059	17.3645	13.4818	12.6525	11.9826	13.2619	12.0771	9.77664	12.0124	12.4969	12.0506	11.5495	12.0925	12.5666	480.87	377.5	385	359	387.5	351	278	336	348	332.5	312.17	305.33		13.7487	11.7222
ENSRNOG00000029876	Gucy1a2	8	-0.437784	0.0248181	0.256059	1.66109	3.39276	2.82627	2.87049	3.01174	4.33536	3.69262	4.71914	2.54966	3.76921	3.32977	3.48521	3.30361	46	95	86	86	88	126	105	132	71	104	90	88		2.75247	3.69728
ENSRNOG00000018996	Phf7	16	0.160138	0.0248461	0.256107	6.82491	6.60695	6.99994	6.44191	5.98926	5.71167	5.55651	6.29219	5.74572	5.69005	5.8826	6.29714	6.1699	189	185	213	193	175	166	158	176	160	157	159	159		6.5726	5.88227
ENSRNOG00000015658	Sorbs1	1	-0.267849	0.024898	0.256312	41.7981	58.8912	61.7835	57.9105	56.2648	81.8557	76.2789	67.1405	57.9958	59.7394	67.2614	55.9613	61.9068	1157.5	1649	1880	1735	1644	2379	2169	1878	1615	1648.33	1818	1413		55.3296	66.6047
ENSRNOG00000050200	Kdm3b	18	-0.166336	0.0248852	0.256312	26.776	31.8205	33.0279	33.4112	32.7185	34.9237	37.946	37.4314	30.7755	34.2491	38.4034	34.1788	33.8052	741.5	891	1005	1001	956	1015	1079	1047	857	945	1038	863		31.5508	35.4154
ENSRNOG00000025481	Dctn2	7	0.11482	0.0249607	0.256626	552.096	500.986	476.719	463.317	473.186	453.768	443.079	433.232	488.835	453.863	441.565	470.107	470.896	15289	14028	14506	13881	13826	13188	12599	12118	13612.5	12523	11935	11870		493.261	454.921
ENSRNOG00000016935	Mapk1ip1	1	0.143186	0.024956	0.256626	22.1358	18.9637	19.9482	21.6288	21.2191	17.2726	19.3423	18.9838	19.9305	19.4984	16.9818	19.7627	19.639	613	531	607	648	620	502	550	531	555	538	459	499		20.7791	18.8246
ENSRNOG00000022249	Mllt10	17	-0.27969	0.025042	0.256646	9.82209	11.0711	11.0093	13.5514	13.3133	12.6964	16.4585	15.8735	11.0605	16.599	14.614	12.9507	13.2517	272	310	335	406	389	369	468	444	308	458	395	327		11.7534	14.3218
ENSRNOG00000008215	Trim47	10	-0.191024	0.0250276	0.256646	7.40268	6.82123	6.14549	6.87582	7.70048	7.43205	7.20939	8.22275	7.82854	8.4626	9.10138	7.56448	7.56391	205	191	187	206	225	216	205	230	218	233.5	246	191		6.98914	7.97446
ENSRNOG00000021316	Tmem98	10	-0.331383	0.0249838	0.256646	4.44161	4.17845	3.38495	3.6048	3.97002	6.53745	3.83329	4.46889	5.27888	4.49406	4.25471	5.9803	4.53562	123	117	103	108	116	190	109	125	147	124	115	151		3.91597	4.97822
ENSRNOG00000021250	Rnf24	3	-0.238559	0.025043	0.256646	2.34719	2.99991	2.56336	2.83711	2.90907	3.06228	3.02443	3.50361	3.55516	2.97188	3.55176	2.89114	3.01807	65	84	78	85	85	89	86	98	99	82	96	73		2.73133	3.22289
ENSRNOG00000052129	Nwd1	16	-0.741795	0.0250053	0.256646	0.288885	0.392846	0.492954	0.333778	0.410692	0.275261	0.738523	1.00103	0.646393	0.507393	0.813944	0.871302	0.564417	8	11	15	10	12	8	21	28	18	14	22	22		0.383831	0.693407
ENSRNOG00000006375	Vdac1	10	0.107829	0.0251239	0.256875	347.482	325.371	329.656	317.375	294.524	293.705	288.107	281.602	313.149	299.703	307.167	312.452	309.191	9622.71	9110.66	10031	9508.58	8605.7	8536.05	8192.35	7876.75	8720.22	8269.4	8302.39	7889.28		322.882	299.412
ENSRNOG00000018655	Adsl	7	0.110348	0.0251457	0.256875	75.8323	70.748	68.3563	66.6888	65.0235	65.4003	62.9503	62.6717	68.6613	63.0255	60.7868	65.5853	66.3108	2100	1981	2080	1998	1899.92	1900.75	1790	1753	1912	1739	1643	1656		69.3298	64.1545
ENSRNOG00000015679	Dok4	19	0.129502	0.0251428	0.256875	20.5108	22.9993	22.7416	19.8264	20.8084	18.821	19.2368	20.4854	19.6073	19.6071	18.2398	20.7132	20.2998	568	644	692	594	608	547	547	573	546	541	493	523		21.3773	19.5301
ENSRNOG00000013166	Wnt4	5	-0.220451	0.0250918	0.256875	9.09988	10.5711	7.88726	10.0467	9.44592	10.2879	12.7659	11.4761	10.7373	9.67672	11.9872	9.66353	10.3038	252	296	240	301	276	299	363	321	299	267	324	244		9.41018	10.9421
ENSRNOG00000025725	LOC100910068	7	-0.728562	0.0251365	0.256875	0.54166	0.249993	0.235632	0.250333	0.245389	0.430095	0.63302	0.375386	0.26933	0.742969	0.702952	0.435651	0.426034	15	7	7.17	7.5	7.17	12.5	18	10.5	7.5	20.5	19	11		0.304601	0.512772
ENSRNOG00000010205	Mturn	4	-0.132889	0.025191	0.25699	76.7351	96.3544	82.8491	95.0599	83.4047	98.1305	90.5922	93.5964	93.9425	96.8578	97.6733	93.8036	91.5833	2125	2698	2521	2848	2437	2852	2576	2618	2616	2672.5	2640	2368.5		86.8807	94.9423
ENSRNOG00000019961	Tcte1	9	0.145366	0.0252028	0.25699	61.2075	60.8197	60.1897	58.2109	55.2723	46.6911	47.793	55.0567	58.6422	54.6354	56.7541	55.8425	55.9263	1695	1703	1831.5	1744	1615	1357	1359	1540	1633	1507.5	1534	1410		59.14	53.6307
ENSRNOG00000012531	Ephb2	5	-0.199834	0.0252052	0.25699	7.40268	7.91049	7.93656	8.01067	9.80528	8.53309	9.77664	10.5108	8.99564	9.42302	10.2298	8.48529	8.91833	205	221.5	241.5	240	286.5	248	278	294	250.5	260	276.5	214.25		8.21313	9.42204
ENSRNOG00000010607	Rnf208	3	0.133736	0.0252405	0.257186	84.4989	71.9622	71.0839	67.7903	71.5973	67.1293	67.4869	62.0639	71.4624	65.3813	63.7466	69.9418	69.5121	2340	2015	2163	2031	2092	1951	1919	1736	1990	1804	1723	1766		73.3865	66.7446
ENSRNOG00000002163	Klf3	14	-0.154748	0.0252571	0.257191	21.4497	21.678	25.0749	22.0627	23.649	24.3606	26.7275	27.7071	21.7978	25.3334	26.3052	25.6242	24.3142	594	607	763	661	691	708	760	775	607	699	711	647		22.7829	25.408
ENSRNOG00000014832	Mapkapk3	8	-0.249619	0.0252843	0.257304	6.4638	5.21414	6.53985	6.44191	6.3315	8.94598	6.96322	7.22172	5.92527	8.51696	7.17751	7.08923	6.90259	179	146	199	193	185	260	198	202	165	235	194	179		6.19824	7.4057
ENSRNOG00000045968	AABR07027545.1	17	0.29606	0.0253238	0.257542	6.05503	5.46342	4.55424	3.92523	5.32736	4.23042	4.47932	4.28799	4.18611	4.49369	3.06154	3.84244	4.49223	167.68	152.98	138.58	117.6	155.66	122.95	127.37	119.94	116.57	123.99	82.75	97.02		5.06505	4.08307
ENSRNOG00000051711	Kpna1	11	0.0876043	0.0254013	0.257838	85.0676	91.8545	85.6589	88.6764	82.84	79.5102	80.6808	84.4351	81.6251	79.4071	83.4293	82.6152	83.8167	2355.75	2572	2606.5	2656.75	2420.5	2310.83	2294.17	2361.75	2273	2191	2255	2086		86.8195	81.6718
ENSRNOG00000027511	AC119015.1	10	-0.335291	0.0253809	0.257838	1.82359	1.57138	1.47886	1.46862	1.33475	1.99564	1.5298	1.85906	2.54966	1.81212	1.73888	2.17825	1.77838	50.5	44	45	44	39	58	43.5	52	71	50	47	55		1.53544	1.95192
ENSRNOG00000057250	AABR07001905.1	1	0.231983	0.0253939	0.257838	2.20275	2.17851	1.84036	2.33645	2.22458	1.92683	1.89906	1.82331	1.75963	1.84836	1.66489	1.86142	1.96384	61	61	56	70	65	56	54	51	49	51	45	47		2.15653	1.82621
ENSRNOG00000026963	Hsp90b1	7	0.108719	0.0256329	0.258306	383.314	428.273	365.985	391.138	385.503	352.282	369.349	383.466	381.785	361.246	344.372	343.451	374.181	10615	11992	11136.5	11718.5	11264	10238.5	10502.5	10726	10631.5	9967.5	9308	8672		390.843	362.279
ENSRNOG00000002115	Sod1	11	0.180638	0.0256059	0.258306	397.217	329.348	317.659	293.658	293.337	304.748	277.614	269.027	319.318	281.64	257.798	296.401	303.147	11000	9222	9666	8798	8571	8857	7894	7525	8892	7771	6968	7484		326.244	286.65
ENSRNOG00000016873	Msrb2	17	0.140915	0.0256275	0.258306	62.2908	57.9269	52.7789	47.9639	49.9333	48.962	48.0743	48.0137	49.5209	48.0212	49.7246	49.8226	51.0861	1725	1622	1606	1437	1459	1423	1367	1343	1379	1325	1344	1258		54.1788	48.8771
ENSRNOG00000002520	Litaf	10	-0.149981	0.0255528	0.258306	36.219	33.499	38.0889	32.0093	34.019	42.7687	40.7594	37.8962	36.593	40.3378	33.9637	37.7432	36.9914	1003	938	1159	959	994	1243	1159	1060	1019	1113	918	953		34.767	38.5803
ENSRNOG00000008577	Fbf1	10	-0.119543	0.0256039	0.258306	22.858	20.7137	20.7041	21.5787	22.2287	22.7778	23.7734	24.3822	21.2592	24.4274	24.1963	23.6044	22.7087	633	580	630	646.5	649.5	662	676	682	592	674	654	596		21.6166	23.4887
ENSRNOG00000012850	Kat6b	15	-0.236353	0.0256333	0.258306	11.2304	14.6067	14.3614	16.1548	14.0662	16.5501	19.2016	18.5548	13.8975	15.2218	17.4998	15.2082	15.5461	311	409	437	484	411	481	546	519	387	420	473	384		14.0839	16.5905
ENSRNOG00000059487	AABR07045405.1	20	-0.189858	0.025544	0.258306	11.5193	16.1245	12.8661	14.1522	15.1785	16.1028	16.1772	15.9092	15.7648	14.0439	16.8338	16.0993	15.0643	319	451.5	391.5	424	443.5	468	460	445	439	387.5	455	406.5		13.9681	15.8473
ENSRNOG00000007053	Med7	10	0.171144	0.0255959	0.258306	14.6248	15.9638	13.8027	13.7016	12.6972	13.0749	11.6757	11.0113	12.2456	12.9385	13.3931	13.624	13.2294	405	447	420	410.5	371	380	332	308	341	357	362	344		14.158	12.5662
ENSRNOG00000031127	Snrpe	8	0.227304	0.0255992	0.258306	10.1832	8.27941	6.92863	7.52102	8.27647	7.72451	6.17792	6.67938	6.88876	6.68672	6.96773	7.72963	7.50361	282	231.83	210.83	225.33	241.83	224.5	175.67	186.83	191.83	184.5	188.33	195.17		8.23775	6.97924
ENSRNOG00000019864	C1qtnf12	5	0.316884	0.0256415	0.258306	2.05831	2.1428	1.90609	2.03605	1.95079	1.23867	1.60013	2.25232	1.72371	1.48594	1.4429	1.7426	1.79836	57	60	58	61	57	36	45.5	63	48	41	39	44		2.0188	1.6409
ENSRNOG00000024904	Pla2g4e	3	-0.482432	0.0255575	0.258306	0.758323	1.42853	1.38027	1.00133	1.02673	0.963413	1.68805	1.5373	1.72371	1.70339	1.92387	1.42577	1.38006	21	40	42	30	30	28	48	43	48	47	52	36		1.11904	1.5665
ENSRNOG00000005621	Gxylt2	4	-0.802096	0.0254655	0.258306	0.180553	0.142853	0.131454	0.3004	0.308019	0.344076	0.492349	0.679271	0.395018	0.326181	0.184987	0.277232	0.313533	5	4	4	9	9	10	14	19	11	9	5	7		0.212656	0.385588
ENSRNOG00000022593	Pdpr	19	-0.258574	0.0256748	0.258479	10.0207	14.696	14.3778	13.8017	14.9903	15.4318	16.7574	19.0017	13.8615	16.4178	17.8143	14.0398	15.1009	277.5	411.5	437.5	413.5	438	448.5	476.5	531.5	386	453	481.5	354.5		13.5773	16.1892
ENSRNOG00000009029	Nptn	8	0.106189	0.0258598	0.258712	471.822	492.736	445.104	465.387	439.817	423.902	401.088	411.538	470.431	428.965	435.534	440.205	443.877	13066	13797	13544	13943	12851	12320	11405	11511.2	13100	11836	11772	11115		462.973	430.238
ENSRNOG00000011077	Tjp1	1	-0.204272	0.025843	0.258712	35.8579	40.7131	43.2978	43.4746	40.0254	47.3277	53.9474	53.9126	39.7173	44.3607	49.7246	40.4561	44.4013	993	1140	1317.5	1302.5	1169.5	1375.5	1534	1508	1106	1224	1344	1021.5		40.6737	47.0638
ENSRNOG00000017720	Mxd1	4	-0.20454	0.0257966	0.258712	10.454	10.464	10.4999	12.5834	10.8833	11.1137	13.2582	14.9082	10.9169	13.6815	12.7641	12.2378	11.9804	289.5	293	319.5	377	318	323	377	417	304	377.5	345	309		10.9769	12.6972
ENSRNOG00000056847	Gsta3	9	0.21441	0.0257422	0.258712	16.3159	13.0689	14.4498	12.3795	13.5843	11.2437	9.81286	12.2437	13.7538	13.4267	12.0837	11.6774	12.8367	451.83	365.94	439.69	370.89	396.92	326.78	279.03	342.47	383	370.47	326.61	294.85		13.9597	12.0346
ENSRNOG00000034126	AABR07031734.9	18	0.255389	0.0258551	0.258712	7.05963	10.2497	8.74171	9.71294	10.4299	7.6557	7.45557	9.04503	8.72631	6.70484	7.15901	7.16844	8.3424	195.5	287	266	291	304.75	222.5	212	253	243	185	193.5	181		9.23877	7.70213
ENSRNOG00000033217	Esam	8	-0.269988	0.0258124	0.258712	7.1138	4.857	6.47413	5.07342	5.98926	7.63849	7.17422	8.29425	6.32029	6.45114	7.65848	5.9803	6.5854	197	136	197	152	175	222	204	232	176	178	207	151		5.90152	7.07388
ENSRNOG00000002791	Bcl2	13	-0.302274	0.0258565	0.258712	2.99718	4.32131	4.56804	3.63818	4.41494	5.71167	5.06416	5.43417	3.80654	4.49406	5.06865	4.75255	4.52262	83	121	139	109	129	166	144	152	106	124	137	120		3.98793	4.90454
ENSRNOG00000025189	Mettl18	13	0.261881	0.0257858	0.258712	3.64717	3.57133	3.48354	3.10413	3.13153	3.1655	3.20027	2.53833	2.8549	3.29806	2.29384	2.45549	3.06201	101	100	106	93	91.5	92	91	71	79.5	91	62	62		3.38754	2.82948
ENSRNOG00000019257	Kif27	17	-0.270421	0.0258197	0.258712	1.58887	1.99994	2.03754	1.63551	1.93368	2.16768	2.46174	1.96631	2.19055	2.1383	2.58982	2.01984	2.06082	44	56	62	49	56.5	63	70	55	61	59	70	51		1.83911	2.21918
ENSRNOG00000026914	Dnah1	16	-0.446325	0.0258313	0.258712	0.613881	0.607126	0.887317	0.934578	1.1294	1.20427	0.879194	0.929528	1.30176	1.30473	1.05443	1.22774	1.00616	17	17	27	28	33	35	25	26	36.25	36	28.5	31		0.834461	1.12881
ENSRNOG00000058486	AABR07021220.1	13	0.168824	0.025881	0.258761	10.8812	9.53544	8.87317	9.01768	8.81277	7.93096	8.22926	8.25242	7.90036	8.505	8.26893	9.47857	8.80715	301.33	267	270	270.17	257.5	230.5	234	230.83	220	234.67	223.5	239.33		9.42406	8.3665
ENSRNOG00000021053	Lsr	1	-0.345849	0.0259135	0.258925	1.51665	1.03568	1.38027	1.23498	1.33475	1.54834	1.79356	1.32279	1.79554	1.70339	2.07186	1.38616	1.51033	42	29	42	37	39	45	51	37	50	47	56	35		1.30047	1.66023
ENSRNOG00000005933	Yap1	8	-0.322592	0.0259417	0.259044	5.2541	5.74984	7.32858	5.12349	5.81814	9.39913	9.09087	7.11447	5.70981	7.04914	6.32657	6.85833	6.7352	145.5	161	223	153.5	170	273.17	258.5	199	159	194.5	171	173.17		5.85483	7.36405
ENSRNOG00000029449	Ror1	5	-0.326331	0.0259844	0.259308	1.98609	3.14277	3.08918	3.17089	3.21709	3.6128	4.2553	4.00412	3.05241	3.73297	3.81074	3.00995	3.34036	55	88	94	95	94	105	121	112	85	103	103	76		2.9212	3.63976
ENSRNOG00000017751	Arl6ip1	1	0.138509	0.0260958	0.259683	453.092	451.802	399.523	406.658	380.181	378.002	343.302	352.041	410.316	387.389	382.147	404.997	395.787	12547.3	12650.8	12157	12183.5	11108.5	10986	9761.83	9847	11426	10688.8	10329	10226		418.251	379.742
ENSRNOG00000037627	Trappc1	10	0.169638	0.026157	0.259683	228.147	190.137	181.374	182.71	179.986	176.477	163.354	155.768	189.537	172.876	152.319	186.063	179.896	6318	5324	5519	5474	5259	5129	4645	4357	5278	4770	4117	4698		192.471	170.913
ENSRNOG00000017977	Smpd1	1	0.093323	0.0261475	0.259683	128.626	117.39	117.224	115.754	116.329	111.653	106.594	109.148	118.218	113.946	109.845	111.487	114.684	3562	3287	3567	3468	3399	3245	3031	3053	3292	3144	2969	2815		119.065	111.556
ENSRNOG00000010873	Pithd1	5	0.130743	0.0261702	0.259683	92.371	76.855	83.0956	76.2015	79.2978	78.4494	72.2346	69.7861	80.045	75.203	70.1102	74.8131	77.3719	2558	2152	2528.5	2283	2317	2280	2054	1952	2229	2075	1895	1889		81.5642	74.3773
ENSRNOG00000018012	Tulp4	1	-0.280802	0.0261367	0.259683	33.619	55.4627	56.6568	51.9859	57.2573	60.7295	68.2782	66.7115	54.4227	57.1724	64.3386	56.0405	56.8896	931	1553	1724	1557.5	1673	1765	1941.5	1866	1515.5	1577.5	1739	1415		50.9964	61.0991
ENSRNOG00000025448	Limd2	10	0.158275	0.0261089	0.259683	58.3728	44.7041	52.6862	45.3077	49.3087	47.7647	42.5119	41.4294	45.3416	46.6139	43.2563	45.9085	46.9338	1616.5	1251.75	1603.18	1357.42	1440.75	1388.2	1208.83	1158.83	1262.62	1286.17	1169.17	1159.17		50.0759	44.6895
ENSRNOG00000045779	AABR07039210.2	X	-0.134023	0.0261714	0.259683	36.9051	44.8202	37.3988	41.3551	38.1602	43.4568	43.2564	45.5826	40.0046	45.3392	41.6222	45.3869	41.9407	1022	1255	1138	1239	1115	1263	1230	1275	1114	1251	1125	1146		39.7278	43.5212
ENSRNOG00000016334	Ptbp3	5	-0.329041	0.0261845	0.259683	18.597	38.4275	32.1734	36.5987	33.3345	39.1215	39.3879	40.7562	38.7836	41.1351	35.0366	38.0996	35.9543	515	1076	979	1096.5	974	1137	1120	1140	1080	1135	947	962		31.8262	38.9029
ENSRNOG00000006403	Nectin1	8	-0.152116	0.0261772	0.259683	32.0301	33.2848	36.6429	34.4459	35.8415	35.8183	43.186	39.9697	35.2284	34.2491	40.6972	39.6046	36.7499	887	932	1115	1032	1047.25	1041	1228	1118	981	945	1100	1000		34.449	38.3933
ENSRNOG00000002146	Pkd2	14	-0.200746	0.0260419	0.259683	11.1221	9.99971	12.7839	11.8992	12.4234	14.5888	15.0166	14.0144	11.4914	11.96	13.0231	13.7626	12.6738	308	280	389	356.5	363	424	427	392	320	330	352	347.5		11.6457	13.4081
ENSRNOG00000002671	Nme2	10	0.182678	0.0263367	0.259924	319.037	248.29	258.275	236.042	230.923	244.69	208.51	208.983	246.159	229.287	213.142	235.925	239.939	8835	6952.33	7859	7071.83	6747.33	7111.5	5929	5845.5	6854.75	6326.5	5761	5957		258.514	226.671
ENSRNOG00000021087	Lgi4	1	-0.22761	0.0262422	0.259924	168.745	132.068	178.482	172.296	145.128	189.758	204.518	205.283	143.122	191.215	195.291	176.854	175.23	4673	3698	5431	5162	4240.5	5515	5815.5	5742	3985.5	5276	5278.5	4465.5		159.344	186.577
ENSRNOG00000005796	Ctnna1	18	-0.124043	0.0263525	0.259924	75.6399	77.8014	82.9092	76.8467	83.8096	93.1215	91.4246	90.4742	79.5782	78.3923	87.2493	86.1369	83.6153	2094.67	2178.5	2522.83	2302.33	2448.83	2706.42	2599.67	2530.67	2216	2163	2358.25	2174.92		79.4014	86.6253
ENSRNOG00000003517	Tbx2	10	-0.10557	0.0263436	0.259924	72.1129	77.8192	71.7741	79.4058	78.7845	84.746	80.5342	75.6851	83.3129	79.5158	81.9124	86.5361	79.3449	1997	2179	2184	2379	2302	2463	2290	2117	2320	2194	2214	2185		75.9793	81.7489
ENSRNOG00000042838	Junb	19	-0.547561	0.0263537	0.259924	24.1941	18.0352	22.7745	19.5594	17.3175	41.8053	19.5357	19.7704	34.9052	49.2534	22.5685	31.248	26.7473	670	505	693	586	506	1215	555.5	553	972	1359	610	789		20.3761	31.2981
ENSRNOG00000051592	AABR07044925.1	20	-0.186383	0.0263551	0.259924	9.89431	13.2853	11.075	12.7503	11.3625	12.662	12.6252	14.4077	12.856	14.7507	12.9121	12.4755	12.5881	274	372	337	382	332	368	359	403	358	407	349	315		11.6735	13.2413
ENSRNOG00000001141	Srrm4	12	-0.288329	0.0263392	0.259924	5.66937	10.1069	8.51167	9.21227	9.48015	10.2535	11.7285	11.2973	9.55225	10.0391	9.69334	9.82195	9.61385	157	283	259	276	277	298	333.5	316	266	277	262	248		8.59606	10.3408
ENSRNOG00000004217	Stk10	10	-0.248728	0.0262746	0.259924	4.51383	5.53556	6.60558	6.04138	6.22883	7.05356	7.3149	7.29322	5.78163	7.79211	6.62255	6.17832	6.41346	125	155	201	181	182	205	208	204	161	215	179	156		5.78504	6.86233
ENSRNOG00000045741	AABR07071891.3	1	-0.524071	0.0262297	0.259924	0.216664	0.181423	0.312204	0.339452	0.240939	0.355087	0.480743	0.337133	0.260353	0.406277	0.384034	0.4107	0.327084	6	5.08	9.5	10.17	7.04	10.32	13.67	9.43	7.25	11.21	10.38	10.37		0.258137	0.376332
ENSRNOG00000032994	Myom3	5	-0.277598	0.0264676	0.260872	8.59433	10.464	7.39431	8.14418	8.59031	13.0061	9.21395	8.22275	10.881	11.2714	9.43435	11.4061	9.71856	238	293	225	244	251	378	262	230	303	311	255	288		8.63742	10.4908
ENSRNOG00000048580	Trip6	12	-0.199738	0.0265484	0.261327	9.13599	8.0712	10.0234	9.97996	10.1304	10.5287	11.9219	12.2984	9.76772	11.4526	9.50835	10.7725	10.2993	253	226	305	299	296	306	339	344	272	316	257	272		9.46819	10.8929
ENSRNOG00000027833	Fnip2	2	-0.29807	0.0265956	0.261327	6.31936	8.85689	9.9248	8.37782	9.20635	11.1481	11.2185	11.2973	8.00809	9.85793	12.6161	9.34669	9.6815	175	248	302	251	269	324	319	316	223	272	341	236		8.53705	10.499
ENSRNOG00000051458	Hic2	11	-0.261248	0.0265648	0.261327	3.53884	3.64275	4.40372	3.67156	3.66201	4.74825	3.69262	5.11241	3.98609	5.54509	4.3472	4.55453	4.24209	98	102	134	110	107	138	105	143	111	153	117.5	115		3.78378	4.56945
ENSRNOG00000057927	AABR07035796.1	12	-0.347586	0.0265384	0.261327	1.6972	2.6785	2.46477	2.57009	2.36148	2.47735	3.55194	3.25335	3.11526	2.42824	3.58875	2.61391	2.7334	47	75	75	77	69	72	101	91	86.75	67	97	66		2.35441	3.00411
ENSRNOG00000007771	Dbil5	10	0.575295	0.0265812	0.261327	0.758323	0.499986	0.46009	0.801067	0.410692	0.481707	0.457181	0.214507	0.359107	0.326181	0.406972	0.435651	0.467622	21	14	14	24	12	14	13	6	10	9	11	11		0.586032	0.383044
ENSRNOG00000007821	Dyrk2	7	-0.145283	0.0266774	0.261809	46.0772	40.1774	46.4362	47.1294	39.974	51.3362	53.1033	49.0147	44.3857	45.4842	46.8018	49.981	46.6584	1276	1125	1413	1412	1168	1492	1510	1371	1236	1255	1265	1262		43.9589	48.5867
ENSRNOG00000000275	Fam13c	20	-0.165994	0.0266639	0.261809	22.6053	21.9279	19.5703	21.4953	21.5271	24.7735	20.1863	21.8797	25.4607	25.4784	24.7328	26.2381	22.9896	626	614	595.5	644	629	720	574	612	709	703	668.5	662.5		21.4252	24.1071
ENSRNOG00000027550	Mzf1	1	-0.255427	0.0267066	0.261935	12.6748	11.464	12.2253	14.7864	15.8116	12.7308	16.3882	18.3224	13.5383	17.2514	17.1668	16.832	14.9327	351	321	372	443	462	370	466	512.5	377	476	464	425		13.3924	16.0328
ENSRNOG00000027278	Pramef8	5	0.292278	0.026725	0.261954	5.88603	7.35693	6.63844	7.14285	5.74969	5.98693	5.20483	5.89893	6.53575	4.784	5.51262	3.72283	5.86832	163	206	202	214	168	174	148	165	182	132	149	94		6.55479	5.37798
ENSRNOG00000023614	Hsh2d	16	-0.878089	0.0267514	0.262052	0.180553	0.357133	0.197182	0.267022	0.479141	0.447299	1.12537	0.464764	0.359107	0.942302	0.406972	0.316837	0.461973	5	10	6	8	14	13	32	13	10	26	11	8		0.296206	0.580379
ENSRNOG00000024144	Cdipt	1	0.113082	0.0268548	0.262198	447.898	397.024	389.565	385.163	390.294	361.624	356.847	355.473	405.863	364.363	368.532	387.571	384.185	12403.5	11117	11854	11539.5	11404	10510	10147	9943	11302	10053.5	9961	9786		401.989	371.468
ENSRNOG00000008994	Arpc4	4	0.170871	0.0268577	0.262198	275.921	219.797	212.923	202.637	203.686	205.087	186.495	184.994	216.165	192.103	190.389	203.706	207.825	7641	6154.5	6479	6071	5951.5	5960.5	5303	5174.5	6019.5	5300.5	5146	5143.5		222.993	196.991
ENSRNOG00000001500	Rab4b	1	0.157207	0.0268126	0.262198	113.171	89.9439	90.7692	85.3971	83.7042	88.1007	77.7296	82.871	84.3902	79.6608	81.6904	83.4469	86.7396	3134	2518.5	2762	2558.5	2445.75	2560.5	2210.25	2318	2350	2198	2208	2107		92.597	82.5557
ENSRNOG00000045790	LOC100910130	4	0.13514	0.0268259	0.262198	12.729	11.0533	11.9515	10.8144	11.5908	10.5115	10.4272	10.779	10.863	10.3472	9.95232	11.1289	11.0123	352.5	309.5	363.67	324	338.67	305.5	296.5	301.5	302.5	285.5	269	281		11.6278	10.5727
ENSRNOG00000001315	Rsph14	20	0.348058	0.0268647	0.262198	2.49163	2.21422	2.36618	1.96929	1.81389	1.58275	1.16054	1.6803	1.6878	2.1383	1.77588	2.01984	1.90839	69	62	72	59	53	46	33	47	47	59	48	51		2.17104	1.72077
ENSRNOG00000028975	Hist2h3c2	2	-0.405447	0.0268497	0.262198	0.782517	0.470344	0.531404	0.500667	0.678669	0.94621	0.80288	0.64352	0.74802	0.742969	0.715161	0.851499	0.701155	21.67	13.17	16.17	15	19.83	27.5	22.83	18	20.83	20.5	19.33	21.5		0.59272	0.778608
ENSRNOG00000008837	Ass1	3	0.128214	0.0269015	0.262356	36.1467	41.9988	38.5161	38.518	37.8864	31.5862	35.6249	35.8583	38.7836	35.3001	33.8157	36.5551	36.7158	1001	1176	1172	1154	1107	918	1013	1003	1080	974	914	923		38.6132	35.3606
ENSRNOG00000058821	Nat8f1	4	-0.492291	0.0269137	0.262356	0.313079	0.357133	0.353284	0.400533	0.479141	0.842987	0.433619	0.452251	0.610482	0.501232	0.552002	0.44872	0.478705	8.67	10	10.75	12	14	24.5	12.33	12.65	17	13.83	14.92	11.33		0.380634	0.548756
ENSRNOG00000052564	Gpx3	10	0.147174	0.0269642	0.262527	367.426	331.383	326.557	288.184	310.552	309.634	279.478	264.165	315.081	299.652	275.132	307.411	306.221	10175	9279	9936.75	8634	9074	8999	7947	7389	8774	8268	7436.5	7762		324.82	292.936
ENSRNOG00000020706	Kcnn3	2	-0.214471	0.0269582	0.262527	38.2051	55.8913	56.131	50.3337	55.7515	63.5165	62.3876	63.8157	55.2307	56.5381	58.604	53.1098	55.7929	1058	1565	1708	1508	1629	1846	1774	1785	1538	1560	1584	1341		51.2625	59.0289
ENSRNOG00000001440	Mdh2	12	0.121138	0.0270455	0.263158	420.4	371.454	365.509	344.425	360.998	333.892	327.834	336.025	375.698	333.974	332.459	354.937	354.8	11642	10401	11122	10319	10548	9704	9322	9399	10462	9215	8986	8962		372.557	342.117
ENSRNOG00000002475	AABR07058831.1	7	0.318633	0.0270898	0.263429	4.50769	4.53558	4.41194	3.8765	4.21541	4.51875	3.70422	3.50361	3.39356	3.56988	2.20135	3.59729	3.83631	124.83	127	134.25	116.14	123.17	131.33	105.33	98	94.5	98.5	59.5	90.83		4.30942	3.49838
ENSRNOG00000020533	Htra1	1	0.11684	0.0271923	0.263539	263.969	251.564	227.876	240.387	237.859	207.753	224.968	233.276	241.5	208.974	225.981	234.974	233.257	7310	7044	6934	7202	6950	6038	6397	6525	6725	5766	6108	5933		244.331	225.346
ENSRNOG00000017962	Serpinb6a	17	0.1475	0.0271997	0.263539	278.088	264.885	230.735	231.742	232.178	234.66	207.595	208.071	249.077	220.716	211.422	230.756	233.327	7701	7417	7021	6943	6784	6820	5903	5820	6936	6090	5714.5	5826.5		247.526	223.185
ENSRNOG00000014476	Evl	6	0.102522	0.0271822	0.263539	246.925	226.244	243.453	234.078	232.589	200.596	225.566	214.9	233.527	224.232	213.956	231.37	227.286	6838	6335	7408	7013	6796	5830	6414	6011	6503	6187	5783	5842		236.658	220.593
ENSRNOG00000042353	Mlkl	19	-0.241657	0.0272	0.263539	6.31936	4.91057	7.55862	6.34178	6.77642	7.94816	7.03355	7.72224	6.96668	8.73442	6.73354	7.48527	7.04422	175	137.5	230	190	198	231	200	216	194	241	182	189		6.38135	7.51769
ENSRNOG00000057696	LOC103690016	1	-0.198334	0.0271432	0.263539	6.35547	6.04161	5.70742	5.72429	5.96633	6.93314	6.80496	6.5782	6.07502	6.3243	8.51571	6.8318	6.48819	176	169.17	173.67	171.5	174.33	201.5	193.5	184	169.17	174.5	230.17	172.5		5.95903	6.86616
ENSRNOG00000008445	Dact1	6	-0.548188	0.02715	0.263539	0.698019	0.535699	0.755862	0.967956	1.11811	1.1241	1.54738	1.21554	1.3287	1.38337	1.10992	0.646744	1.03595	19.33	15	23	29	32.67	32.67	44	34	37	38.17	30	16.33		0.815129	1.19368
ENSRNOG00000025793	Usp31	1	-0.268318	0.0272311	0.263618	27.8052	45.6773	40.5208	46.3284	43.5676	49.7878	52.0131	54.6992	42.231	43.9258	50.6125	46.575	45.312	770	1279	1233	1388	1273	1447	1479	1530	1176	1212	1368	1176		40.7798	48.5492
ENSRNOG00000051056	AABR07063279.1	6	-0.133797	0.0272412	0.263618	8.95544	9.07117	8.74171	8.34445	7.8716	9.4621	9.35463	9.47404	9.08541	9.20557	9.43435	9.94076	9.07844	248	254	266	250	230	275	266	265	253	254	255	251		8.59687	9.42241
ENSRNOG00000055934	Dmkn	1	-0.111923	0.027337	0.263753	52.559	53.3556	49.394	58.1998	55.8028	55.5511	57.2591	57.8453	57.2058	63.2187	58.826	57.2485	56.3721	1455.5	1494	1503	1743.67	1630.5	1614.5	1628.17	1618	1593	1744.33	1590	1445.5		53.8623	58.1649
ENSRNOG00000040153	LOC108348062	6	0.154796	0.0273872	0.263753	60.2325	53.802	47.3127	49.9889	45.0906	44.2826	43.0689	45.0525	47.7135	46.2877	45.4144	49.0769	48.1103	1668	1506.5	1439.67	1497.67	1317.5	1287	1224.67	1260.17	1328.67	1277.17	1227.5	1239.17		51.2854	45.8423
ENSRNOG00000012183	Glrx	2	0.179467	0.0273531	0.263753	59.3478	48.3201	48.2602	42.8404	44.8681	43.4568	38.8252	40.7026	44.6011	46.8614	40.0683	45.1691	45.2768	1643.5	1353	1468.5	1283.5	1311	1263	1104	1138.5	1242	1293	1083	1140.5		48.7273	42.8121
ENSRNOG00000002536	C1galt1c1	X	0.144468	0.0273186	0.263753	47.6119	46.2308	42.2954	44.3758	41.2061	43.3708	34.7985	39.0759	43.1647	42.6935	38.2369	39.6442	41.8921	1318.5	1294.5	1287	1329.5	1204	1260.5	989.5	1093	1202	1178	1033.5	1001		44.344	40.1407
ENSRNOG00000008696	RGD1563365	7	0.195461	0.0273873	0.263753	19.572	17.7852	16.3332	16.9893	15.1272	15.5522	15.509	12.6916	17.6681	15.0768	14.651	13.624	15.8816	542	498	497	509	442	452	441	355	492	416	396	344		17.1614	14.9675
ENSRNOG00000052395	AABR07071395.1	8	-0.285692	0.02735	0.263753	5.75062	8.26762	8.71707	8.9369	9.17213	10.5631	10.4097	7.83843	10.3243	10.918	8.7869	10.5942	9.18992	159.25	231.5	265.25	267.75	268	307	296	219.25	287.5	301.25	237.5	267.5		8.16887	9.91925
ENSRNOG00000009491	Phc3	2	-0.39287	0.0272885	0.263753	4.36939	7.96406	8.34735	8.07742	8.52186	9.84058	11.3592	11.4403	7.21806	10.0029	9.61934	8.11895	8.73995	121	223	254	242	249	286	323	320	201	276	260	205		7.45602	9.65705
ENSRNOG00000001520	Dlx1	3	-0.177789	0.0273703	0.263753	6.86102	5.78555	6.21122	5.77436	6.50263	6.70949	6.36537	7.61498	6.64348	7.50217	7.58448	6.8912	6.70383	190	162	189	173	190	195	181	213	185	207	205	174		6.22695	7.04445
ENSRNOG00000019425	Gabarapl2	19	0.147134	0.0274284	0.263901	247.342	226.234	213.765	200.306	200.412	205.728	181.068	186.047	216.071	195.442	182.948	206.458	205.152	6849.56	6334.74	6504.63	6001.18	5855.83	5979.14	5148.68	5203.94	6016.88	5392.64	4944.89	5212.98		217.612	196.252
ENSRNOG00000055281	Dcbld2	11	-0.254133	0.0274521	0.263901	10.1832	15.3924	14.8872	17.7236	16.1539	17.9264	18.5334	18.6978	16.1957	17.3239	17.2778	16.5151	16.4009	282	431	453	531	472	521	527	523	451	478	467	417		14.8681	17.4957
ENSRNOG00000000589	RGD1310495	20	0.350733	0.0274433	0.263901	1.14651	1.55067	1.11736	1.05707	1.19614	0.771419	1.0786	0.965279	1.14304	0.828863	0.818384	1.01665	1.0575	31.75	43.42	34	31.67	34.95	22.42	30.67	27	31.83	22.87	22.12	25.67		1.21355	0.946033
ENSRNOG00000002141	Cd200	11	0.0983942	0.0275041	0.264241	262.055	282.421	263.829	269.659	254.287	239.787	231.826	243.036	265.129	253.733	249.215	260.123	256.258	7257	7908	8028	8079	7430	6969	6592	6798	7383	7001	6736	6568		266.45	248.978
ENSRNOG00000036719	Samd10	3	0.105462	0.0275543	0.264564	64.313	60.9983	59.1873	58.311	58.1814	56.1188	56.3739	53.3049	61.9101	54.5448	54.6083	54.7732	57.7187	1781	1708	1801	1747	1700	1631	1603	1491	1724	1505	1476	1383		60.1982	55.9477
ENSRNOG00000048297	LOC108348175	1	-0.26789	0.0275863	0.264712	13.6827	19.3566	19.0826	19.985	19.3196	25.8284	24.2306	24.8113	17.6681	20.8031	21.44	19.228	20.453	378.91	542	580.66	598.75	564.5	750.66	689	694	492	574	579.5	485.5		18.2853	22.0014
ENSRNOG00000008332	Smo	4	-0.265388	0.0276032	0.264716	5.81381	4.64272	6.53985	5.84111	5.54434	7.2256	8.65127	7.54348	6.32029	6.05248	5.95659	6.13872	6.35586	161	130	199	175	162	210	246	211	176	167	161	155		5.67637	6.8412
ENSRNOG00000009642	Cct4	14	0.102763	0.0278092	0.265127	311.96	305.741	272.209	281.976	280.366	271.132	257.006	262.914	281.073	282.364	260.758	276.44	278.662	8639	8561	8283	8448	8192	7880	7308	7354	7827	7791	7048	6980		290.45	270.241
ENSRNOG00000009592	Cyb5r3	7	0.123432	0.027802	0.265127	246.636	219.244	219.989	204.639	216.195	201.491	196.517	187.943	222.575	197.666	200.008	215.449	210.696	6830	6139	6694	6131	6317	5856	5588	5257	6198	5454	5406	5440		221.341	203.093
ENSRNOG00000019091	Wtap	1	0.126276	0.027807	0.265127	144.443	136.818	124.849	122.73	117.15	119.119	109.196	114.582	120.588	124.529	117.615	120.992	122.718	4000	3831	3799	3677	3423	3462	3105	3205	3358	3436	3179	3055		129.198	118.089
ENSRNOG00000011027	Uba5	8	0.119331	0.0277579	0.265127	71.3185	63.5696	58.4643	62.1161	59.4819	59.5596	55.6002	56.5582	61.4433	56.7556	56.5691	58.4168	59.9878	1975	1780	1779	1861	1738	1731	1581	1582	1711	1566	1529	1475		62.9901	57.8433
ENSRNOG00000003461	Zfp330	19	0.0933403	0.0277983	0.265127	48.5688	49.4093	45.1217	47.1294	46.9729	44.5579	43.8718	44.6174	47.5458	43.5633	42.6211	44.3572	45.6947	1345	1383.5	1373	1412	1372.5	1295	1247.5	1248	1324	1202	1152	1120		47.4404	44.4478
ENSRNOG00000033100	AABR07054189.1	3	0.175839	0.0278414	0.265127	50.7416	43.347	43.0621	40.9435	43.4964	45.0224	42.2365	35.6946	37.805	39.6372	33.3654	41.0304	41.3652	1405.17	1213.75	1310.33	1226.67	1270.92	1308.5	1201	998.42	1052.75	1093.67	901.83	1036		44.3181	39.2559
ENSRNOG00000001161	Gatc	12	0.116602	0.0277311	0.265127	39.5231	38.0946	36.2978	34.3207	37.8634	36.4002	33.4607	32.1374	36.2056	32.6573	33.8016	35.4842	35.5205	1094.5	1066.68	1104.5	1028.25	1106.33	1057.91	951.46	898.92	1008.21	901.08	913.62	895.96		37.2199	34.3067
ENSRNOG00000031312	Tnfrsf1a	4	-0.176239	0.0278452	0.265127	15.3831	12.1068	15.413	13.2176	15.6063	16.034	17.5839	15.945	15.2621	17.65	15.317	15.2874	15.4005	426	339	469	396	456	466	500	446	425	487	414	386		14.3454	16.1542
ENSRNOG00000003759	Galc	6	-0.171211	0.0278252	0.265127	8.97349	11.1604	9.84264	11.4486	9.06945	11.3889	11.1658	10.4036	11.2041	11.7607	11.5247	11.9012	10.8203	248.5	312.5	299.5	343	265	331	317.5	291	312	324.5	311.5	300.5		10.0989	11.3356
ENSRNOG00000008137	Cdk18	13	-0.322891	0.0277653	0.265127	1.87775	1.3571	1.93895	1.43524	1.88234	2.03005	2.42658	2.28807	2.22647	1.81212	2.33084	1.703	1.94238	52	38	59	43	55	59	69	64	62	50	63	43		1.69828	2.11673
ENSRNOG00000057619	LOC100912068	10	-0.460283	0.0276733	0.265127	0.613881	0.410703	0.739431	0.634178	0.804272	1.16986	0.879194	1.00103	0.664348	0.833575	0.850942	0.752488	0.779492	17	11.5	22.5	19	23.5	34	25	28	18.5	23	23	19		0.640493	0.878777
ENSRNOG00000060681	LOC102553472	8	0.669718	0.027682	0.265127	0.433328	0.321419	0.558681	0.267022	0.273795	0.206446	0.105503	0.32176	0.251375	0.181212	0.221985	0.316837	0.28828	12	9	17	8	8	6	3	9	7	5	6	8		0.370849	0.229303
ENSRNOG00000062291	AABR07012058.2	2	0.214024	0.027873	0.265233	6.02434	4.91057	4.47503	4.39485	4.72878	4.55901	4.32564	3.80749	4.23747	3.9805	4.05122	4.40285	4.49148	166.83	137.5	136.17	131.67	138.17	132.5	123	106.5	118	109.83	109.5	111.17		4.90672	4.19488
ENSRNOG00000015999	Cirbp	7	-0.117232	0.0279179	0.265503	44.3078	42.5702	44.4316	47.7302	41.3088	42.6655	48.4612	50.0158	48.1563	47.2963	48.8367	49.387	46.2639	1227	1192	1352	1430	1207	1240	1378	1399	1341	1305	1320	1247		44.0697	47.8312
ENSRNOG00000049281	Gba	2	0.0977207	0.0280561	0.26588	149.57	160.888	165.928	173.047	168.521	143.738	152.276	156.161	159.264	154.248	151.838	151.923	157.284	4142	4505	5049	5184.5	4924	4177.5	4330	4368	4435	4256	4104	3836		163.591	152.778
ENSRNOG00000014287	Stk11	7	-0.0986097	0.0280234	0.26588	38.9634	35.3561	37.1687	37.2162	36.1409	40.7042	38.6845	37.2526	38.4604	39.9029	41.0394	41.1294	38.5016	1079	990	1131	1115	1056	1183	1100	1042	1071	1101	1109.25	1038.5		36.9691	39.5962
[truncated: 14,295 more rows]
