# Supplementary material for: Sex differences in sympathetic gene expression and cardiac neurochemistry in Wistar Kyoto rats
Source: PLoS One. 2019 Jun 13;14(6):e0218133. doi: 10.1371/journal.pone.0218133 (PMC6564003; doi:10.1371/journal.pone.0218133)
Supplement: S3 Table — The data from Sheet 1 that were compiled to generate S1–S8 Figs. (XLSX) [file pone.0218133.s013.xlsx]

## Sheet: S3 Gene class analysis
Data from Sheet 1 collated to graph expression of alternate gene isoforms important in sympathetic nerve biology. See supplementary figures. Based on gene classes analysed by Ernsberger et al. (2017)
GeneId	GeneName	Chromosome	log2FC.MvsF	pvalue.MvsF	FDRp.MvsF	cpm_RStMR1	cpm_RStMR2	cpm_RStMR3	cpm_RStMR4	cpm_RStMR5	cpm_RStFR2	cpm_RStFR3	cpm_RStFR4	cpm_RStFR5	cpm_RStFR6	cpm_RStFR7	cpm_RStFR8	Mean CPM	raw_RStMR1	raw_RStMR2	raw_RStMR3	raw_RStMR4	raw_RStMR5	raw_RStFR2	raw_RStFR3	raw_RStFR4	raw_RStFR5	raw_RStFR6	raw_RStFR7	raw_RStFR8
ENSRNOG00000060728	Tuba1a	7	0.101214	0.129159	0.422865	8125.55	7526.02	6429.08	6434.45	6596.86	6368.6	6122.55	6379.07	7323.85	6220.96	6439.98	6837.3	6733.69	225018	210735	195629	192776	192753	185093	174096	178430	203946	171649	174065	172639
ENSRNOG00000017209	Tubb3	19	0.0642025	0.176765	0.468949	4893.45	4573.13	4362.89	4355.55	4326.73	4095.75	4172.44	4203.85	4741.15	4125.97	4262.68	4549.62	4388.6	135513	128051	132758	130492	126422	119036	118644	117586	132026	113844	115216	114876
ENSRNOG00000053468	Tuba1b	7	0.0823583	0.128026	0.421275	4944.43	4755.19	4276.73	4245.55	4407.87	4188.57	4068.61	4260.37	4795.91	4112.99	4040.17	4450.68	4378.92	136925	133149	130136	127197	128794	121734	115691	119168	133551	113486	109201	112378
ENSRNOG00000061216	Tubb5	20	0.0635004	0.251059	0.544192	3632.32	3354.14	3103.94	3169.11	3273.73	2942.04	3127.01	3104.55	3589.43	3017.14	3016.59	3368.06	3224.84	100589	93918.5	94449.2	94946.8	95654.9	85505.5	88917	86838	99954.2	83249	81535	85042
ENSRNOG00000017558	Tubb2a	17	0.100607	0.0837216	0.364077	2813.13	2611.21	2369.7	2386.29	2477.4	2215.45	2299.67	2302.7	2666.04	2256.1	2278.87	2506.53	2431.92	77903.2	73115.9	72107.3	71493.3	72387.2	64388.5	65391.3	64409.2	74240.8	62250.3	61595.3	63288.9
ENSRNOG00000017445	Tubb2b	17	0.0869062	0.131577	0.426268	2139.86	2073.47	1864.5	1856.29	1942.49	1736.53	1799.38	1918.69	2109.77	1741.13	1771.97	1949.78	1908.65	59258.4	58058.7	56734.4	55614.5	56757.5	50469.4	51165.7	53668	58750.3	48041.3	47894.3	49231.2
ENSRNOG00000036701	Actg1	10	0.0191165	0.661519	0.831011	1759.72	1706.17	1606.46	1595.29	1683.98	1639.73	1577.8	1616.26	1820.92	1613.66	1557.39	1719.3	1658.06	48731.3	47774	48882.5	47795	49204.1	47656	44865	45208.8	50706.8	44524.2	42094.6	43411.5
ENSRNOG00000034254	Actb	12	-0.0529896	0.124839	0.418097	1477.65	1380.19	1471.45	1409.49	1384.2	1425.43	1489.08	1489.74	1512.66	1477.87	1423.72	1525.62	1455.59	40920	38646.5	44774.5	42228.4	40445	41427.6	42342.2	41669.8	42122.7	40777.3	38481.5	38521.2
ENSRNOG00000010170	Tubb4b	3	0.114097	0.0435923	0.299795	1563.4	1452.14	1343.11	1315.88	1365.07	1258.64	1234.4	1264.28	1469.49	1264.92	1266.47	1344.16	1345.16	43294.8	40661.2	40869.2	39423.8	39885.9	36580.2	35100.2	35363.3	40920.6	34901.6	34231.4	33939.5
ENSRNOG00000047505	Tubb4a	9	0.0732203	0.133857	0.4291	986.768	1011.91	898.326	917.105	903.009	821.344	867.677	881.479	964.239	874.891	924.817	943.343	916.242	27326.2	28334.2	27335	27476.5	26385	23871	24672.5	24656	26851	24140	24996.8	23819
ENSRNOG00000021438	Tuba1c	7	0.0547335	0.326532	0.608042	991.524	975.083	838.774	858.229	873.683	863.688	843.058	847.88	982.998	850.947	816.501	905.881	887.354	27458	27303.1	25522.9	25712.6	25528.1	25101.7	23972.5	23716.2	27373.4	23479.3	22069.1	22873.1
ENSRNOG00000003597	Tuba4a	9	0.145556	0.0169198	0.230656	237.211	220.529	210.787	210.625	204.182	177.655	191.831	195.478	222.934	191.781	186.282	206.459	204.646	6569	6175	6414	6310.33	5966	5163.25	5454.75	5467.75	6208	5291.61	5035	5213
ENSRNOG00000020213	Tubg1	10	0.0276576	0.549053	0.763666	78.3962	80.4277	72.3958	70.7192	72.838	71.8345	72.4984	69.558	80.7244	72.0756	72.8802	74.8856	74.1028	2171	2252.04	2202.92	2118.75	2128.25	2087.75	2061.5	1945.62	2247.92	1988.71	1969.87	1890.83
ENSRNOG00000006494	Tubg2	10	0.0728303	0.164823	0.458556	35.8279	31.3873	35.0792	34.1038	34.5067	32.1625	33.8402	31.0126	36.0515	31.5385	30.3331	32.654	33.2081	992.17	878.87	1067.42	1021.75	1008.25	934.75	962.25	867.46	1003.92	870.21	819.87	824.5
ENSRNOG00000058039	Acta2	1	-0.0893356	0.750449	0.881314	11.3026	9.24974	9.85908	5.47396	16.8042	16.3092	10.7613	12.8346	8.40311	5.61757	15.243	8.47539	10.8611	313	259	300	164	491	474	306	359	234	155	412	214
ENSRNOG00000017786	Acta1	19	-0.0898089	0.329116	0.60902	11.2304	8.11405	9.79992	7.97729	9.61704	10.5975	9.21395	10.4751	10.4859	9.08597	10.5073	8.77242	9.65641	311	227.2	298.2	239	281	308	262	293	292	250.7	284	221.5
ENSRNOG00000018371	Tubb6	18	-0.187642	0.125402	0.418801	3.86384	4.67844	4.58447	3.20427	4.49195	4.54181	5.73235	4.43314	4.38111	4.89272	3.88473	5.24761	4.4947	107	131	139.5	96	131.25	132	163	124	122	135	105	132.5
ENSRNOG00000053309	Tubd1	10	-0.0262466	0.781192	0.897986	3.86384	4.96414	4.14081	4.97329	4.2096	5.09233	4.22013	4.29013	4.022	5.14642	4.47669	4.2773	4.47306	107	139	126	149	123	148	120	120	112	142	121	108
ENSRNOG00000000598	Tube1	20	-0.163222	0.178446	0.470372	3.24996	3.03563	3.97649	3.67156	4.03847	4.54181	4.18496	4.43314	3.08832	4.24036	3.44076	4.39611	3.85813	90	85	121	110	118	132	119	124	86	117	93	111
ENSRNOG00000048169	Tuba8	4	-0.175571	0.15912	0.45307	3.35829	2.46422	3.45068	2.83711	2.70372	3.09669	3.20027	3.00309	4.05791	2.79066	3.88473	3.4456	3.19108	93	69	105	85	79	90	91	84	113	77	105	87
ENSRNOG00000016311	Slc6a2	19	0.0153578	0.776316	0.89488	7269.92	7935.54	7410.43	7954.76	7715.79	6620.65	7954.81	8042.22	7625.55	6987.99	8267.34	7643.34	7619.03	201324	222202	225490	238325	225448	192418	226196	224950	212348	192812	223457	192991
ENSRNOG00000006641	Dbh	3	0.117544	0.0100229	0.204544	5700.89	5825.76	5528.85	5738.91	6004.68	4986.47	5283.84	5277.24	5878.71	5130.32	5393.62	5243.26	5499.38	157873	163126	168236	171938	175450	144923	150247	147611	163703	141556	145783	132390
ENSRNOG00000020410	Th	1	0.00127318	0.980646	0.992218	2042.56	1978.94	1678.78	1867.1	1848.56	1833.47	1838.29	1754.4	2053.73	1799.24	1888.24	1991.56	1881.24	56563.8	55412	51083.2	55938.2	54013	53286.8	52272	49072.5	57190	49644.5	51037	50286
ENSRNOG00000008890	Slc18a2	1	0.0511155	0.407594	0.666463	1475.84	1810.31	1490.79	1721.66	1600.19	1358.43	1525.58	1624.92	1698.43	1556.5	1584.05	1583.16	1585.82	40870	50690	45363	51581	46756	39480.5	43380	45451	47296	42947	42815	39974
ENSRNOG00000013953	Ntrk1	2	0.0591269	0.120662	0.412905	1541.13	1511.99	1439.85	1548.5	1573.97	1381.23	1441	1451.03	1567.43	1443.44	1473.83	1477.17	1487.55	42678	42337	43813	46393	45989.8	40143	40975	40587	43648	39827.5	39836	37298
ENSRNOG00000005392	Ngfr	10	0.210984	0.00189707	0.14633	1600.1	1382.71	1600.79	1351.9	1440.91	1213.42	1168.17	1219.88	1413.55	1261.61	1334.05	1304.77	1357.66	44311	38717	48710	40503	42102	35266	33217	34121.5	39363	34810.3	36058	32945
ENSRNOG00000046449	Npy	4	0.304748	0.00588772	0.187645	1903.03	1432.22	1286.02	1270.48	1212.22	1141.09	1038.98	1050.59	1297.96	1111.86	1099.92	1221.07	1255.46	52700.1	40103.4	39132.2	38063.5	35419.9	33163.8	29543.7	29386.1	36144.1	30678.6	29729.7	30831.6
ENSRNOG00000013829	Chrna3	8	0.114516	0.0126488	0.216438	1229.22	1268.91	1226.9	1233.09	1256.6	1067.55	1098.59	1136.65	1280.33	1154.61	1161.57	1148.02	1188.5	34040.5	35530.5	37333	36943.5	36716.5	31026.5	31238.5	31793.5	35653	31858	31396	28987
ENSRNOG00000050841	Ache	12	0.0423996	0.353515	0.627517	852.355	946.259	826.793	884.695	893.307	826.505	807.173	834.329	949.827	842.11	865.263	861.935	865.879	23604	26496	25158.3	26505.5	26101.5	24021	22952.1	23337.2	26449.7	23235.5	23387.1	21763.5
ENSRNOG00000002848	Maoa	X	0.182598	0.00544142	0.182805	828.071	1027.49	838.054	903.019	827.493	725.76	723.63	775.459	814.94	830.078	787.232	787.439	822.389	22931.5	28770.5	25501	27054.5	24178.5	21093	20576.5	21690.5	22693.5	22903.5	21278	19882.5
ENSRNOG00000004327	Ddc	14	0.0767065	0.143049	0.437053	641.144	611.215	546.94	570.71	565.489	525.903	522.804	542.38	615.205	557.752	547.489	584.525	569.296	17755	17114.5	16642.8	17098.5	16523	15284.5	14866	15171	17131.5	15389.5	14798	14759
ENSRNOG00000014475	Slc31a1	5	-0.061632	0.216638	0.512548	271.444	338.062	298.73	326.802	308.224	327.905	311.692	318.435	332.605	312.011	328.427	318.025	316.03	7517	9466	9090	9791	9006	9530	8863	8907	9262	8609	8877	8030
ENSRNOG00000054172	Ctnnb1	8	-0.0678722	0.125366	0.418768	171.634	198.637	188.834	195.544	201.171	202.145	193.563	205.676	200.436	209.3	195.902	193.924	196.397	4753	5562	5746	5858.5	5878	5875	5504	5753	5581.5	5775	5295	4896.5
ENSRNOG00000014751	Ret	4	0.107819	0.170592	0.464385	109.993	97.1222	135.727	95.7609	105.924	99.2144	94.1441	98.244	104.626	96.8397	111.991	97.9026	103.957	3046	2719.5	4130	2869	3095	2883.5	2677	2748	2913.5	2672	3027	2472
ENSRNOG00000011039	Gch1	15	0.0652701	0.126721	0.420221	64.963	67.8909	67.206	69.4759	68.768	70.57	61.1919	61.2416	65.968	64.0765	64.5236	65.4664	65.9452	1799	1901	2045	2081.5	2009.33	2051	1740	1713	1837	1768	1744	1653
ENSRNOG00000029778	Maob	X	-0.0442747	0.391311	0.654519	35.8398	42.8381	37.5302	38.6682	36.5003	39.7752	38.667	40.8099	38.3706	40.3197	36.3315	41.7037	38.9462	992.5	1199.5	1142	1158.5	1066.5	1156	1099.5	1141.5	1068.5	1112.5	982	1053
ENSRNOG00000062141	Slc18a3	16	-0.0292031	0.785138	0.899994	14.9137	22.3922	19.751	18.1909	17.9336	14.7609	22.0502	19.4128	19.8586	16.9614	19.0907	21.1093	18.8688	413	627	601	545	524	429	627	543	553	468	516	533
ENSRNOG00000025012	Chat	16	-0.109294	0.495607	0.727557	2.59997	3.71418	4.20654	3.3044	3.73045	3.13109	5.41584	3.96837	3.16014	3.04436	3.55176	4.59414	3.70177	72	104	128	99	109	91	154	111	88	84	96	116
ENSRNOG00000006426	Syt1	7	0.0524732	0.294615	0.583308	3342.45	3652.01	3238.18	3417.74	3372	2978.39	3308.81	3375.2	3463.61	3010.85	3554.44	3314.55	3335.69	92561.5	102259	98534	102396	98526.2	86562	94086.5	94408.2	96450.5	83075.5	96072.5	83691
ENSRNOG00000017333	Syt4	18	0.0664169	0.188089	0.481124	1508.56	1699.99	1424.31	1518.34	1367.54	1420.42	1342.48	1405.8	1481.5	1442.21	1486.67	1451.07	1462.41	41776	47601	43340	45489.5	39958	41282	38173.5	39322	41255	39793.5	40183	36639
ENSRNOG00000020279	Syt11	2	0.0681069	0.0842354	0.364918	1350.75	1392.37	1339.06	1341.59	1349.88	1206.26	1257.19	1282.08	1352.07	1245.36	1367.35	1343.59	1318.96	37406	38987.5	40746	40194	39442	35058	35748.5	35861.2	37651	34362	36958	33925
ENSRNOG00000017136	Syt17	1	0.10303	0.00431099	0.173847	224.247	223.529	220.219	225.292	224.187	200.424	213.574	203.281	217.188	210.387	207.852	204.36	214.545	6210	6259	6701	6749.75	6550.5	5825	6073	5686	6048	5805	5618	5160
ENSRNOG00000018217	Syt5	1	0.080722	0.119534	0.411744	181.853	170.209	158.895	164.945	157.466	158.034	149.252	152.729	173.592	150.768	151.024	167.924	161.391	5036	4766	4835	4941.75	4601	4593	4244	4272	4834	4160	4082	4240
ENSRNOG00000019613	Syt9	1	-0.0821139	0.136747	0.431803	111.618	132.853	136.844	140.721	141.689	140.796	140.425	139.483	143.032	137.757	143.92	135.012	137.013	3091	3720	4164	4216	4140	4092	3993	3901.5	3983	3801	3890	3409
ENSRNOG00000004756	Syt2	13	0.0685154	0.354803	0.628946	69.8019	78.2121	77.3609	74.8664	77.3128	58.2521	74.2392	81.7985	72.9347	65.9611	79.8775	73.6646	73.6901	1933	2190	2354	2243	2259	1693	2111	2288	2031	1820	2159	1860
ENSRNOG00000019318	Syt3	1	0.0482032	0.331643	0.610601	65.3964	54.8913	56.7554	59.6127	58.6948	54.3296	56.4794	53.5194	60.4018	57.4442	57.0871	60.3574	57.9141	1811	1537	1727	1786	1715	1579	1606	1497	1682	1585	1543	1524
ENSRNOG00000026432	Syt7	1	-0.160975	0.0427468	0.29944	23.0025	29.2492	30.3988	30.9746	31.418	33.3066	33.9017	33.7848	28.9081	30.951	33.5567	31.8025	30.9379	637	819	925	928	918	968	964	945	805	854	907	803
ENSRNOG00000019306	Syt12	1	-0.0588888	0.350138	0.625254	18.8498	15.9995	17.6477	18.0574	17.6255	20.1973	18.8148	16.1237	18.6377	17.1426	18.5357	19.2875	18.0766	522	448	537	541	515	587	535	451	519	473	501	487
ENSRNOG00000056012	Syt16	6	0.0798271	0.319906	0.603725	20.8719	17.4995	18.4365	16.5888	19.0287	16.4468	14.5243	17.232	20.0023	18.2662	19.0537	17.0696	17.9184	578	490	561	497	556	478	413	482	557	504	515	431
ENSRNOG00000046139	Syt14	13	-0.183594	0.222883	0.518595	4.33328	7.74978	8.72528	8.07742	8.28229	9.15243	7.77208	8.68752	8.07991	9.42302	7.43649	7.28725	7.91723	120	217	265.5	242	242	266	221	243	225	260	201	184
ENSRNOG00000051688	Syt15	16	-0.32896	0.0192333	0.237657	1.6972	1.57138	1.61032	1.53538	1.60854	1.54834	2.39141	2.32382	1.86736	1.8846	2.36784	1.90102	1.85893	47	44	49	46	47	45	68	65	52	52	64	48
ENSRNOG00000015420	Stxbp1	3	0.0305828	0.397059	0.658152	803.353	858.101	820.111	819.141	837.795	770.834	822.961	810.799	836.433	762.413	842.469	828.905	817.776	22247	24027.5	24955	24541.5	24479.5	22403	23401	22679	23292	21036.5	22771	20929.5
ENSRNOG00000011804	Stx12	5	0.115085	0.0135635	0.219589	211.319	209.851	194.52	201.535	183.956	184.975	173.993	180.543	191.296	188.098	182.287	191.924	191.191	5852	5876	5919	6038	5375	5376	4947.5	5050	5327	5190	4927	4846
ENSRNOG00000029165	Stx1a	12	0.0324043	0.448033	0.695986	204.531	178.531	177.266	183.077	185.564	177.819	172.568	174.93	190.363	187.591	182.213	185.152	183.3	5664	4999	5394	5485	5422	5168	4907	4893	5301	5176	4925	4675
ENSRNOG00000013351	Stxbp5	1	-0.0147175	0.822177	0.918211	104.251	124.532	116.14	129.606	125.124	109.141	128.714	136.283	112.652	113.076	126.383	122.061	120.664	2887	3487	3534	3883	3656	3172	3660	3812	3137	3120	3416	3082
ENSRNOG00000015670	Stx7	1	0.034701	0.323395	0.606052	112.142	115.854	113.659	116.005	106.215	111.481	104.818	111.079	112.149	109.76	108.976	112.22	111.196	3105.5	3244	3458.5	3475.5	3103.5	3240	2980.5	3107	3123	3028.5	2945.5	2833.5
ENSRNOG00000019193	Stx1b	1	0.0693695	0.111038	0.400294	105.696	111.914	113.379	105.374	103.015	101.881	101.67	105.895	98.9341	95.698	107.94	107.903	104.942	2927	3133.67	3450	3157	3010	2961	2891	2962	2755	2640.5	2917.5	2724.5
ENSRNOG00000003402	Stx6	13	0.0258583	0.444568	0.693385	88.8683	88.1761	87.4829	83.1107	86.7245	89.1501	86.1494	83.7112	83.3488	83.9374	87.0181	83.8826	85.9633	2461	2469	2662	2490	2534	2591	2449.67	2341.5	2321	2316	2352	2118
ENSRNOG00000005281	Stx16	3	-0.051505	0.396992	0.658152	55.5382	55.8555	57.1498	65.554	59.3792	56.807	60.6996	64.8167	53.9379	62.047	67.9644	60.0406	59.9825	1538	1564	1739	1964	1735	1651	1726	1813	1502	1712	1837	1516
ENSRNOG00000000936	Stx2	12	-0.0240865	0.602068	0.796427	42.5383	40.7846	40.718	42.3898	46.682	43.1816	43.2212	43.1873	44.2779	40.5915	46.6168	42.1393	43.0274	1178	1142	1239	1270	1364	1255	1229	1208	1233	1120	1260	1064
ENSRNOG00000019302	Stx4	1	-0.0107367	0.831888	0.922524	48.0994	39.2667	40.5701	41.7556	42.0446	43.3364	42.9047	42.7047	40.9741	41.3163	45.4699	41.2086	42.4709	1332	1099.5	1234.5	1251	1228.5	1259.5	1220	1194.5	1141	1140	1229	1040.5
ENSRNOG00000006139	Stx18	14	0.0991046	0.0584888	0.323908	38.2231	37.7132	34.6875	35.6475	35.0628	33.599	30.807	33.4273	35.0848	34.2491	32.7983	37.2283	34.8773	1058.5	1056	1055.5	1068	1024.5	976.5	876	935	977	945	886.5	940
ENSRNOG00000018847	Stx5	1	0.0977663	0.0509979	0.311893	37.1217	32.4991	33.7509	34.2456	33.4372	30.1411	30.9476	31.318	34.4025	31.8571	31.5588	33.5847	32.9054	1028	910	1027	1026	977	876	880	876	958	879	853	848
ENSRNOG00000020392	Stxbp3	2	0.0529533	0.228949	0.523907	32.4996	35.3561	31.4504	34.8464	32.8896	32.8249	31.7565	31.2107	30.955	33.8866	32.0028	32.6342	32.6927	900	990	957	1044	961	954	903	873	862	935	865	824
ENSRNOG00000003849	Stx8	10	0.110779	0.154155	0.449014	36.4717	30.1777	27.3096	25.7343	28.0982	27.7325	25.6021	25.991	28.8363	26.7831	26.0462	29.1621	28.1621	1010	845	831	771	821	806	728	727	803	739	704	736.33
ENSRNOG00000002496	Stxbp5l	11	-0.067224	0.664201	0.832439	12.2776	25.3207	22.7745	24.9332	26.1816	25.2208	23.3162	23.703	21.4746	24.0649	21.7915	19.0894	22.5123	340	709	693	747	765	733	663	663	598	664	589	482
ENSRNOG00000021013	Stx3	1	-0.0363036	0.720863	0.866489	16.7734	16.2674	18.7322	22.3965	21.4416	16.1372	21.1007	21.3613	17.8117	23.1226	19.8861	17.9013	19.411	464.5	455.5	570	671	626.5	469	600	597.5	496	638	537.5	452
ENSRNOG00000005801	Stx17	5	-0.0928362	0.396523	0.657986	5.48882	8.57118	8.38021	9.21227	8.11117	8.63631	8.6161	8.68752	7.90036	8.62569	8.8054	7.40606	8.20342	152	240	255	276	237	251	245	243	220	238	238	187
ENSRNOG00000032768	Stxbp4	10	-0.232121	0.0818902	0.361744	2.85274	4.10703	3.54927	4.43925	4.75718	5.36759	3.83329	5.21966	4.41702	4.31284	4.62468	4.35651	4.31975	79	115	108	133	139	156	109	146	123	119	125	110
ENSRNOG00000000994	Stxbp2	12	-0.297463	0.0170967	0.231291	2.88885	2.60707	3.22063	2.46996	3.04597	3.33754	3.93879	3.03884	3.16014	4.2766	3.73674	3.08916	3.23419	80	73	98	74	89	97	112	85	88	118	101	78
ENSRNOG00000014902	Stx11	1	-0.454884	0.00442956	0.174711	2.34719	2.17851	2.7934	2.43658	2.32726	4.81707	3.2706	2.96734	2.62148	3.37054	3.10779	3.36639	2.96701	65	61	85	73	68	140	93	83	73	93	84	85
ENSRNOG00000004198	Stxbp6	6	-0.389002	0.192498	0.486345	0.433328	0.392846	0.262909	0.3004	0.479141	0.58493	0.422013	0.750773	0.610482	0.543636	0.44397	0.198023	0.451871	12	11	8	9	14	17	12	21	17	15	12	5
ENSRNOG00000008001	Rab3b	5	0.116739	0.110201	0.399284	533.444	472.237	411.731	424.983	444.061	380.092	411.463	410.029	483.735	396.854	410.32	455.829	436.232	14772.5	13223	12528.5	12732.5	12975	11046.8	11700	11469	13470.5	10950	11090.5	11509.5
ENSRNOG00000019433	Rab3a	16	0.106755	0.0539996	0.316162	483.196	435.916	436.954	416.046	413.054	405.838	374.185	371.597	437.141	407.763	412.448	432.403	418.878	13381	12206	13296	12464.8	12069	11795	10640	10394	12173	11251	11148	10918
ENSRNOG00000011582	Rab3d	8	0.0429173	0.227118	0.52226	223.489	199.78	212.496	206.842	207.417	202.515	196.746	203.173	206.989	200.022	207.667	209.172	206.359	6189	5594	6466	6197	6060.5	5885.75	5594.5	5683	5764	5519	5613	5281.5
ENSRNOG00000011623	Rab3c	2	-0.175339	0.0969748	0.381255	68.1949	113.3	100.579	110.386	98.1897	110.54	108.358	117.55	102.208	105.073	118.151	103.395	104.66	1888.5	3172.5	3060.5	3307.17	2869	3212.67	3081.17	3288	2846.17	2899.17	3193.5	2610.67
ENSRNOG00000057221	Scn3b	8	0.0543504	0.31319	0.597615	825.104	980.722	913.887	1000.93	971.401	807.908	930.961	934.435	941.256	871.961	918.906	913.56	917.586	22849.3	27461	27808.5	29988	28383.3	23480.5	26472	26137.2	26211	24059.1	24837	23067
ENSRNOG00000006639	Scn9a	3	0.00421759	0.947281	0.976055	446.082	564.018	488.044	566.669	535.142	458.14	515.254	545.81	515.657	518.983	561.847	505.154	518.4	12353.2	15793	14850.6	16977.4	15636.3	13315.1	14651.3	15267	14359.4	14319.8	15186.1	12754.9
ENSRNOG00000029342	Scn7a	3	-0.262411	0.0408045	0.295627	322.071	467.701	473.203	571.695	483.137	544.793	610.688	654.352	443.928	530.099	539.904	528.979	514.213	8919	13096	14399	17128	14116.8	15833.5	17365	18303	12362	14626.5	14593	13356.5
ENSRNOG00000005007	Scn3a	3	-0.165462	0.105173	0.392731	44.0232	67.9566	59.8374	68.6131	67.4822	60.8898	70.5413	73.1117	68.1288	68.2209	74.2125	63.4019	65.5349	1219.12	1902.84	1820.78	2055.65	1971.76	1769.66	2005.85	2045.02	1897.17	1882.35	2005.88	1600.87
ENSRNOG00000016221	Scn2b	8	-0.145643	0.0216015	0.246299	42.0689	54.2127	50.5771	53.3377	51.6103	53.3662	55.7409	57.0587	56.9185	56.7918	52.3144	56.6742	53.3893	1165	1518	1539	1598	1508	1551	1585	1596	1585	1567	1414	1431
ENSRNOG00000005018	Scn2a	3	-0.137319	0.226311	0.521606	23.8807	26.4675	30.8711	37.57	35.8955	27.9218	35.9415	37.7049	31.7505	37.6033	33.9222	31.5688	32.5915	661.32	741.11	939.37	1125.6	1048.83	811.5	1022	1054.65	884.15	1037.55	916.88	797.1
ENSRNOG00000053122	Scn1a	3	-0.120098	0.0855587	0.366284	26.4821	31.8144	30.2637	34.2112	29.6273	30.4476	32.9525	31.3673	32.7125	33.6442	38.1033	32.618	32.0204	733.36	890.83	920.89	1024.97	865.68	884.91	937.01	877.38	910.94	928.31	1029.89	823.59
ENSRNOG00000021102	Scn1b	1	0.0495751	0.548003	0.76282	32.4815	23.91	26.4388	23.9152	24.5731	27.8014	26.2352	21.5579	24.8682	25.2609	23.9374	27.1292	25.6757	899.5	669.5	804.5	716.5	718	808	746	603	692.5	697	647	685
ENSRNOG00000005309	Scn8a	7	-0.322452	0.0813731	0.361171	7.29435	11.3568	12.3567	13.251	15.1614	10.5631	18.0762	17.3035	12.4251	15.0768	17.5461	12.4359	13.5706	202	318	376	397	443	307	514	484	346	416	474.25	314
ENSRNOG00000026679	Scn4b	8	0.56505	0.00691915	0.194283	0.938877	0.749979	0.887317	1.13484	0.855609	0.481707	0.738523	0.464764	0.718215	0.616121	0.480967	0.871302	0.744852	26	21	27	34	25	14	21	13	20	17	13	22
ENSRNOG00000032473	Scn10a	8	-0.37213	0.157688	0.45162	0.252774	0.21428	0.295772	0.3004	0.444917	0.292465	0.281342	0.286009	0.556616	0.579878	0.379224	0.435651	0.359944	7	6	9	9	13	8.5	8	8	15.5	16	10.25	11
ENSRNOG00000060988	Kcnc4	2	0.0237094	0.4711	0.711289	205.181	207.673	210.015	203.087	204.85	199.839	203.393	201.886	202.141	194.422	216.62	201.885	204.249	5682	5815	6390.5	6084.5	5985.5	5808	5783.5	5647	5629	5364.5	5855	5097.5
ENSRNOG00000054458	Kcnmb4	7	0.197257	0.000804975	0.125469	149.077	129.806	133.292	127.67	119.922	112.651	115.069	113.65	121.594	113.559	111.449	115.725	121.955	4128.33	3634.67	4055.92	3825	3504	3274	3272	3178.92	3386	3133.33	3012.33	2922
ENSRNOG00000032350	Kcnip4	14	-0.0181677	0.814308	0.91389	138.954	132.925	98.6236	121.195	115.165	118.018	112.713	112.401	132.511	118.948	132.377	128.992	121.902	3848	3722	3001	3631	3365	3430	3205	3144	3690	3282	3578	3257
ENSRNOG00000011624	Kcnq2	3	-0.151427	0.193905	0.487863	51.8549	85.319	78.2811	83.5446	88.8464	80.3074	88.0953	96.1347	75.5203	82.3789	92.7157	79.7241	81.8935	1436	2389	2382	2503	2596	2334	2505	2689	2103	2273	2506	2013
ENSRNOG00000056697	Kcnab1	2	0.128056	0.00905229	0.20186	77.1323	88.1761	84.0979	84.8964	81.5566	76.2129	70.74	75.7566	80.7094	73.9345	75.9558	79.4667	79.0529	2136	2469	2559	2543.5	2383	2215	2011.5	2119	2247.5	2040	2053	2006.5
ENSRNOG00000005206	Kcnq3	7	-0.433409	0.0376146	0.288511	30.5135	76.8907	69.2929	77.6701	80.8721	90.9393	93.3177	95.4912	74.82	83.1038	89.3674	75.427	78.1421	845	2153	2108.5	2327	2363	2643	2653.5	2671	2083.5	2293	2415.5	1904.5
ENSRNOG00000052486	Kcna6	4	0.113868	0.0191273	0.237657	66.7144	70.5516	71.6919	71.3951	70.4166	62.1918	65.1131	62.2605	65.7525	63.3879	72.9405	62.7337	67.0958	1847.5	1975.5	2181.5	2139	2057.5	1807.5	1851.5	1741.5	1831	1749	1971.5	1584
ENSRNOG00000011550	Kcnab2	5	-0.0325034	0.456748	0.702121	55.9715	63.3196	58.5629	57.8103	59.5846	56.05	59.1522	61.1344	64.4957	60.706	59.048	62.2585	59.8411	1550	1773	1782	1732	1741	1629	1682	1710	1796	1675	1596	1572
ENSRNOG00000020706	Kcnn3	2	-0.214471	0.0269582	0.262527	38.2051	55.8913	56.131	50.3337	55.7515	63.5165	62.3876	63.8157	55.2307	56.5381	58.604	53.1098	55.7929	1058	1565	1708	1508	1629	1846	1774	1785	1538	1560	1584	1341
ENSRNOG00000009872	Kcnh2	4	0.0684323	0.110865	0.400293	55.3576	55.927	57.7742	54.5059	56.4702	48.9276	57.0773	54.1987	54.7639	54.1099	51.6485	53.5058	54.5222	1533	1566	1758	1633	1650	1422	1623	1516	1525	1493	1396	1351
ENSRNOG00000005985	Kcnma1	15	-0.10661	0.323915	0.606353	30.5135	47.9629	46.1733	44.6929	50.652	46.8976	51.9076	51.0168	42.626	43.1284	49.6876	42.7334	45.666	845	1343	1405	1339	1480	1363	1476	1427	1187	1190	1343	1079
ENSRNOG00000013781	Kcnq5	9	0.0391381	0.473325	0.712955	45.7883	43.1059	49.7555	45.5273	44.1836	41.4612	45.1554	45.6899	44.0625	41.2438	50.4645	43.5057	44.9953	1268	1207	1514	1364	1291	1205	1284	1278	1227	1138	1364	1098.5
ENSRNOG00000003841	Kcnh1	13	-0.0300205	0.672608	0.836936	27.1913	34.4097	35.5584	35.0801	37.2703	37.6478	34.7985	35.0718	31.5296	34.394	34.9811	32.951	34.2403	753	963.5	1082	1051	1089	1094.17	989.5	981	878	949	945.5	832
ENSRNOG00000039544	Kcnd1	X	0.110854	0.0408183	0.295627	33.1135	32.0705	32.8636	30.9078	30.8361	27.767	30.4553	32.2832	29.0518	26.7831	30.5229	30.5922	30.6039	917	898	1000	926	901	807	866	903	809	739	825	772.44
ENSRNOG00000002303	Kcnj12	10	-0.0353286	0.517787	0.741679	26.0538	29.2135	28.1312	28.0373	25.8394	30.1411	30.7718	27.4211	26.6817	25.6959	28.0811	28.2381	27.8588	721.5	818	856	840	755	876	875	767	743	709	759	713
ENSRNOG00000017283	Kcnt1	3	-0.0653167	0.57663	0.78088	21.5942	20.7137	25.0421	28.3044	30.8704	20.3693	30.1036	29.3874	23.5215	29.7912	24.9733	27.1292	25.9833	598	580	762	848	902	592	856	822	655	822	675	685
ENSRNOG00000007705	Kcnj10	13	-0.288335	0.0360855	0.285697	12.1332	18.4995	22.7745	17.9239	20.2608	23.638	25.4263	24.418	19.0686	21.2018	21.1626	19.5251	20.5027	336	518	693	537	592	687	723	683	531	585	572	493
ENSRNOG00000009790	Kcnk3	6	-0.209673	0.0226818	0.247753	17.622	17.1067	18.9294	15.4873	19.7475	23.0359	19.4126	17.9113	20.0023	20.042	24.6403	19.129	19.4222	488	479	576	464	577	669.5	552	501	557	553	666	483
ENSRNOG00000019959	Kcnc3	1	-0.19114	0.0870024	0.368168	11.8082	11.7318	13.0468	14.8865	15.4352	12.2491	17.5135	17.2678	13.1433	15.2218	17.3148	14.6933	14.526	327	328.5	397	446	451	356	498	483	366	420	468	371
ENSRNOG00000003813	Kcnk10	6	0.114894	0.244896	0.538272	10.6887	14.6067	17.352	15.771	15.7432	14.1071	14.1374	13.1922	13.7897	13.9714	12.5421	13.1883	14.0908	296	409	528	472.5	460	410	402	369	384	385.5	339	333
ENSRNOG00000046949	Kcnb1	3	-0.097272	0.321722	0.604796	9.82209	13.4282	12.7182	14.2523	14.5453	11.8018	15.509	13.7642	12.9997	13.2647	15.095	14.2577	13.4548	272	376	387	427	425	343	441	385	362	366	408	360
ENSRNOG00000021140	Kcnk4	1	0.0787656	0.165203	0.459355	11.5644	11.1425	11.8966	11.7323	11.3967	10.1502	10.7613	11.1543	12.0121	10.8727	10.289	11.4457	11.2015	320.25	312	362	351.5	333	295	306	312	334.5	300	278.1	289
ENSRNOG00000021128	Kcnj11	1	-0.183681	0.0438974	0.300235	12.7109	9.4283	9.9248	9.84645	9.2748	13.0061	11.6405	11.6549	11.1323	11.2714	9.98932	12.2378	11.0098	352	264	302	295	271	378	331	326	310	311	270	309
ENSRNOG00000007528	Kcnh7	3	-0.179351	0.130332	0.424502	7.18602	11.6425	8.92246	11.3151	11.6705	9.84058	12.8362	11.2973	10.9169	11.1627	11.8392	11.5249	10.8462	199	326	271.5	339	341	286	365	316	304	308	320	291
ENSRNOG00000008078	Kcnh6	10	-0.0563084	0.401561	0.66128	9.35265	10.0354	9.9248	10.8478	9.82239	8.98039	11.0427	10.0103	10.3064	11.0902	10.3963	11.1685	10.2481	259	281	302	325	287	261	314	280	287	306	281	282
ENSRNOG00000009265	Kcnk9	7	0.479104	0.00659401	0.19346	7.61934	12.1068	11.7652	14.3191	13.1079	5.81489	9.63597	9.7243	8.6904	8.29951	9.06438	7.60409	9.81265	211	339	358	429	383	169	274	272	242	229	245	192
ENSRNOG00000016675	Kcnn2	18	0.213204	0.0029341	0.164142	10.0929	10.0711	10.4697	9.3124	10.4425	8.61911	8.071	8.07081	8.70835	8.63475	9.3093	9.54471	9.27889	279.5	282	318.58	279	305.12	250.5	229.5	225.75	242.5	238.25	251.62	241
ENSRNOG00000062002	Kcna3	2	-0.17273	0.332752	0.611622	4.33328	10.4997	7.78867	8.64485	9.59993	7.58688	9.84697	10.2248	7.75672	8.8069	10.1003	8.07934	8.6057	120	294	237	259	280.5	220.5	280	286	216	243	273	204
ENSRNOG00000002653	Kcnk2	13	-0.0507725	0.562273	0.772376	8.23323	10.0711	7.22999	9.11214	7.28979	7.63849	8.29959	9.08078	8.51084	9.02435	8.95339	8.87144	8.52626	228	282	220	273	213	222	236	254	237	249	242	224
ENSRNOG00000018285	Kcna2	2	-0.0512743	0.649764	0.823672	6.68047	7.49979	9.13608	8.7116	8.79566	7.77612	8.89744	9.7958	6.82304	7.24848	10.1743	8.91104	8.37082	185	210	278	261	257	226	253	274	190	200	275	225
ENSRNOG00000021056	Kcnj14	1	-0.184562	0.0892562	0.371023	6.08464	5.57127	6.88492	7.02602	6.38284	7.07077	8.24684	8.06187	5.56616	7.37533	8.17644	6.65358	6.92506	168.5	156	209.5	210.5	186.5	205.5	234.5	225.5	155	203.5	221	168
ENSRNOG00000019937	Kcnk1	19	0.13157	0.162863	0.456703	7.00546	6.28554	7.62435	6.74231	5.88659	6.53745	5.97852	5.14816	7.11032	5.4726	6.43756	6.25753	6.37387	194	176	232	202	172	190	170	144	198	151	174	158
ENSRNOG00000058626	Kcnh8	9	-0.140418	0.263086	0.555191	3.57495	4.53558	5.29104	6.25834	5.42456	4.74825	5.82027	5.7738	5.06341	5.03769	6.23407	5.74267	5.29205	99	127	161	187.5	158.5	138	165.5	161.5	141	139	168.5	145
ENSRNOG00000029264	Kcnn1	16	-0.21209	0.0740645	0.349064	5.45271	4.28559	4.33799	4.73965	5.16788	5.95252	6.08402	6.32794	4.52475	5.58133	6.14158	4.35651	5.24604	151	120	132	142	151	173	173	177	126	154	166	110
ENSRNOG00000050450	Kcnip2	1	0.0901364	0.349927	0.625018	5.4166	5.26771	3.91077	4.62282	5.23633	4.79986	4.81798	4.68339	4.82999	4.2766	3.92173	4.55453	4.69486	150	147.5	119	138.5	153	139.5	137	131	134.5	118	106	115
ENSRNOG00000004899	Kcns3	6	0.108647	0.280278	0.570147	4.69438	4.64272	4.79808	4.60613	4.0727	3.54399	4.53664	4.21863	3.84245	5.29139	3.84774	4.55453	4.38745	130	130	146	138	119	103	129	118	107	146	104	115
ENSRNOG00000019719	Kcna5	4	0.141453	0.142645	0.436984	4.71244	5.30342	4.19011	4.506	4.12403	4.55901	4.20255	4.05775	3.87836	3.73297	3.68125	4.83176	4.31497	130.5	148.5	127.5	135	120.5	132.5	119.5	113.5	108	103	99.5	122
ENSRNOG00000004713	Kcnj16	10	-0.0940221	0.425519	0.679373	3.93606	3.71418	4.43658	3.87182	3.76468	5.8837	4.1498	4.29013	3.98609	3.44303	3.73674	4.2773	4.12418	109	104	135	116	110	171	118	120	111	95	101	108
ENSRNOG00000047363	Kcnk13	6	0.14231	0.160535	0.455264	4.33328	4.74986	4.40372	3.73831	4.00425	3.35474	3.44644	4.25438	4.41702	3.37054	4.10672	4.03967	4.01824	120	133	134	112	117	97.5	98	119	123	93	111	102
ENSRNOG00000005369	Kcnj3	3	-0.317061	0.0408817	0.295627	2.16664	3.96417	3.48354	3.70493	4.0727	3.99128	4.74765	4.8264	3.91427	3.55175	4.21771	4.67335	3.94287	60	111	106	111	119	116	135	135	109	98	114	118
ENSRNOG00000013463	Kcnj8	4	-0.155884	0.193136	0.487039	3.93606	2.78563	2.69481	2.60347	2.60105	3.09669	3.58711	3.18185	2.83695	3.44303	3.51476	2.85153	3.09441	109	78	82	78	76	90	102	89	79	95	95	72
ENSRNOG00000060435	Kcnq4	5	-0.38761	0.00738882	0.19696	2.09442	2.35708	2.5305	3.20427	2.29303	3.09669	3.37611	3.70024	2.62148	2.89939	3.88473	3.32679	2.94873	58	66	77	96	67	90	96	103.5	73	80	105	84
ENSRNOG00000019750	Kcna1	4	0.334405	0.0631567	0.33214	1.51665	2.60707	2.49763	2.83711	3.16575	2.06446	1.96939	2.50258	1.54416	1.8846	1.84987	1.94063	2.19833	42	73	76	85	92.5	60	56	70	43	52	50	49
ENSRNOG00000017054	Kcne3	1	0.156622	0.320283	0.603937	2.23886	2.85706	2.26759	2.00267	1.64277	1.41071	2.00456	2.03781	2.011	1.73963	2.03486	2.5743	2.06849	62	80	69	60	48	41	57	57	56	48	55	65
ENSRNOG00000019440	Kcnn4	1	-0.064051	0.717432	0.864101	2.45552	1.49996	2.39904	1.90253	1.60854	2.03005	1.75839	2.21657	1.65189	3.15309	1.70188	1.98023	2.02981	68	42	73	57	47	59	50	62	46	87	46	50
ENSRNOG00000007645	Kcnj9	13	-0.111792	0.451517	0.69875	2.09442	1.82138	2.10327	1.56876	1.5401	1.54834	1.68805	2.14507	2.58557	2.17454	2.07186	1.66339	1.91706	58	51	64	47	45	45	48	60	72	60	56	42
ENSRNOG00000021831	Kcnrg	15	-0.24374	0.134604	0.430029	1.3722	1.6071	1.21595	1.10147	1.81389	2.07306	1.60013	1.62667	1.25688	1.5403	1.66489	1.96043	1.56941	38	45	37	33	53	60.25	45.5	45.5	35	42.5	45	49.5
ENSRNOG00000015746	Kcng4	19	-0.377918	0.0289617	0.267493	1.58887	1.10711	1.56661	0.941254	1.26972	1.73758	1.79356	1.6803	1.65189	2.06582	1.33191	1.38616	1.51007	44	31	47.67	28.2	37.1	50.5	51	47	46	57	36	35
ENSRNOG00000004918	Kcna4	3	0.14226	0.221459	0.517288	1.6972	1.64281	1.54459	1.33511	1.43742	1.27308	1.1957	1.50155	1.43643	1.30473	1.55389	1.42577	1.44569	47	46	47	40	42	37	34	42	40	36	42	36
ENSRNOG00000029811	Kcne2	11	-0.245271	0.0939968	0.377919	1.35415	0.999971	1.05163	1.43524	1.16363	1.32469	1.51221	1.28704	1.8494	1.2866	1.29491	1.40596	1.33045	37.5	28	32	43	34	38.5	43	36	51.5	35.5	35	35.5
ENSRNOG00000014686	Kcnd3	2	-0.784811	0.00168074	0.14633	0.902766	0.571412	0.690135	0.433911	0.992506	1.30749	1.61772	1.25129	1.11323	0.90606	1.10992	1.14853	1.00375	25	16	21	13	29	38	46	35	31	25	30	29
ENSRNOG00000047005	Kcnk5	15	-0.602722	0.0142689	0.221201	0.686102	0.714265	1.11736	0.500667	0.444917	1.06664	1.37154	1.14403	0.96959	0.869817	0.961934	0.752488	0.88328	19	20	34	15	13	31	39	32	27	24	26	19
ENSRNOG00000055401	Kcnc1	1	-0.122184	0.545296	0.761338	0.649991	0.732122	0.755862	0.500667	0.63315	0.481707	0.896778	0.715022	0.825947	0.688605	0.517965	0.970313	0.697344	18	20.5	23	15	18.5	14	25.5	20	23	19	14	24.5
ENSRNOG00000018790	Kcnh4	10	-0.175099	0.447544	0.695565	0.866655	0.357133	0.525817	0.6008	0.958282	0.653745	0.63302	0.715022	0.682304	0.724848	0.998932	0.594069	0.692552	24	10	16	18	28	19	18	20	19	20	27	15
ENSRNOG00000019176	Kcne5	X	0.0481798	0.804192	0.908219	0.613881	0.571412	0.657272	0.834445	0.684487	0.860191	0.386845	0.715022	0.754125	0.688605	0.665954	0.554465	0.665559	17	16	20	25	20	25	11	20	21	19	18	14
ENSRNOG00000053640	Kcng2	18	-0.267937	0.375296	0.64435	0.830545	0.571412	0.328636	0.667556	0.513365	1.3419	0.492349	0.64352	0.718215	0.90606	0.517965	0.396046	0.66063	23	16	10	20	15	39	14	18	20	25	14	10
ENSRNOG00000016110	Kcnk12	6	-0.516708	0.0304791	0.272556	0.433328	0.428559	0.558681	0.667556	0.479141	0.894598	0.63302	0.858026	0.430929	0.652363	0.924937	0.910906	0.656004	12	12	17	20	14	26	18	24	12	18	25	23
ENSRNOG00000009542	Kcnh5	6	-0.461188	0.0858732	0.36655	0.324996	0.749979	0.492954	0.467289	0.616038	0.550522	0.914362	1.00103	0.718215	0.978544	0.517965	0.475255	0.650596	9	21	15	14	18	16	26	28	20	27	14	12
ENSRNOG00000014152	Kcnip3	3	-0.370985	0.0928731	0.375464	0.361106	0.392846	0.722999	0.567422	0.684487	0.860191	0.703355	0.786524	0.574572	0.579878	0.813944	0.554465	0.633482	10	11	22	17	20	25	20	22	16	16	22	14
ENSRNOG00000020784	Kcnk7	1	-0.12496	0.428795	0.681745	0.505549	0.607126	0.46009	0.617489	0.581814	0.653745	0.597852	0.536266	0.610482	0.724848	0.480967	0.633674	0.584159	14	17	14	18.5	17	19	17	15	17	20	13	16
ENSRNOG00000048478	Kcne4	9	-0.564712	0.00760021	0.197946	0.505549	0.571412	0.328636	0.433911	0.410692	0.58493	0.738523	0.858026	0.538661	0.724848	0.665954	0.554465	0.576301	14	16	10	13	12	17	21	24	15	20	18	14
ENSRNOG00000049868	Kcnk6	1	-0.176509	0.333089	0.611661	0.451383	0.499986	0.525817	0.458945	0.521921	0.493061	0.747315	0.64352	0.448884	0.597999	0.406972	0.633674	0.53579	12.5	14	16	13.75	15.25	14.33	21.25	18	12.5	16.5	11	16
ENSRNOG00000033796	Kcnj5	8	-0.265621	0.386784	0.651815	0.252774	0.357133	0.624408	0.634178	0.479141	0.516114	0.808859	0.572017	0.466839	0.76109	0.628957	0.237628	0.528262	7	10	19	19	14	15	23	16	13	21	17	6
ENSRNOG00000016057	Kcnj13	9	-0.541452	0.180772	0.472856	0.180553	0.142853	0.361499	0.433911	0.581814	0.378484	0.738523	0.64352	0.574572	0.616121	0.221985	0.237628	0.425955	5	4	11	13	17	11	21	18	16	17	6	6
ENSRNOG00000005365	Kcnip1	10	-0.151271	0.610703	0.80115	0.180553	0.499986	0.525817	0.333778	0.376468	0.240853	0.562684	0.393262	0.395018	0.688605	0.369975	0.316837	0.406986	5	14	16	10	11	7	16	11	11	19	10	8
ENSRNOG00000004077	Kcnc2	7	-0.0446108	0.890675	0.949859	0.252774	0.321419	0.591545	0.267022	0.308019	0.58493	0.281342	0.32176	0.287286	0.14497	0.517965	0.475255	0.362857	7	9	18	8	9	17	8	9	8	4	14	12
ENSRNOG00000008480	Kcnab3	10	-0.043904	0.903565	0.955158	0.216664	0.178566	0.262909	0.433911	0.684487	0.447299	0.422013	0.143004	0.359107	0.543636	0.29598	0.237628	0.3521	6	5	8	13	20	13	12	4	10	15	8	6
ENSRNOG00000032706	Kcnk18	1	0.115311	0.686415	0.845947	0.180553	0.535699	0.394363	0.433911	0.205346	0.326872	0.281342	0.178755	0.287286	0.362424	0.369975	0.316837	0.32278	5	15	12	13	6	9.5	8	5	8	10	10	8
ENSRNOG00000004720	Kcnj2	10	-0.748819	0.0238117	0.25105	0.252774	0.321419	0.0985908	0.200267	0.273795	0.378484	0.211007	0.429013	0.395018	0.579878	0.29598	0.396046	0.319356	7	9	3	6	8	11	6	12	11	16	8	10
ENSRNOG00000013829	Chrna3	8	0.114516	0.0126488	0.216438	1229.22	1268.91	1226.9	1233.09	1256.6	1067.55	1098.59	1136.65	1280.33	1154.61	1161.57	1148.02	1188.5	34040.5	35530.5	37333	36943.5	36716.5	31026.5	31238.5	31793.5	35653	31858	31396	28987
ENSRNOG00000014427	Chrnb4	8	-0.0938363	0.090023	0.372028	294.049	332.258	320.404	348.336	359.43	323.552	367.263	348.061	380.139	338.232	355.114	356.758	343.633	8143	9303.5	9749.5	10436.2	10502.2	9403.5	10443.2	9735.67	10585.7	9332.5	9598.33	9008
ENSRNOG00000010853	Chrna7	1	-0.106038	0.243244	0.536868	182.286	286.349	237.801	275.867	252.747	239.959	252.083	268.294	267.858	271.89	277.518	263.212	256.322	5048	8018	7236	8265	7385	6974	7168	7504.5	7459	7502	7501	6646
ENSRNOG00000013610	Chrna5	8	0.00471013	0.942065	0.973316	99.539	131.103	116.337	132.41	123.105	112.513	121.188	120.839	125.472	115.976	127.9	113.467	119.987	2756.5	3671	3540	3967	3597	3270	3446	3380	3494	3200	3457	2865
ENSRNOG00000020778	Chrnb2	2	-0.0151023	0.766766	0.891189	56.5131	68.3552	64.1826	68.1241	70.5364	67.0949	65.5175	66.7652	66.8658	64.4752	68.2973	63.407	65.8445	1565	1914	1953	2041	2061	1950	1863	1867.5	1862	1779	1846	1601
ENSRNOG00000018286	Chrna1	3	-0.134526	0.333254	0.611789	2.78052	2.4285	2.24195	3.00801	2.84062	2.46427	3.20027	3.32914	3.80654	2.19701	2.79331	2.82579	2.82633	77	68	68.22	90.12	83	71.62	91	93.12	106	60.62	75.5	71.35
ENSRNOG00000017424	Chrna2	15	-0.0358751	0.858415	0.934995	0.830545	0.964258	1.0845	1.00133	0.821384	0.58493	0.808859	1.39429	0.825947	1.196	0.998932	1.18814	0.974926	23	27	33	30	24	17	23	39	23	33	27	30
ENSRNOG00000046972	Chrm2	4	0.0329877	0.77102	0.89278	54.8521	93.9259	77.8538	86.849	80.7695	60.2477	78.1428	80.6187	78.5727	81.5454	80.0255	74.5755	77.3315	1519	2630	2369	2602	2360	1751	2222	2255	2188	2250	2163	1883
ENSRNOG00000018385	Chrm1	1	-0.118742	0.0724882	0.347	54.6896	71.1587	62.8352	70.6107	70.1941	66.8024	72.1115	74.0941	71.8035	69.0236	74.9754	70.0804	69.0316	1514.5	1992.5	1912	2115.5	2051	1941.5	2050.5	2072.5	1999.5	1904.5	2026.5	1769.5
ENSRNOG00000013887	Adra2b	3	0.0805567	0.124193	0.417685	50.7354	45.6416	47.7508	47.0627	45.5868	42.1149	42.0958	46.1904	46.1453	41.4975	48.3187	47.5652	45.8921	1405	1278	1453	1410	1332	1224	1197	1292	1285	1145	1306	1201
ENSRNOG00000009299	Adra2c	14	0.00993022	0.907876	0.957435	57.3437	42.4631	41.9011	44.5927	44.1152	51.7491	45.9994	38.3252	48.7668	42.6935	43.1391	48.5553	45.8037	1588	1189	1275	1336	1289	1504	1308	1072	1358	1178	1166	1226
ENSRNOG00000047545	Adra2a	1	0.0157819	0.816812	0.915179	49.0924	43.5523	45.0149	42.6151	41.6339	37.3237	46.228	42.3919	48.8296	40.066	46.7648	46.4958	44.1674	1359.5	1219.5	1369.75	1276.75	1216.5	1084.75	1314.5	1185.75	1359.75	1105.5	1264	1174
ENSRNOG00000019217	Adrb2	18	0.111002	0.242473	0.53597	25.6024	30.3741	19.6853	23.8151	22.4169	20.3005	22.2612	23.4527	22.4622	19.8608	23.0494	25.2876	23.214	709	850.5	599	713.5	655	590	633	656	625.5	548	623	638.5
ENSRNOG00000012674	Adrb3	16	-1.29186	0.373442	0.642759	0.722213	0	0.361499	0	0.0342244	0.997821	0.211007	0.0715022	0.790036	0	2.25685	0	0.453762	20	0	11	0	1	29	6	2	22	0	61	0
ENSRNOG00000014149	Npy1r	16	0.0964609	0.350645	0.625671	6.68047	6.74981	7.03281	7.40987	9.20635	7.29442	7.45557	6.82846	5.96118	5.76254	7.21451	8.07934	7.13961	185	189	214	222	269	212	212	191	166	159	195	204
ENSRNOG00000061026	Npy4r	16	-0.137932	0.388977	0.652529	3.86384	4.0356	7.82153	4.87316	4.44917	5.95252	4.74765	4.21863	5.96118	6.01624	5.51262	5.34662	5.23323	107	113	238	146	130	173	135	118	166	166	149	135
ENSRNOG00000049213	Npy2r	2	-0.225155	0.182466	0.474024	0.649991	0.821405	0.788726	0.634178	0.718711	0.72256	0.738523	0.64352	0.96959	0.869817	1.07293	0.990116	0.801672	18	23	24	19	21	21	21	18	27	24	29	25
ENSRNOG00000008428	Drd2	8	0.189915	0.0211183	0.245134	162.353	173.781	152.093	166.422	164.311	111.756	158.396	155.66	146.228	136.271	148.175	153.864	152.443	4496	4866	4628	4986	4801	3248	4504	4354	4072	3760	4005	3885
ENSRNOG00000060599	Gabrb3	1	-0.0711187	0.46381	0.707358	26.758	40.7846	44.2015	42.0226	40.0425	40.6698	40.1264	39.3977	39.7532	41.7875	40.0313	39.6046	39.5983	741	1142	1345	1259	1170	1182	1141	1102	1107	1153	1082	1000
ENSRNOG00000003241	Gabrg2	10	0.131728	0.176076	0.468189	25.2413	40.1417	32.8307	36.2149	34.9088	28.7304	27.5364	31.89	33.7561	31.9658	28.784	32.0005	32.0001	699	1124	999	1085	1020	835	783	892	940	882	778	808
ENSRNOG00000003512	Gabra1	10	-0.0417627	0.691719	0.848968	8.23323	12.7496	7.88726	9.17889	9.82239	9.42769	8.75677	10.7253	9.08541	9.96666	9.47135	10.6536	9.66319	228	357	240	275	287	274	249	300	253	275	256	269
ENSRNOG00000003680	Gabrb2	10	-0.153777	0.329738	0.609092	0.649991	1.17854	1.05163	1.10147	0.821384	1.06664	1.05503	1.10828	0.897768	1.08727	1.03593	1.10893	1.01357	18	33	32	33	24	31	30	31	25	30	28	28
ENSRNOG00000010803	Gabra5	1	0.0714903	0.733145	0.872186	0.57777	0.678552	0.690135	0.6008	0.54759	0.791375	0.738523	0.464764	0.682304	0.398666	0.406972	0.77229	0.612479	16	19	21	18	16	23	21	13	19	11	11	19.5
ENSRNOG00000002349	Gabra2	14	0.00600366	0.978281	0.990997	0.288885	0.499986	0.427227	0.634178	0.513365	0.447299	0.457181	0.464764	0.287286	0.579878	0.554962	0.475255	0.469189	8	14	13	19	15	13	13	13	8	16	15	12
ENSRNOG00000007490	Gabrr2	5	-0.349929	0.20926	0.505189	0.180553	0.21428	0.164318	0.3004	0.376468	0.206446	0.31651	0.429013	0.359107	0.253697	0.221985	0.435651	0.288202	5	6	5	9	11	6	9	12	10	7	6	11
ENSRNOG00000006595	Htr3a	8	0.240363	0.0533223	0.314794	53.9854	46.213	58.6615	45.0934	48.1194	30.8292	45.6829	39.6122	50.3109	36.931	48.4297	50.2187	46.1739	1495	1294	1785	1351	1406	896	1299	1108	1401	1019	1309	1268
ENSRNOG00000006920	Htr3b	8	0.490809	6.51845e-05	0.0289476	17.1164	17.3566	20.7041	16.9225	18.9945	10.0126	13.3638	11.8336	14.903	13.0473	14.392	13.822	15.2057	474	486	630	507	555	291	380	331	415	360	389	349
ENSRNOG00000012038	Htr1d	5	0.225532	0.00719934	0.196079	12.8915	11.7854	12.521	10.514	10.37	10.0814	9.81181	8.72327	10.055	10.5828	10.6923	9.3863	10.6179	357	330	381	315	303	293	279	244	280	292	289	237
ENSRNOG00000017625	Htr2b	9	-0.77299	0.000184498	0.0621405	4.65827	2.92849	2.5305	3.3044	3.71916	7.50086	4.95866	4.9694	4.65044	6.72296	5.66061	6.13872	4.81187	129	82	77	99	108.67	218	141	139	129.5	185.5	153	155
ENSRNOG00000013042	Htr1b	8	-0.166781	0.322242	0.605129	3.10551	3.60704	4.00936	5.00667	4.72296	3.81925	5.55651	5.29116	3.91427	3.26181	4.58769	6.17832	4.42171	86	101	122	150	138	111	158	148	109	90	124	156
ENSRNOG00000049761	Htr6	5	0.354303	0.0245533	0.254825	1.44443	1.67852	1.64318	1.36849	1.30053	0.929006	1.12537	1.39429	1.47234	1.08727	1.25791	0.910906	1.30102	40	47	50	41	38	27	32	39	41	30	34	23
ENSRNOG00000010254	Htr1a	2	-0.00116695	0.996555	0.998617	0.288885	0.857118	0.755862	0.934578	0.855609	0.447299	0.703355	0.822275	0.682304	0.652363	0.924937	0.712883	0.719789	8	24	23	28	25	13	20	23	19	18	25	18
ENSRNOG00000029941	Grina	7	0.128398	0.0394255	0.292634	1192.9	985.043	1061.15	964.501	991.052	954.846	889.956	860.243	1022.79	939.493	978.602	997.561	986.511	33034.5	27582	32289.5	28896.5	28957.5	27751	25306	24062	28481.5	25922.5	26450.5	25188
ENSRNOG00000011726	Grin1	3	0.040014	0.429686	0.682599	162.949	167.531	163.069	170.627	178.206	143.015	167.082	171.641	178.548	157.953	164.158	166.577	165.946	4512.5	4691	4962	5112	5207	4156.5	4751	4801	4972	4358.25	4437	4206
ENSRNOG00000003280	Grin2c	10	-0.109285	0.352485	0.627343	8.30545	6.74981	6.86849	8.54471	10.678	7.70146	9.4953	10.3678	7.75672	8.58945	9.58234	8.11895	8.56321	230	189	209	256	312	223.83	270	290	216	237	259	205
ENSRNOG00000005723	Grin3a	5	0.30085	0.0716561	0.345458	1.3722	1.71424	1.8075	1.76902	1.71122	0.894598	1.37154	1.96631	1.36461	1.30473	1.4059	1.38616	1.50567	38	48	55	53	50	26	39	55	38	36	38	35
ENSRNOG00000021063	Grin2d	1	-0.00219878	0.99281	0.997242	0.938877	0.857118	1.05163	1.76902	1.5401	1.3763	1.51221	1.5373	0.897768	0.652363	1.4429	1.22774	1.23361	26	24	32	53	45	40	43	43	25	18	39	31
ENSRNOG00000008766	Grin2b	4	-0.144788	0.478909	0.717174	0.902766	0.892832	1.05163	1.23498	1.02673	1.58275	1.58255	1.03678	0.682304	1.12351	1.22092	0.910906	1.10406	25	25	32	37	30	46	45	29	19	31	33	23
ENSRNOG00000033942	Grin2a	10	-0.232459	0.398286	0.658897	0.469438	0.821405	0.657272	0.467289	0.616038	1.20427	1.05503	0.893777	0.538661	0.543636	0.517965	0.435651	0.685036	13	23	20	14	18	35	30	25	15	15	14	11
ENSRNOG00000054204	Gria2	2	-0.109918	0.173466	0.466443	57.452	78.0871	65.7107	80.1901	72.7096	66.5099	73.0259	79.716	77.6929	80.44	81.1909	73.9814	73.8922	1591	2186.5	1999.5	2402.5	2124.5	1933	2076.5	2229.75	2163.5	2219.5	2194.5	1868
ENSRNOG00000007682	Gria3	X	0.247035	0.000931402	0.127188	22.6594	22.6244	24.697	22.6135	20.7228	17.2554	17.408	19.252	20.3793	19.3172	21.0701	19.228	20.6023	627.5	633.5	751.5	677.5	605.5	501.5	495	538.5	567.5	533	569.5	485.5
ENSRNOG00000045816	Gria1	10	0.211931	0.0547117	0.316314	17.9831	25.035	21.2956	22.797	23.1014	14.5544	20.4325	23.3097	19.32	17.4688	19.7936	18.8518	20.3286	498	701	648	683	675	423	581	652	538	482	535	476
ENSRNOG00000006957	Gria4	8	0.107639	0.0802952	0.359853	12.7651	12.3032	13.359	11.7824	12.0812	12.2319	11.834	10.6717	11.5633	12.6243	10.9697	11.0299	11.9346	353.5	344.5	406.5	353	353	355.5	336.5	298.5	322	348.33	296.5	278.5
ENSRNOG00000020310	Grik5	1	-0.0528075	0.266784	0.558315	142.637	124.282	126.191	126.669	122.626	127.687	137.893	133.03	128.758	125.399	143.291	136.299	131.23	3950	3480	3839.83	3795	3583	3711	3921	3721	3585.5	3460	3873	3441.5
ENSRNOG00000000368	Grik2	20	-0.10055	0.171212	0.464896	20.6553	22.3922	23.2346	23.0197	20.5004	23.8445	26.1648	25.9553	19.8227	23.9925	24.1224	21.3469	22.9209	572	627	707	689.67	599	693	744	726	552	662	652	539
ENSRNOG00000030910	Grik4	8	-0.026491	0.66306	0.831466	13.0721	11.3211	11.7652	10.9646	11.6021	11.0965	11.4295	13.1385	11.9583	11.8513	12.5421	11.6438	11.8654	362	317	358	328.5	339	322.5	325	367.5	333	327	339	294
ENSRNOG00000008992	Grik3	5	-0.369836	0.031882	0.276536	2.34719	4.78558	4.73236	4.53938	4.14115	6.09015	5.3455	5.46992	4.05791	5.14642	5.25364	5.02979	4.74491	65	134	144	136	121	177	152	153	113	142	142	127
ENSRNOG00000001575	Grik1	11	0.093523	0.627531	0.81117	1.48054	2.10708	2.03754	1.60213	1.19785	1.03223	1.54738	1.85906	1.40052	1.30473	2.14585	1.86142	1.63136	41	59	62	48	35	30	44	52	39	36	58	47
ENSRNOG00000037456	P2rx2	12	0.0649998	0.242027	0.535728	75.6518	76.7478	62.3094	72.5967	68.038	61.6585	67.5573	70.1079	70.8519	67.9907	67.4464	68.8328	69.1491	2095	2149	1896	2175	1988	1792	1921	1961	1973	1876	1823	1738
ENSRNOG00000001300	P2rx4	12	0.00527054	0.906934	0.956843	52.5049	46.6058	48.3095	47.8304	49.1462	47.1728	45.3664	47.0842	49.5568	51.3192	51.9814	48.5157	48.7828	1454	1305	1470	1433	1436	1371	1290	1317	1380	1416	1405	1225
ENSRNOG00000019270	P2ry6	1	0.165512	0.0545093	0.316314	22.2261	19.7434	19.2416	17.985	18.5212	14.1701	17.3201	17.4405	16.4353	19.1117	17.66	20.2645	18.3433	615.5	552.83	585.5	538.83	541.17	411.83	492.5	487.83	457.67	527.33	477.33	511.67
ENSRNOG00000001873	P2rx6	11	0.132547	0.113472	0.403223	12.3137	10.9997	11.3379	11.3818	9.85661	8.60191	9.35463	10.0818	10.1986	11.8513	10.6183	10.8913	10.624	341	308	345	341	288	250	266	282	284	327	287	275
ENSRNOG00000013902	P2ry12	2	-0.174968	0.0487442	0.308054	6.66241	8.66047	8.08444	8.27769	9.48015	10.1847	9.56563	8.56239	9.15724	9.20557	9.65634	8.43578	8.82773	184.5	242.5	246	248	277	296	272	239.5	255	254	261	213
ENSRNOG00000008552	P2rx3	3	-0.132805	0.16685	0.460945	5.4166	7.03551	6.21122	5.97462	5.95504	5.8493	6.71704	7.11447	7.3617	5.58133	6.91853	7.60409	6.47829	150	197	189	179	174	170	191	199	205	154	187	192
ENSRNOG00000001296	P2rx7	12	-0.255198	0.0946292	0.3785	4.0805	3.95239	5.06099	4.96762	5.27055	5.64285	6.17194	6.48882	3.60903	6.55987	6.10458	4.91771	5.23557	113	110.67	154	148.83	154	164	175.5	181.5	100.5	181	165	124.17
ENSRNOG00000014232	P2ry1	2	-0.126621	0.370845	0.640683	3.32218	4.39273	3.97649	5.47396	4.17537	4.09451	5.59167	4.54039	3.41152	5.2189	5.40163	4.43572	4.50292	92	123	121	164	122	119	159	127	95	144	146	112
ENSRNOG00000013872	P2ry14	2	0.0978654	0.628048	0.811495	1.26387	1.24996	1.41313	1.2016	2.19036	1.75479	1.72322	1.28704	1.25688	1.59467	1.03593	0.871302	1.40356	35	35	43	36	64	51	49	36	35	44	28	22
ENSRNOG00000019283	P2ry2	1	0.139275	0.459661	0.704097	1.15554	0.821405	1.67604	0.934578	1.33475	1.27308	1.16054	0.750773	1.11323	1.08727	0.961934	1.02972	1.10824	32	23	51	28	39	37	33	21	31	30	26	26
ENSRNOG00000029756	P2ry13	2	-0.0416988	0.882033	0.945788	0.397217	0.803549	0.558681	0.6008	0.821384	0.72256	0.844026	0.697146	0.682304	0.978544	0.480967	0.277232	0.655368	11	22.5	17	18	24	21	24	19.5	19	27	13	7
ENSRNOG00000002953	P2ry4	X	-0.24195	0.461061	0.705186	0.397217	0.321419	0.394363	0.6008	0.444917	0.206446	0.720939	0.715022	0.287286	0.706727	0.665954	0.574267	0.502946	11	9	12	18	13	6	20.5	20	8	19.5	18	14.5
ENSRNOG00000017606	P2rx1	10	-0.371663	0.346239	0.621803	0.216664	0.357133	0.394363	0.267022	0.889833	0.756968	0.738523	0.464764	0.430929	0.543636	0.628957	0.158418	0.487267	6	10	12	8	26	22	21	13	12	15	17	4
ENSRNOG00000019208	P2rx5	10	-0.0668929	0.863426	0.937272	0.54166	0.285706	0.46009	0.267022	0.479141	0.619337	0.281342	0.143004	0.466839	0.362424	1.10992	0.396046	0.451045	15	8	14	8	14	18	8	4	13	10	30	10
ENSRNOG00000017209	Tubb3	19	0.0642025	0.176765	0.468949	4893.45	4573.13	4362.89	4355.55	4326.73	4095.75	4172.44	4203.85	4741.15	4125.97	4262.68	4549.62	4388.6	135513	128051	132758	130492	126422	119036	118644	117586	132026	113844	115216	114876
ENSRNOG00000034254	Actb	12	-0.0529896	0.124839	0.418097	1477.65	1380.19	1471.45	1409.49	1384.2	1425.43	1489.08	1489.74	1512.66	1477.87	1423.72	1525.62	1455.59	40920	38646.5	44774.5	42228.4	40445	41427.6	42342.2	41669.8	42122.7	40777.3	38481.5	38521.2
ENSRNOG00000048561	Hprt1	X	0.159655	0.0166266	0.229689	50.8979	50.9614	43.325	43.3844	43.364	43.1011	38.667	38.8911	44.7236	42.9954	39.0013	42.588	43.4917	1409.5	1426.96	1318.33	1299.8	1267.05	1252.66	1099.5	1087.83	1245.41	1186.33	1054.16	1075.33
